# Supplementary material for: ER procollagen storage defect without coupled unfolded protein response drives precocious arthritis
Source: Life Sci Alliance. 2024 Jul 9;7(9):e202402842. doi: 10.26508/lsa.202402842 (PMC11234256; doi:10.26508/lsa.202402842)
Supplement: Supplementary file 2 [file LSA-2024-02842_TableS2.xlsx]

## Sheet: Legend
S2 Table. Complete GSEA analysis
Size is the number of genes in the gene set after filtering out those genes not in the expression dataset
ES is the enrichment score for the gene set
NES is the enrichment score normalized across analyzed gene sets.
NOM p-value is the nominal p-value of the enrichment score
FDR q-value is the false discovery rate
FWER p-value is the familywise-error rate
RANK AT MAX is the position in the ranked list at which the maximum enrichment score occurred
LEADING EDGE displays three statistics used to define the leading edge subset
MUT mutant
WT wild type
Ghet Gly1170Ser heterozygote
Ghom Gly1170Ser homozygote
For each gene ontology, different comparisons can be observed by filtering based on the 'Comparison' column.
For more detailed information on GSEA statistics, see GSEA user guide (https://www.gsea-msigdb.org/gsea/doc/GSEAUserGuideFrame.html)

## Sheet: Overview of c5 hits
Heterozygote vs. wild-type at late timepoint, q-value cutoff of 0.05				Homozygote vs. wild-type at late timepoint, q-value cutoff of 0.05
GO term	NES	FDR q-val		GO term	NES	FDR q-val
GO_NADH_DEHYDROGENASE_ACTIVITY	2.16216	0.0020978		GO_EXTRACELLULAR_MATRIX_COMPONENT	2.2018	0.000360948
GO_THYROID_GLAND_DEVELOPMENT	2.17099	0.00239137		GO_EXTRACELLULAR_MATRIX_STRUCTURAL_CONSTITUENT_CONFERRING_TENSILE_STRENGTH	2.28626	0.000427038
GO_MITOCHONDRIAL_RESPIRATORY_CHAIN_COMPLEX_I	2.17252	0.00428051		GO_COLLAGEN_TRIMER	2.20772	0.000541421
GO_MITOCHONDRIAL_ELECTRON_TRANSPORT_NADH_TO_UBIQUINONE	2.09532	0.0108959		GO_FORMATION_OF_PRIMARY_GERM_LAYER	2.18452	0.000812814
GO_RESPIRATORY_CHAIN_COMPLEX	2.06517	0.016326		GO_ENDODERM_FORMATION	2.11056	0.00252494
GO_NADH_DEHYDROGENASE_COMPLEX_ASSEMBLY	2.00712	0.0428452		GO_WNT_PROTEIN_BINDING	2.11487	0.00268215
GO_REGULATION_OF_KIDNEY_DEVELOPMENT	1.97557	0.0458529		GO_COMPLEX_OF_COLLAGEN_TRIMERS	2.08428	0.00349093
GO_COTRANSLATIONAL_PROTEIN_TARGETING_TO_MEMBRANE	-2.14542	0.00359509		GO_ALTERNATIVE_MRNA_SPLICING_VIA_SPLICEOSOME	2.08538	0.00392862
GO_RIBOSOMAL_LARGE_SUBUNIT_BIOGENESIS	-2.17449	0.00473414		GO_STEM_CELL_PROLIFERATION	2.03676	0.00848233
GO_CYTOSOLIC_RIBOSOME	-2.14825	0.00517246		GO_NEGATIVE_REGULATION_OF_FAT_CELL_DIFFERENTIATION	2.04356	0.00889983
GO_EUKARYOTIC_48S_PREINITIATION_COMPLEX	-2.06769	0.00758318		GO_ESTABLISHMENT_OF_PLANAR_POLARITY_OF_EMBRYONIC_EPITHELIUM	2.03732	0.0092449
GO_CONDENSED_CHROMOSOME_CENTROMERIC_REGION	-2.02865	0.00789415		GO_ENDODERM_DEVELOPMENT	2.02569	0.00930741
GO_ESTABLISHMENT_OF_PROTEIN_LOCALIZATION_TO_ENDOPLASMIC_RETICULUM	-2.05245	0.00826199		GO_GASTRULATION	2.01866	0.0103553
GO_EUKARYOTIC_TRANSLATION_INITIATION_FACTOR_3_COMPLEX	-2.07907	0.00833796		GO_NEURAL_TUBE_DEVELOPMENT	2.00436	0.0114902
GO_TRANSLATION_PREINITIATION_COMPLEX	-2.02945	0.00835276		GO_LIMB_BUD_FORMATION	2.00053	0.011616
GO_RRNA_CONTAINING_RIBONUCLEOPROTEIN_COMPLEX_EXPORT_FROM_NUCLEUS	-2.06994	0.00847623		GO_EXOCRINE_SYSTEM_DEVELOPMENT	2.00729	0.0116194
GO_NUCLEAR_TRANSCRIBED_MRNA_CATABOLIC_PROCESS_NONSENSE_MEDIATED_DECAY	-2.0214	0.00849207		GO_PLATELET_DERIVED_GROWTH_FACTOR_BINDING	2.00834	0.0121403
GO_TRANSLATIONAL_INITIATION	-2.05487	0.00866732		GO_REGULATION_OF_MRNA_SPLICING_VIA_SPLICEOSOME	1.98696	0.0134377
GO_RIBOSOME_BIOGENESIS	-2.03091	0.00870994		GO_REGULATION_OF_RNA_SPLICING	1.98734	0.0141235
GO_NEGATIVE_REGULATION_OF_CHROMOSOME_SEGREGATION	-2.03514	0.00872085		GO_PROTEIN_MANNOSYLATION	1.97111	0.0161205
GO_KINETOCHORE_ORGANIZATION	-2.04211	0.00910622		GO_NUCLEAR_TRANSCRIPTIONAL_REPRESSOR_COMPLEX	1.97245	0.0165878
GO_PROTEIN_DNA_COMPLEX_SUBUNIT_ORGANIZATION	-2.03655	0.00912441		GO_ESTABLISHMENT_OF_PLANAR_POLARITY_INVOLVED_IN_NEURAL_TUBE_CLOSURE	1.97266	0.0173848
GO_CYTOSOLIC_LARGE_RIBOSOMAL_SUBUNIT	-2.07977	0.0102378		GO_REGULATION_OF_OSTEOBLAST_DIFFERENTIATION	1.9586	0.0196092
GO_PROTEIN_LOCALIZATION_TO_ENDOPLASMIC_RETICULUM	-2.00448	0.0108978		GO_POSITIVE_REGULATION_OF_INSULIN_LIKE_GROWTH_FACTOR_RECEPTOR_SIGNALING_PATHWAY	1.953	0.0199206
GO_FORMATION_OF_CYTOPLASMIC_TRANSLATION_INITIATION_COMPLEX	-1.98334	0.0151376		GO_REGULATION_OF_FAT_CELL_DIFFERENTIATION	1.95413	0.0203351
GO_MITOTIC_SPINDLE_ASSEMBLY	-1.97949	0.0152363		GO_BONE_TRABECULA_MORPHOGENESIS	1.94841	0.020937
GO_RIBOSOMAL_LARGE_SUBUNIT_ASSEMBLY	-1.97283	0.0162127		GO_BETA_CATENIN_TCF_COMPLEX	1.93846	0.0241654
GO_NEGATIVE_REGULATION_OF_METAPHASE_ANAPHASE_TRANSITION_OF_CELL_CYCLE	-1.96168	0.018755		GO_POSITIVE_REGULATION_OF_TRANSCRIPTION_FROM_RNA_POLYMERASE_II_PROMOTER_IN_RESPONSE_TO_ENDOPLASMIC_RETICULUM_STRESS	1.92379	0.0257741
GO_CENTROMERE_COMPLEX_ASSEMBLY	-1.94274	0.0234138		GO_REGULATION_OF_MRNA_PROCESSING	1.92107	0.026336
GO_KINETOCHORE	-1.9455	0.0234305		GO_REGULATION_OF_INSULIN_LIKE_GROWTH_FACTOR_RECEPTOR_SIGNALING_PATHWAY	1.92403	0.0264846
GO_CONDENSED_CHROMOSOME	-1.93608	0.0239998		GO_RESPONSE_TO_INTERLEUKIN_12	-2.17618	0.0186726
GO_METAPHASE_ANAPHASE_TRANSITION_OF_CELL_CYCLE	-1.93644	0.0248087		GO_ANTIGEN_PROCESSING_AND_PRESENTATION_OF_EXOGENOUS_PEPTIDE_ANTIGEN_VIA_MHC_CLASS_I	-2.04506	0.0457761
GO_RIBONUCLEOPROTEIN_COMPLEX_BIOGENESIS	-1.92778	0.0262792		GO_THREONINE_TYPE_PEPTIDASE_ACTIVITY	-2.0737	0.0468775
GO_CHROMOSOME_SEPARATION	-1.92373	0.0269545		GO_ELECTRON_TRANSPORT_CHAIN	-2.01597	0.04752
GO_PROTEIN_LOCALIZATION_TO_CHROMOSOME	-1.91438	0.0278423		GO_PROTEASOMAL_UBIQUITIN_INDEPENDENT_PROTEIN_CATABOLIC_PROCESS	-2.00884	0.0493186
GO_CHAPERONIN_CONTAINING_T_COMPLEX	-1.9154	0.0283628
GO_RIBOSOME_ASSEMBLY	-1.91593	0.0291595
GO_MITOTIC_SPINDLE_ORGANIZATION	-1.90672	0.0294563
GO_RIBOSOMAL_SUBUNIT	-1.90378	0.0299381
GO_CHROMOSOME_CENTROMERIC_REGION	-1.8998	0.0299941
GO_DNA_CONFORMATION_CHANGE	-1.89782	0.0301752
GO_DNA_REPLICATION_INDEPENDENT_NUCLEOSOME_ORGANIZATION	-1.90704	0.0302352
GO_MITOTIC_CELL_CYCLE_CHECKPOINT	-1.90062	0.0304636
GO_MITOTIC_G2_M_TRANSITION_CHECKPOINT	-1.88933	0.0325504
GO_NUCLEAR_TRANSCRIBED_MRNA_CATABOLIC_PROCESS	-1.89108	0.0326074
GO_CHROMOSOMAL_REGION	-1.88373	0.0343616
GO_KINETOCHORE_ASSEMBLY	-1.88053	0.0350696
GO_TRANSLATION_INITIATION_FACTOR_ACTIVITY	-1.86588	0.0425749
GO_REGULATION_OF_CHROMOSOME_SEPARATION	-1.85772	0.0458026
GO_DOSAGE_COMPENSATION	-1.85924	0.0458587
GO_DNA_LIGATION	-1.85071	0.0483581
GO_HELICASE_ACTIVITY	-1.85156	0.0488453
GO_PROTEIN_DENEDDYLATION	-1.84425	0.0496404
GO_REGULATION_OF_CHROMOSOME_SEGREGATION	-1.84545	0.0498883

## Sheet: c5_Mut>WT or Late>Early
Comparison	GO term	SIZE	ES	NES	NOM p-val	FDR q-val	FWER p-val	RANK AT MAX	LEADING EDGE
early_WT_Ghet_full_c5	GO_RESPIRATORY_ELECTRON_TRANSPORT_CHAIN	115	0.704571	2.53516	0	0	0	2374	tags=54%, list=9%, signal=59%
early_WT_Ghet_full_c5	GO_MITOCHONDRIAL_ELECTRON_TRANSPORT_NADH_TO_UBIQUINONE	53	0.790976	2.51618	0	0	0	2987	tags=72%, list=12%, signal=81%
early_WT_Ghet_full_c5	GO_ATP_SYNTHESIS_COUPLED_ELECTRON_TRANSPORT	96	0.714749	2.50413	0	0	0	2374	tags=57%, list=9%, signal=63%
early_WT_Ghet_full_c5	GO_RESPIRATORY_CHAIN_COMPLEX	86	0.722157	2.49744	0	0	0	2371	tags=55%, list=9%, signal=60%
early_WT_Ghet_full_c5	GO_OXIDATIVE_PHOSPHORYLATION	139	0.67889	2.49506	0	0	0	2380	tags=50%, list=9%, signal=55%
early_WT_Ghet_full_c5	GO_NADH_DEHYDROGENASE_ACTIVITY	47	0.804169	2.49405	0	0	0	2371	tags=70%, list=9%, signal=77%
early_WT_Ghet_full_c5	GO_MITOCHONDRIAL_RESPIRATORY_CHAIN_COMPLEX_I	52	0.78817	2.4816	0	0	0	2987	tags=73%, list=12%, signal=83%
early_WT_Ghet_full_c5	GO_RESPIRASOME	101	0.697147	2.4674	0	0	0	2374	tags=51%, list=9%, signal=57%
early_WT_Ghet_full_c5	GO_INNER_MITOCHONDRIAL_MEMBRANE_PROTEIN_COMPLEX	136	0.661798	2.42561	0	0	0	2371	tags=47%, list=9%, signal=52%
early_WT_Ghet_full_c5	GO_NADH_DEHYDROGENASE_COMPLEX_ASSEMBLY	64	0.729948	2.39623	0	0	0	2987	tags=63%, list=12%, signal=71%
early_WT_Ghet_full_c5	GO_MITOCHONDRIAL_RESPIRATORY_CHAIN_COMPLEX_ASSEMBLY	96	0.684121	2.39227	0	0	0	2987	tags=56%, list=12%, signal=64%
early_WT_Ghet_full_c5	GO_OXIDOREDUCTASE_ACTIVITY_ACTING_ON_NAD_P_H_QUINONE_OR_SIMILAR_COMPOUND_AS_ACCEPTOR	59	0.716442	2.32008	0	0	0	2371	tags=59%, list=9%, signal=65%
early_WT_Ghet_full_c5	GO_CELLULAR_RESPIRATION	190	0.596674	2.28345	0	1.45386e-05	0.0002	3335	tags=44%, list=13%, signal=51%
early_WT_Ghet_full_c5	GO_ELECTRON_TRANSPORT_CHAIN	182	0.577788	2.19346	0	0.000256247	0.0036	2374	tags=37%, list=9%, signal=41%
early_WT_Ghet_full_c5	GO_OXIDOREDUCTASE_ACTIVITY_ACTING_ON_NAD_P_H	104	0.617391	2.18911	0	0.000239164	0.0036	2371	tags=40%, list=9%, signal=44%
early_WT_Ghet_full_c5	GO_OXIDOREDUCTASE_COMPLEX	110	0.609187	2.1719	0	0.000377533	0.0062	2371	tags=40%, list=9%, signal=44%
early_WT_Ghet_full_c5	GO_MITOCHONDRIAL_PROTEIN_COMPLEX	263	0.538443	2.14079	0	0.000632766	0.0112	2792	tags=38%, list=11%, signal=42%
early_WT_Ghet_full_c5	GO_ENERGY_DERIVATION_BY_OXIDATION_OF_ORGANIC_COMPOUNDS	268	0.536941	2.13265	0	0.000692079	0.013	3106	tags=37%, list=12%, signal=41%
early_WT_Ghet_full_c5	GO_MITOCHONDRIAL_MEMBRANE_PART	229	0.543234	2.12008	0	0.000854572	0.017	2371	tags=33%, list=9%, signal=36%
early_WT_Ghet_full_c5	GO_PROTON_TRANSPORTING_ATP_SYNTHASE_COMPLEX	23	0.790798	2.09959	0	0.00130146	0.027	1402	tags=61%, list=6%, signal=64%
early_WT_Ghet_full_c5	GO_PROTON_TRANSPORTING_TWO_SECTOR_ATPASE_COMPLEX	51	0.661839	2.0832	0	0.00177992	0.0384	3309	tags=51%, list=13%, signal=59%
early_WT_Ghet_full_c5	GO_PROTON_TRANSPORTING_ATP_SYNTHASE_COMPLEX_COUPLING_FACTOR_F_O_	13	0.856783	1.98661	0.000417014	0.01197	0.2396	1402	tags=77%, list=6%, signal=81%
early_WT_Ghet_full_c5	GO_ORGANELLE_INNER_MEMBRANE	514	0.469623	1.97333	0	0.0148068	0.3018	2908	tags=32%, list=12%, signal=35%
early_WT_Ghet_full_c5	GO_ENERGY_COUPLED_PROTON_TRANSPORT_DOWN_ELECTROCHEMICAL_GRADIENT	25	0.718903	1.97185	0.000858369	0.0146385	0.31	1402	tags=52%, list=6%, signal=55%
early_WT_Ghet_full_c5	GO_ATP_BIOSYNTHETIC_PROCESS	45	0.641519	1.97	0	0.0145363	0.3208	3309	tags=53%, list=13%, signal=61%
early_WT_Ghet_full_c5	GO_PROTON_TRANSMEMBRANE_TRANSPORT	149	0.531317	1.96851	0	0.0143476	0.3272	3309	tags=34%, list=13%, signal=39%
early_WT_Ghet_full_c5	GO_PROTON_TRANSPORTING_TWO_SECTOR_ATPASE_COMPLEX_PROTON_TRANSPORTING_DOMAIN	23	0.736116	1.96695	0	0.0142284	0.3346	3117	tags=65%, list=12%, signal=74%
early_WT_Ghet_full_c5	GO_OXIDOREDUCTASE_ACTIVITY_ACTING_ON_A_HEME_GROUP_OF_DONORS	30	0.69265	1.95892	0	0.0157143	0.3752	2204	tags=47%, list=9%, signal=51%
early_WT_Ghet_full_c5	GO_ATP_HYDROLYSIS_COUPLED_CATION_TRANSMEMBRANE_TRANSPORT	57	0.611359	1.95175	0	0.0171761	0.4126	3484	tags=42%, list=14%, signal=49%
early_WT_Ghet_full_c5	GO_PROTON_TRANSMEMBRANE_TRANSPORTER_ACTIVITY	127	0.535297	1.94258	0	0.0194414	0.467	3309	tags=35%, list=13%, signal=40%
early_WT_Ghet_full_c5	GO_MITOCHONDRIAL_PROTON_TRANSPORTING_ATP_SYNTHASE_COMPLEX_COUPLING_FACTOR_F_O_	11	0.867554	1.93266	0	0.0222948	0.5268	840	tags=73%, list=3%, signal=75%
early_WT_Ghet_full_c5	GO_AEROBIC_ELECTRON_TRANSPORT_CHAIN	21	0.736264	1.92689	0.00041511	0.0238455	0.5634	2204	tags=67%, list=9%, signal=73%
early_WT_Ghet_full_c5	GO_INNER_MITOCHONDRIAL_MEMBRANE_ORGANIZATION	46	0.611271	1.89727	0	0.037594	0.7394	2163	tags=43%, list=9%, signal=47%
early_WT_Ghet_full_c5	GO_ACTIVE_ION_TRANSMEMBRANE_TRANSPORTER_ACTIVITY	64	0.570862	1.87371	0	0.0523959	0.8532	3484	tags=39%, list=14%, signal=45%
early_WT_Ghet_full_c5	GO_CRISTAE_FORMATION	33	0.645023	1.85121	0.00126422	0.0720406	0.9378	2163	tags=48%, list=9%, signal=53%
early_WT_Ghet_full_c5	GO_ATPASE_ACTIVITY_COUPLED_TO_TRANSMEMBRANE_MOVEMENT_OF_IONS_ROTATIONAL_MECHANISM	36	0.628045	1.84499	0.000869943	0.0767227	0.9522	3309	tags=47%, list=13%, signal=54%
early_WT_Ghet_full_c5	GO_PROTON_TRANSPORTING_ATP_SYNTHASE_ACTIVITY_ROTATIONAL_MECHANISM	18	0.730833	1.84434	0.00255973	0.0753781	0.9536	3309	tags=61%, list=13%, signal=70%
early_WT_Ghet_full_c5	GO_PRIMARY_ACTIVE_TRANSMEMBRANE_TRANSPORTER_ACTIVITY	119	0.502673	1.82194	0	0.100978	0.9872	3794	tags=34%, list=15%, signal=40%
early_WT_Ghet_full_c5	GO_MITOCHONDRIAL_ENVELOPE	711	0.423388	1.81986	0	0.101356	0.9888	3455	tags=32%, list=14%, signal=36%
early_WT_Ghet_full_c5	GO_GENERATION_OF_PRECURSOR_METABOLITES_AND_ENERGY	475	0.43637	1.81831	0	0.100951	0.9902	3376	tags=30%, list=13%, signal=34%
early_WT_Ghet_full_c5	GO_THREONINE_TYPE_PEPTIDASE_ACTIVITY	21	0.695139	1.81653	0.00163132	0.101116	0.9904	4418	tags=67%, list=18%, signal=81%
early_WT_Ghet_full_c5	GO_CYTOCHROME_COMPLEX_ASSEMBLY	35	0.619374	1.81548	0.00390625	0.100218	0.991	2812	tags=51%, list=11%, signal=58%
early_WT_Ghet_full_c5	GO_REGULATION_OF_LIPOPOLYSACCHARIDE_MEDIATED_SIGNALING_PATHWAY	21	0.693683	1.80267	0.00246508	0.116284	0.9968	2081	tags=43%, list=8%, signal=47%
early_WT_Ghet_full_c5	GO_RIBONUCLEOSIDE_TRIPHOSPHATE_BIOSYNTHETIC_PROCESS	62	0.551622	1.79038	0.000434972	0.134064	0.9982	3309	tags=44%, list=13%, signal=50%
early_WT_Ghet_full_c5	GO_RESPIRATORY_CHAIN_COMPLEX_IV_ASSEMBLY	25	0.658877	1.78704	0.00293132	0.13716	0.9992	2044	tags=48%, list=8%, signal=52%
early_WT_Ghet_full_c5	GO_NUCLEOSIDE_TRIPHOSPHATE_BIOSYNTHETIC_PROCESS	74	0.528044	1.77901	0.000442478	0.148779	0.9996	3309	tags=39%, list=13%, signal=45%
early_WT_Ghet_full_c5	GO_NEURONAL_ACTION_POTENTIAL_PROPAGATION	9	0.840761	1.76518	0.00329625	0.173871	1	2588	tags=67%, list=10%, signal=74%
early_WT_Ghet_full_c5	GO_RNA_CAPPING	34	0.610594	1.76121	0.00250522	0.178925	1	4707	tags=56%, list=19%, signal=69%
early_WT_Ghet_full_c5	GO_CYTOCHROME_COMPLEX	32	0.604675	1.75381	0.0029838	0.192577	1	2204	tags=41%, list=9%, signal=44%
early_WT_Ghet_full_c5	GO_MITOCHONDRIAL_RESPIRATORY_CHAIN_COMPLEX_IV_ASSEMBLY	20	0.668534	1.73611	0.00935772	0.234951	1	1344	tags=45%, list=5%, signal=48%
early_WT_Ghet_full_c5	GO_OLIGOSACCHARYLTRANSFERASE_COMPLEX	13	0.747879	1.73476	0.00680561	0.234136	1	1130	tags=38%, list=4%, signal=40%
early_WT_Ghet_full_c5	GO_NEGATIVE_REGULATION_OF_LIPOPOLYSACCHARIDE_MEDIATED_SIGNALING_PATHWAY	9	0.821405	1.73417	0.00409836	0.231358	1	2081	tags=56%, list=8%, signal=61%
early_WT_Ghet_full_c5	GO_NUCLEOTIDE_EXCISION_REPAIR_COMPLEX	12	0.757761	1.73305	0.00671987	0.230033	1	2902	tags=75%, list=12%, signal=85%
early_WT_Ghet_full_c5	GO_INSULIN_SECRETION_INVOLVED_IN_CELLULAR_RESPONSE_TO_GLUCOSE_STIMULUS	60	0.53244	1.72718	0.00129646	0.242777	1	3123	tags=35%, list=12%, signal=40%
early_WT_Ghet_full_c5	GO_ATPASE_ACTIVITY_COUPLED_TO_MOVEMENT_OF_SUBSTANCES	126	0.474323	1.72157	0	0.255223	1	3828	tags=31%, list=15%, signal=36%
early_WT_Ghet_full_c5	GO_REGULATION_OF_PROTEIN_LOCALIZATION_TO_CELL_SURFACE	36	0.578591	1.7045	0.00677392	0.308358	1	6380	tags=58%, list=25%, signal=78%
early_WT_Ghet_full_c5	GO_U12_TYPE_SPLICEOSOMAL_COMPLEX	27	0.614451	1.7031	0.0072095	0.307958	1	3274	tags=56%, list=13%, signal=64%
early_WT_Ghet_full_c5	GO_NEGATIVE_REGULATION_OF_INTERLEUKIN_1_BETA_PRODUCTION	19	0.662781	1.68767	0.0118271	0.362632	1	1890	tags=37%, list=8%, signal=40%
early_WT_Ghet_full_c5	GO_VASCULAR_ENDOTHELIAL_GROWTH_FACTOR_ACTIVATED_RECEPTOR_ACTIVITY	7	0.859709	1.68589	0.00483871	0.364123	1	2733	tags=57%, list=11%, signal=64%
early_WT_Ghet_full_c5	GO_PROTEASOME_CORE_COMPLEX_BETA_SUBUNIT_COMPLEX	11	0.755304	1.68374	0.00983091	0.367248	1	4418	tags=73%, list=18%, signal=88%
early_WT_Ghet_full_c5	GO_RESPONSE_TO_LIPOTEICHOIC_ACID	9	0.80076	1.68335	0.00582121	0.362793	1	1537	tags=33%, list=6%, signal=35%
early_WT_Ghet_full_c5	GO_POSITIVE_REGULATION_OF_STEROL_TRANSPORT	22	0.634933	1.6817	0.00796312	0.363923	1	3717	tags=45%, list=15%, signal=53%
early_WT_Ghet_full_c5	GO_CYSTEINE_TYPE_ENDOPEPTIDASE_INHIBITOR_ACTIVITY_INVOLVED_IN_APOPTOTIC_PROCESS	20	0.648744	1.6746	0.0108469	0.387979	1	5430	tags=65%, list=22%, signal=83%
early_WT_Ghet_full_c5	GO_CALCIUM_ION_EXPORT_ACROSS_PLASMA_MEMBRANE	6	0.87854	1.65804	0.00518962	0.460096	1	1358	tags=67%, list=5%, signal=70%
early_WT_Ghet_full_c5	GO_AEROBIC_RESPIRATION	87	0.478197	1.65143	0.000900901	0.486589	1	3335	tags=37%, list=13%, signal=42%
early_WT_Ghet_full_c5	GO_INNERVATION	24	0.608155	1.64344	0.0164271	0.521978	1	2733	tags=33%, list=11%, signal=37%
early_WT_Ghet_full_c5	GO_SOMITE_ROSTRAL_CAUDAL_AXIS_SPECIFICATION	8	0.811997	1.64294	0.00784476	0.517024	1	1771	tags=38%, list=7%, signal=40%
early_WT_Ghet_full_c5	GO_GASTRO_INTESTINAL_SYSTEM_SMOOTH_MUSCLE_CONTRACTION	10	0.755952	1.6358	0.0143032	0.549596	1	2258	tags=40%, list=9%, signal=44%
early_WT_Ghet_full_c5	GO_PROTEASOME_CORE_COMPLEX	20	0.630719	1.63195	0.013923	0.564259	1	4418	tags=60%, list=18%, signal=73%
early_WT_Ghet_full_c5	GO_GLUCOCORTICOID_SECRETION	10	0.754835	1.63177	0.0142617	0.557309	1	1512	tags=30%, list=6%, signal=32%
early_WT_Ghet_full_c5	GO_NITRIC_OXIDE_SYNTHASE_BIOSYNTHETIC_PROCESS	15	0.677518	1.6296	0.0198102	0.562064	1	4729	tags=40%, list=19%, signal=49%
early_WT_Ghet_full_c5	GO_MULTIVESICULAR_BODY_LUMEN	6	0.872021	1.62953	0.00699301	0.554698	1	442	tags=17%, list=2%, signal=17%
early_WT_Ghet_full_c5	GO_AXIS_ELONGATION	29	0.579971	1.62914	0.013245	0.549428	1	5049	tags=38%, list=20%, signal=47%
early_WT_Ghet_full_c5	GO_ORGANIC_CATION_TRANSPORT	32	0.564377	1.62872	0.0109015	0.544316	1	6305	tags=44%, list=25%, signal=58%
early_WT_Ghet_full_c5	GO_TRANSCRIPTION_ELONGATION_FROM_RNA_POLYMERASE_II_PROMOTER	83	0.476681	1.62267	0.00401248	0.571501	1	3603	tags=40%, list=14%, signal=46%
early_WT_Ghet_full_c5	GO_LATE_ENDOSOME_LUMEN	8	0.793373	1.61733	0.0149133	0.595936	1	442	tags=13%, list=2%, signal=13%
early_WT_Ghet_full_c5	GO_POSTSYNAPTIC_MODULATION_OF_CHEMICAL_SYNAPTIC_TRANSMISSION	14	0.680176	1.61638	0.0196817	0.594088	1	1577	tags=50%, list=6%, signal=53%
early_WT_Ghet_full_c5	GO_PROTEASOMAL_UBIQUITIN_INDEPENDENT_PROTEIN_CATABOLIC_PROCESS	23	0.606282	1.61165	0.0196834	0.615456	1	4418	tags=57%, list=18%, signal=68%
early_WT_Ghet_full_c5	GO_PROTEIN_LOCALIZATION_TO_CYTOPLASMIC_STRESS_GRANULE	7	0.826068	1.61008	0.0120579	0.617217	1	4081	tags=86%, list=16%, signal=102%
early_WT_Ghet_full_c5	GO_PRONEPHROS_DEVELOPMENT	6	0.853029	1.6071	0.011976	0.628053	1	2610	tags=50%, list=10%, signal=56%
early_WT_Ghet_full_c5	GO_PHARYNGEAL_SYSTEM_DEVELOPMENT	22	0.603085	1.60686	0.021118	0.621771	1	5771	tags=55%, list=23%, signal=71%
early_WT_Ghet_full_c5	GO_VASCULAR_ENDOTHELIAL_GROWTH_FACTOR_BINDING	7	0.811247	1.60419	0.0139745	0.630827	1	2733	tags=57%, list=11%, signal=64%
early_WT_Ghet_full_c5	GO_CHEMOKINE_C_X_C_MOTIF_LIGAND_2_PRODUCTION	11	0.719418	1.60335	0.0260374	0.628486	1	1709	tags=45%, list=7%, signal=49%
early_WT_Ghet_full_c5	GO_CERAMIDE_METABOLIC_PROCESS	21	0.615498	1.60303	0.0141903	0.622941	1	2532	tags=43%, list=10%, signal=48%
early_WT_Ghet_full_c5	GO_DICHOTOMOUS_SUBDIVISION_OF_AN_EPITHELIAL_TERMINAL_UNIT	10	0.737747	1.59806	0.0216037	0.647059	1	4556	tags=70%, list=18%, signal=85%
early_WT_Ghet_full_c5	GO_RESPONSE_TO_CELL_CYCLE_CHECKPOINT_SIGNALING	8	0.784098	1.59601	0.0188285	0.652586	1	3521	tags=63%, list=14%, signal=73%
early_WT_Ghet_full_c5	GO_ARYLSULFATASE_ACTIVITY	10	0.732376	1.59369	0.0190161	0.660057	1	2258	tags=40%, list=9%, signal=44%
early_WT_Ghet_full_c5	GO_U1_SNRNP	29	0.57399	1.59223	0.0188679	0.662137	1	3992	tags=38%, list=16%, signal=45%
early_WT_Ghet_full_c5	GO_RESPONSE_TO_ETHER	11	0.716337	1.59211	0.0232653	0.655458	1	3106	tags=55%, list=12%, signal=62%
early_WT_Ghet_full_c5	GO_INTRACELLULAR_PROTEIN_TRANSMEMBRANE_TRANSPORT	52	0.505724	1.59198	0.00917832	0.648915	1	3448	tags=38%, list=14%, signal=44%
early_WT_Ghet_full_c5	GO_U4_SNRNP	13	0.683182	1.59077	0.0279261	0.649537	1	3954	tags=62%, list=16%, signal=73%
early_WT_Ghet_full_c5	GO_NEGATIVE_REGULATION_OF_FATTY_ACID_TRANSPORT	7	0.81102	1.59005	0.0160296	0.647095	1	1090	tags=43%, list=4%, signal=45%
early_WT_Ghet_full_c5	GO_ENDONUCLEASE_COMPLEX	29	0.564515	1.58837	0.0152027	0.650712	1	6510	tags=66%, list=26%, signal=88%
early_WT_Ghet_full_c5	GO_MEMBRANE_PROTEIN_COMPLEX	1065	0.360669	1.58451	0	0.668563	1	3159	tags=22%, list=13%, signal=24%
early_WT_Ghet_full_c5	GO_RNA_STEM_LOOP_BINDING	16	0.649778	1.58153	0.0201511	0.680903	1	4882	tags=69%, list=19%, signal=85%
early_WT_Ghet_full_c5	GO_MITOCHONDRION_ORGANIZATION	504	0.377541	1.58133	0	0.675061	1	3282	tags=28%, list=13%, signal=31%
early_WT_Ghet_full_c5	GO_ORGANELLAR_RIBOSOME	87	0.458141	1.58051	0.00645756	0.673514	1	4580	tags=47%, list=18%, signal=57%
early_WT_Ghet_full_c5	GO_RNA_POLYMERASE_II_CORE_COMPLEX	15	0.653943	1.58019	0.0229689	0.668615	1	3087	tags=40%, list=12%, signal=46%
early_WT_Ghet_full_c5	GO_POSITIVE_REGULATION_OF_PROTEIN_LOCALIZATION_TO_CELL_SURFACE	15	0.653987	1.5784	0.034965	0.673669	1	6232	tags=60%, list=25%, signal=80%
early_WT_Ghet_full_c5	GO_NEGATIVE_REGULATION_OF_ORGANIC_ACID_TRANSPORT	17	0.640619	1.57791	0.0219601	0.670038	1	6788	tags=65%, list=27%, signal=89%
early_WT_Ghet_full_c5	GO_POSITIVE_REGULATION_OF_PHOSPHOLIPID_TRANSPORT	9	0.748396	1.5743	0.0246656	0.68675	1	1202	tags=44%, list=5%, signal=47%
early_WT_Ghet_full_c5	GO_TRANS_GOLGI_NETWORK_TRANSPORT_VESICLE_MEMBRANE	14	0.665399	1.57398	0.0291222	0.682078	1	1840	tags=36%, list=7%, signal=39%
early_WT_Ghet_full_c5	GO_MONOVALENT_INORGANIC_CATION_TRANSMEMBRANE_TRANSPORTER_ACTIVITY	327	0.38934	1.57335	0	0.679511	1	2813	tags=20%, list=11%, signal=22%
early_WT_Ghet_full_c5	GO_HIGH_DENSITY_LIPOPROTEIN_PARTICLE_BINDING	7	0.812647	1.57292	0.0232369	0.675697	1	1537	tags=43%, list=6%, signal=46%
early_WT_Ghet_full_c5	GO_POSITIVE_REGULATION_OF_STEM_CELL_DIFFERENTIATION	14	0.660744	1.5709	0.031171	0.682065	1	2098	tags=36%, list=8%, signal=39%
early_WT_Ghet_full_c5	GO_DETECTION_OF_MOLECULE_OF_BACTERIAL_ORIGIN	10	0.725259	1.56895	0.031937	0.68834	1	3366	tags=30%, list=13%, signal=35%
early_WT_Ghet_full_c5	GO_2FE_2S_CLUSTER_ASSEMBLY	5	0.873108	1.56791	0.0126482	0.688578	1	475	tags=60%, list=2%, signal=61%
early_WT_Ghet_full_c5	GO_COPPER_ION_BINDING	53	0.495983	1.56676	0.00842198	0.689826	1	4262	tags=36%, list=17%, signal=43%
early_WT_Ghet_full_c5	GO_MITOCHONDRIAL_PART	992	0.356714	1.56491	0	0.6955	1	3457	tags=27%, list=14%, signal=30%
early_WT_Ghet_full_c5	GO_AMYLOID_BETA_BINDING	69	0.471395	1.5618	0.0074791	0.709357	1	3242	tags=32%, list=13%, signal=36%
early_WT_Ghet_full_c5	GO_REGULATION_OF_APPETITE	16	0.641787	1.56148	0.0328346	0.705115	1	5596	tags=50%, list=22%, signal=64%
early_WT_Ghet_full_c5	GO_NEGATIVE_REGULATION_OF_HEART_RATE	11	0.707864	1.56106	0.0314029	0.701524	1	6747	tags=82%, list=27%, signal=112%
early_WT_Ghet_full_c5	GO_TRANSCRIPTION_FACTOR_TFIIH_HOLO_COMPLEX	12	0.683652	1.56055	0.0290216	0.698584	1	4579	tags=67%, list=18%, signal=81%
early_WT_Ghet_full_c5	GO_NEGATIVE_REGULATION_OF_INTERLEUKIN_1_PRODUCTION	24	0.576941	1.55747	0.0263499	0.712374	1	1890	tags=29%, list=8%, signal=32%
early_WT_Ghet_full_c5	GO_PHOSPHATIDYLCHOLINE_TRANSPORTER_ACTIVITY	10	0.716232	1.55458	0.034202	0.725304	1	3792	tags=60%, list=15%, signal=71%
early_WT_Ghet_full_c5	GO_DNA_TEMPLATED_TRANSCRIPTION_TERMINATION	71	0.468877	1.55453	0.00730554	0.719419	1	4579	tags=45%, list=18%, signal=55%
early_WT_Ghet_full_c5	GO_TERMINATION_OF_RNA_POLYMERASE_I_TRANSCRIPTION	28	0.557406	1.55262	0.0178805	0.725501	1	4579	tags=61%, list=18%, signal=74%
early_WT_Ghet_full_c5	GO_TRANS_GOLGI_NETWORK_TRANSPORT_VESICLE	29	0.554782	1.55177	0.0285124	0.725007	1	4449	tags=45%, list=18%, signal=54%
early_WT_Ghet_full_c5	GO_PRECATALYTIC_SPLICEOSOME	44	0.505027	1.55102	0.0120638	0.723905	1	3274	tags=45%, list=13%, signal=52%
early_WT_Ghet_full_c5	GO_LYMPHANGIOGENESIS	16	0.637534	1.55036	0.0342785	0.722207	1	1420	tags=31%, list=6%, signal=33%
early_WT_Ghet_full_c5	GO_RESPIRATORY_CHAIN_COMPLEX_IV	19	0.608525	1.55034	0.0272308	0.716383	1	2204	tags=47%, list=9%, signal=52%
early_WT_Ghet_full_c5	GO_PROTEIN_QUALITY_CONTROL_FOR_MISFOLDED_OR_INCOMPLETELY_SYNTHESIZED_PROTEINS	26	0.562828	1.54937	0.0282509	0.716952	1	4417	tags=50%, list=18%, signal=61%
early_WT_Ghet_full_c5	GO_AMYLOID_BETA_FORMATION	28	0.559508	1.54922	0.0272408	0.711997	1	2355	tags=43%, list=9%, signal=47%
early_WT_Ghet_full_c5	GO_REGULATION_OF_CHEMOKINE_C_X_C_MOTIF_LIGAND_2_PRODUCTION	9	0.735374	1.54812	0.031928	0.713331	1	1709	tags=44%, list=7%, signal=48%
early_WT_Ghet_full_c5	GO_POSITIVE_REGULATION_OF_COLLATERAL_SPROUTING	10	0.708754	1.54546	0.0412031	0.724792	1	2187	tags=40%, list=9%, signal=44%
early_WT_Ghet_full_c5	GO_COMMITMENT_COMPLEX	5	0.872865	1.54364	0.0180254	0.730817	1	2767	tags=60%, list=11%, signal=67%
early_WT_Ghet_full_c5	GO_ENVELOPE	1129	0.349534	1.54251	0	0.732392	1	3595	tags=27%, list=14%, signal=30%
early_WT_Ghet_full_c5	GO_POSITIVE_REGULATION_OF_GLUCONEOGENESIS	12	0.681428	1.5422	0.0300412	0.728749	1	5216	tags=67%, list=21%, signal=84%
early_WT_Ghet_full_c5	GO_TRNA_5_LEADER_REMOVAL	11	0.694966	1.54199	0.033596	0.724387	1	1501	tags=36%, list=6%, signal=39%
early_WT_Ghet_full_c5	GO_CUTICULAR_PLATE	7	0.785171	1.53871	0.0252797	0.73996	1	2002	tags=43%, list=8%, signal=47%
early_WT_Ghet_full_c5	GO_RNA_INTERFERENCE	16	0.63112	1.53618	0.0371452	0.750923	1	4750	tags=56%, list=19%, signal=69%
early_WT_Ghet_full_c5	GO_MUSCLE_CELL_FATE_COMMITMENT	10	0.714639	1.53601	0.0367126	0.746328	1	3419	tags=30%, list=14%, signal=35%
early_WT_Ghet_full_c5	GO_PROTON_TRANSPORTING_V_TYPE_ATPASE_COMPLEX	26	0.558491	1.5351	0.0294243	0.746712	1	3117	tags=38%, list=12%, signal=44%
early_WT_Ghet_full_c5	GO_TRNA_SPECIFIC_RIBONUCLEASE_ACTIVITY	16	0.626989	1.53478	0.0321235	0.743196	1	2860	tags=38%, list=11%, signal=42%
early_WT_Ghet_full_c5	GO_ENTEROENDOCRINE_CELL_DIFFERENTIATION	24	0.56965	1.53371	0.0295733	0.744623	1	5302	tags=42%, list=21%, signal=53%
early_WT_Ghet_full_c5	GO_POST_ANAL_TAIL_MORPHOGENESIS	14	0.645449	1.53313	0.0305281	0.742919	1	5049	tags=64%, list=20%, signal=80%
early_WT_Ghet_full_c5	GO_MONOVALENT_INORGANIC_CATION_TRANSPORT	451	0.366939	1.53299	0	0.738376	1	2870	tags=19%, list=11%, signal=21%
early_WT_Ghet_full_c5	GO_PLATELET_DERIVED_GROWTH_FACTOR_RECEPTOR_ALPHA_SIGNALING_PATHWAY	6	0.820249	1.53242	0.0244091	0.7368	1	1656	tags=50%, list=7%, signal=54%
early_WT_Ghet_full_c5	GO_PHOSPHATIDIC_ACID_BINDING	19	0.598256	1.5307	0.0358306	0.742623	1	3945	tags=53%, list=16%, signal=62%
early_WT_Ghet_full_c5	GO_POSITIVE_REGULATION_OF_CORTICOSTEROID_HORMONE_SECRETION	7	0.777019	1.53035	0.0280374	0.73956	1	3584	tags=57%, list=14%, signal=67%
early_WT_Ghet_full_c5	GO_CALCIUM_ION_EXPORT	9	0.73247	1.5303	0.0331831	0.734707	1	2105	tags=56%, list=8%, signal=61%
early_WT_Ghet_full_c5	GO_U2_TYPE_SPLICEOSOMAL_COMPLEX	83	0.446164	1.53015	0.0109842	0.730456	1	4423	tags=41%, list=18%, signal=50%
early_WT_Ghet_full_c5	GO_ATP_HYDROLYSIS_COUPLED_TRANSMEMBRANE_TRANSPORT	31	0.539074	1.5299	0.0302394	0.726839	1	3117	tags=39%, list=12%, signal=44%
early_WT_Ghet_full_c5	GO_FRUCTOSE_CATABOLIC_PROCESS	5	0.856481	1.52919	0.0188834	0.726169	1	45	tags=20%, list=0%, signal=20%
early_WT_Ghet_full_c5	GO_MITOCHONDRIAL_TRANSMEMBRANE_TRANSPORT	91	0.439849	1.52823	0.00672043	0.726994	1	4325	tags=38%, list=17%, signal=46%
early_WT_Ghet_full_c5	GO_POSITIVE_REGULATION_OF_GASTRO_INTESTINAL_SYSTEM_SMOOTH_MUSCLE_CONTRACTION	5	0.85666	1.52756	0.0232372	0.726091	1	288	tags=40%, list=1%, signal=40%
early_WT_Ghet_full_c5	GO_STEROID_HORMONE_SECRETION	20	0.600831	1.52689	0.0329167	0.7253	1	6675	tags=55%, list=27%, signal=75%
early_WT_Ghet_full_c5	GO_MYELOID_LEUKOCYTE_CYTOKINE_PRODUCTION	28	0.545701	1.52648	0.0305214	0.722914	1	4273	tags=43%, list=17%, signal=52%
early_WT_Ghet_full_c5	GO_POLYOL_TRANSMEMBRANE_TRANSPORTER_ACTIVITY	6	0.81039	1.52438	0.0264791	0.730915	1	3105	tags=50%, list=12%, signal=57%
early_WT_Ghet_full_c5	GO_POSITIVE_REGULATION_OF_BONE_DEVELOPMENT	7	0.763249	1.52224	0.0323344	0.739532	1	599	tags=43%, list=2%, signal=44%
early_WT_Ghet_full_c5	GO_LYMPH_VESSEL_MORPHOGENESIS	19	0.59977	1.52158	0.04046	0.738754	1	1696	tags=32%, list=7%, signal=34%
early_WT_Ghet_full_c5	GO_DNA_TEMPLATED_TRANSCRIPTION_ELONGATION	107	0.427384	1.52105	0.00598251	0.73711	1	3603	tags=36%, list=14%, signal=42%
early_WT_Ghet_full_c5	GO_TRANSLATIONAL_TERMINATION	104	0.427783	1.52052	0.00691882	0.735544	1	3535	tags=38%, list=14%, signal=45%
early_WT_Ghet_full_c5	GO_ZYMOGEN_ACTIVATION	44	0.49749	1.5204	0.0220779	0.731576	1	3868	tags=32%, list=15%, signal=38%
early_WT_Ghet_full_c5	GO_EUKARYOTIC_TRANSLATION_INITIATION_FACTOR_2B_COMPLEX	6	0.814095	1.52022	0.0250404	0.727983	1	4614	tags=83%, list=18%, signal=102%
early_WT_Ghet_full_c5	GO_POSITIVE_REGULATION_OF_INSULIN_SECRETION_INVOLVED_IN_CELLULAR_RESPONSE_TO_GLUCOSE_STIMULUS	30	0.534251	1.51552	0.0284985	0.75285	1	3958	tags=40%, list=16%, signal=47%
early_WT_Ghet_full_c5	GO_HEAT_ACCLIMATION	5	0.85628	1.51543	0.0238389	0.748646	1	137	tags=40%, list=1%, signal=40%
early_WT_Ghet_full_c5	GO_POSITIVE_REGULATION_OF_GLUCOCORTICOID_SECRETION	5	0.847816	1.51345	0.0272764	0.756441	1	1018	tags=40%, list=4%, signal=42%
early_WT_Ghet_full_c5	GO_POSITIVE_REGULATION_OF_BONE_RESORPTION	15	0.629211	1.51335	0.0404742	0.752382	1	2599	tags=33%, list=10%, signal=37%
early_WT_Ghet_full_c5	GO_ANTIGEN_PROCESSING_AND_PRESENTATION_OF_PEPTIDE_ANTIGEN_VIA_MHC_CLASS_I	92	0.4357	1.5126	0.00969163	0.752433	1	4702	tags=41%, list=19%, signal=51%
early_WT_Ghet_full_c5	GO_RNA_GUANINE_N7_METHYLATION	6	0.806932	1.51224	0.0305659	0.7501	1	3853	tags=67%, list=15%, signal=79%
early_WT_Ghet_full_c5	GO_U2_TYPE_CATALYTIC_STEP_2_SPLICEOSOME	30	0.5335	1.51204	0.0301205	0.746752	1	4331	tags=50%, list=17%, signal=60%
early_WT_Ghet_full_c5	GO_INTESTINAL_EPITHELIAL_CELL_DIFFERENTIATION	14	0.636843	1.51102	0.0455495	0.748529	1	2632	tags=43%, list=10%, signal=48%
early_WT_Ghet_full_c5	GO_RESPONSE_TO_AMYLOID_BETA	36	0.511064	1.51013	0.0309716	0.749551	1	3503	tags=33%, list=14%, signal=39%
early_WT_Ghet_full_c5	GO_LIPOPOLYSACCHARIDE_RECEPTOR_ACTIVITY	5	0.847413	1.50926	0.0232653	0.750483	1	519	tags=20%, list=2%, signal=20%
early_WT_Ghet_full_c5	GO_ANTIOXIDANT_ACTIVITY	72	0.449329	1.50883	0.0108932	0.748742	1	2092	tags=25%, list=8%, signal=27%
early_WT_Ghet_full_c5	GO_POSITIVE_REGULATION_OF_LIPOPOLYSACCHARIDE_MEDIATED_SIGNALING_PATHWAY	8	0.741917	1.50767	0.0461665	0.751439	1	3584	tags=38%, list=14%, signal=44%
early_WT_Ghet_full_c5	GO_MDM2_MDM4_FAMILY_PROTEIN_BINDING	5	0.851055	1.50706	0.0198334	0.750704	1	2906	tags=60%, list=12%, signal=68%
early_WT_Ghet_full_c5	GO_PHOSPHOLIPID_EFFLUX	8	0.747394	1.50693	0.0424679	0.747055	1	1202	tags=38%, list=5%, signal=39%
early_WT_Ghet_full_c5	GO_EXTRACELLULAR_MATRIX_COMPONENT	47	0.486007	1.50583	0.026428	0.749409	1	3978	tags=40%, list=16%, signal=48%
early_WT_Ghet_full_c5	GO_RRNA_BASE_METHYLATION	11	0.683706	1.50579	0.0446721	0.745275	1	3669	tags=55%, list=15%, signal=64%
early_WT_Ghet_full_c5	GO_MUSCLE_HYPERPLASIA	5	0.839205	1.50569	0.0295082	0.741571	1	1584	tags=40%, list=6%, signal=43%
early_WT_Ghet_full_c5	GO_TRNA_WOBBLE_BASE_MODIFICATION	21	0.579829	1.50502	0.0342785	0.741369	1	3661	tags=33%, list=15%, signal=39%
early_WT_Ghet_full_c5	GO_AMYLOID_BETA_METABOLIC_PROCESS	38	0.501819	1.50346	0.0255973	0.746603	1	2431	tags=34%, list=10%, signal=38%
early_WT_Ghet_full_c5	GO_ANTIBIOTIC_BIOSYNTHETIC_PROCESS	17	0.60286	1.5019	0.042728	0.751934	1	4021	tags=41%, list=16%, signal=49%
early_WT_Ghet_full_c5	GO_POSITIVE_REGULATION_OF_TROPHOBLAST_CELL_MIGRATION	6	0.798706	1.50096	0.0398565	0.753453	1	3296	tags=67%, list=13%, signal=77%
early_WT_Ghet_full_c5	GO_MITOCHONDRIAL_TRANSLATIONAL_TERMINATION	89	0.432383	1.50023	0.0074791	0.753743	1	3535	tags=39%, list=14%, signal=46%
early_WT_Ghet_full_c5	GO_ORGANIC_CATION_TRANSMEMBRANE_TRANSPORTER_ACTIVITY	22	0.569387	1.4999	0.0411715	0.751477	1	5608	tags=41%, list=22%, signal=53%
early_WT_Ghet_full_c5	GO_RRNA_MODIFICATION	36	0.514917	1.49961	0.0291096	0.749069	1	4437	tags=44%, list=18%, signal=54%
early_WT_Ghet_full_c5	GO_ER_ASSOCIATED_MISFOLDED_PROTEIN_CATABOLIC_PROCESS	12	0.660953	1.49922	0.0516529	0.74722	1	4417	tags=58%, list=18%, signal=71%
early_WT_Ghet_full_c5	GO_HIGH_DENSITY_LIPOPROTEIN_PARTICLE_REMODELING	14	0.630378	1.49768	0.0450972	0.752556	1	3739	tags=43%, list=15%, signal=50%
early_WT_Ghet_full_c5	GO_ENDOCARDIUM_DEVELOPMENT	12	0.658917	1.49571	0.039183	0.760266	1	2446	tags=33%, list=10%, signal=37%
early_WT_Ghet_full_c5	GO_ARYLESTERASE_ACTIVITY	5	0.831268	1.49567	0.0301671	0.756346	1	402	tags=20%, list=2%, signal=20%
early_WT_Ghet_full_c5	GO_PLASMA_MEMBRANE_FUSION	12	0.654938	1.4948	0.0589722	0.757567	1	3057	tags=25%, list=12%, signal=28%
early_WT_Ghet_full_c5	GO_MAINTENANCE_OF_ANIMAL_ORGAN_IDENTITY	5	0.836493	1.49454	0.0299426	0.755121	1	3150	tags=40%, list=13%, signal=46%
early_WT_Ghet_full_c5	GO_ORGANELLAR_SMALL_RIBOSOMAL_SUBUNIT	28	0.537356	1.4935	0.0377599	0.757477	1	2181	tags=36%, list=9%, signal=39%
early_WT_Ghet_full_c5	GO_TRANSCRIPTION_EXPORT_COMPLEX	14	0.631063	1.49341	0.0453048	0.753965	1	5595	tags=64%, list=22%, signal=83%
early_WT_Ghet_full_c5	GO_MRNA_EXPORT_FROM_NUCLEUS	108	0.418268	1.49266	0.00579581	0.754582	1	5306	tags=43%, list=21%, signal=54%
early_WT_Ghet_full_c5	GO_REGULATION_OF_CD8_POSITIVE_ALPHA_BETA_T_CELL_DIFFERENTIATION	6	0.805282	1.49234	0.0383189	0.752511	1	3188	tags=50%, list=13%, signal=57%
early_WT_Ghet_full_c5	GO_REGULATION_OF_FIBROBLAST_GROWTH_FACTOR_RECEPTOR_SIGNALING_PATHWAY	31	0.520373	1.49167	0.0321475	0.752709	1	3791	tags=35%, list=15%, signal=42%
early_WT_Ghet_full_c5	GO_CELLULAR_RESPONSE_TO_MORPHINE	5	0.841403	1.49153	0.0256828	0.749604	1	2127	tags=40%, list=8%, signal=44%
early_WT_Ghet_full_c5	GO_POSITIVE_REGULATION_OF_CHEMOKINE_C_X_C_MOTIF_LIGAND_2_PRODUCTION	7	0.757894	1.48952	0.0469005	0.757616	1	1709	tags=43%, list=7%, signal=46%
early_WT_Ghet_full_c5	GO_PHYSIOLOGICAL_CARDIAC_MUSCLE_HYPERTROPHY	27	0.539662	1.48887	0.037387	0.757622	1	2906	tags=26%, list=12%, signal=29%
early_WT_Ghet_full_c5	GO_ENERGY_COUPLED_PROTON_TRANSMEMBRANE_TRANSPORT_AGAINST_ELECTROCHEMICAL_GRADIENT	32	0.517781	1.4882	0.0310794	0.757705	1	3117	tags=41%, list=12%, signal=46%
early_WT_Ghet_full_c5	GO_CORTICOSTEROID_HORMONE_SECRETION	15	0.615325	1.48774	0.0481978	0.756572	1	3584	tags=33%, list=14%, signal=39%
early_WT_Ghet_full_c5	GO_PROTEIN_TRANSMEMBRANE_TRANSPORT	61	0.456311	1.48585	0.0216732	0.764152	1	3448	tags=34%, list=14%, signal=40%
early_WT_Ghet_full_c5	GO_CARDIAC_MUSCLE_CELL_FATE_COMMITMENT	5	0.829248	1.48295	0.0270926	0.777963	1	2446	tags=40%, list=10%, signal=44%
early_WT_Ghet_full_c5	GO_MITOCHONDRIAL_TRANSLATION	133	0.405992	1.48272	0.00409277	0.77544	1	4437	tags=40%, list=18%, signal=48%
early_WT_Ghet_full_c5	GO_RNA_POLYMERASE_II_HOLOENZYME	80	0.435439	1.48242	0.0128029	0.773318	1	3559	tags=34%, list=14%, signal=39%
early_WT_Ghet_full_c5	GO_NEGATIVE_REGULATION_OF_JNK_CASCADE	33	0.510086	1.48199	0.0333615	0.772142	1	5455	tags=39%, list=22%, signal=50%
early_WT_Ghet_full_c5	GO_SEX_CHROMATIN	5	0.827159	1.48155	0.0292351	0.771002	1	2537	tags=60%, list=10%, signal=67%
early_WT_Ghet_full_c5	GO_SOMITOGENESIS	63	0.452644	1.48146	0.0176678	0.767642	1	5302	tags=33%, list=21%, signal=42%
early_WT_Ghet_full_c5	GO_CEREBRAL_CORTEX_TANGENTIAL_MIGRATION	9	0.702626	1.48019	0.0591837	0.771772	1	4065	tags=44%, list=16%, signal=53%
early_WT_Ghet_full_c5	GO_REGULATION_OF_ATP_BIOSYNTHETIC_PROCESS	14	0.629435	1.47992	0.0583263	0.769638	1	3857	tags=57%, list=15%, signal=67%
early_WT_Ghet_full_c5	GO_REGULATION_OF_RESPONSE_TO_FOOD	16	0.60697	1.47811	0.0499584	0.776775	1	3680	tags=38%, list=15%, signal=44%
early_WT_Ghet_full_c5	GO_PROTEIN_TRANSMEMBRANE_IMPORT_INTO_INTRACELLULAR_ORGANELLE	34	0.508997	1.47801	0.0431107	0.77363	1	5184	tags=50%, list=21%, signal=63%
early_WT_Ghet_full_c5	GO_U1_SNRNP_BINDING	5	0.827946	1.47797	0.0355843	0.770118	1	3992	tags=80%, list=16%, signal=95%
early_WT_Ghet_full_c5	GO_NEGATIVE_REGULATION_OF_IMMUNOGLOBULIN_PRODUCTION	9	0.698151	1.47785	0.0587768	0.767163	1	4420	tags=56%, list=18%, signal=67%
early_WT_Ghet_full_c5	GO_MEMBRANE_PROTEIN_PROTEOLYSIS	55	0.460767	1.4768	0.0233867	0.769682	1	4330	tags=40%, list=17%, signal=48%
early_WT_Ghet_full_c5	GO_VENTRICULAR_SEPTUM_MORPHOGENESIS	41	0.48896	1.4755	0.0300946	0.773849	1	1584	tags=27%, list=6%, signal=29%
early_WT_Ghet_full_c5	GO_REGULATION_OF_INTESTINAL_ABSORPTION	5	0.825468	1.4754	0.0374698	0.770781	1	674	tags=20%, list=3%, signal=21%
early_WT_Ghet_full_c5	GO_NUCLEOTIDE_EXCISION_REPAIR_PREINCISION_COMPLEX_ASSEMBLY	29	0.532012	1.47466	0.0399142	0.771462	1	4049	tags=55%, list=16%, signal=66%
early_WT_Ghet_full_c5	GO_SOMATIC_STEM_CELL_POPULATION_MAINTENANCE	63	0.448878	1.47412	0.0190181	0.771095	1	3949	tags=32%, list=16%, signal=38%
early_WT_Ghet_full_c5	GO_HYALURONAN_BIOSYNTHETIC_PROCESS	13	0.634832	1.47407	0.0657143	0.767767	1	4610	tags=38%, list=18%, signal=47%
early_WT_Ghet_full_c5	GO_INTRACILIARY_TRANSPORT_INVOLVED_IN_CILIUM_ASSEMBLY	38	0.494233	1.47398	0.033804	0.764727	1	4161	tags=42%, list=17%, signal=50%
early_WT_Ghet_full_c5	GO_TRANSCRIPTION_ELONGATION_FROM_RNA_POLYMERASE_I_PROMOTER	27	0.533157	1.47334	0.0378629	0.765004	1	4579	tags=56%, list=18%, signal=68%
early_WT_Ghet_full_c5	GO_RNA_EXPORT_FROM_NUCLEUS	134	0.403531	1.47325	0.0079033	0.762	1	4420	tags=37%, list=18%, signal=45%
early_WT_Ghet_full_c5	GO_NUCLEAR_EXPORT	192	0.384855	1.4721	0.00227894	0.765086	1	4310	tags=35%, list=17%, signal=42%
early_WT_Ghet_full_c5	GO_COMPLEMENT_RECEPTOR_ACTIVITY	5	0.820168	1.4717	0.0384461	0.764001	1	4412	tags=40%, list=18%, signal=48%
early_WT_Ghet_full_c5	GO_MAINTENANCE_OF_CELL_NUMBER	142	0.398432	1.47102	0.00321248	0.764517	1	3949	tags=30%, list=16%, signal=36%
early_WT_Ghet_full_c5	GO_TOOTH_MINERALIZATION	17	0.594781	1.4708	0.055486	0.762333	1	8276	tags=71%, list=33%, signal=105%
early_WT_Ghet_full_c5	GO_LYMPH_VESSEL_DEVELOPMENT	25	0.542388	1.46866	0.0474802	0.771582	1	1696	tags=24%, list=7%, signal=26%
early_WT_Ghet_full_c5	GO_GLUTATHIONE_DERIVATIVE_BIOSYNTHETIC_PROCESS	17	0.589326	1.46748	0.0596388	0.775281	1	2396	tags=35%, list=10%, signal=39%
early_WT_Ghet_full_c5	GO_REGULATION_OF_CDC42_PROTEIN_SIGNAL_TRANSDUCTION	6	0.780446	1.46708	0.0551245	0.774057	1	2733	tags=50%, list=11%, signal=56%
early_WT_Ghet_full_c5	GO_POSITIVE_REGULATION_OF_EPIDERMAL_GROWTH_FACTOR_ACTIVATED_RECEPTOR_ACTIVITY	10	0.674696	1.46606	0.0706785	0.776626	1	4138	tags=50%, list=16%, signal=60%
early_WT_Ghet_full_c5	GO_REGULATION_OF_CORTISOL_SECRETION	5	0.827202	1.46518	0.0398565	0.778445	1	1018	tags=40%, list=4%, signal=42%
early_WT_Ghet_full_c5	GO_GABAERGIC_NEURON_DIFFERENTIATION	9	0.694854	1.46436	0.0519003	0.779823	1	1050	tags=11%, list=4%, signal=12%
early_WT_Ghet_full_c5	GO_MRNA_3_END_PROCESSING	98	0.418714	1.46435	0.00993677	0.776503	1	5413	tags=45%, list=22%, signal=57%
early_WT_Ghet_full_c5	GO_RNA_POLYMERASE_I_ACTIVITY	9	0.691097	1.46384	0.0649245	0.776126	1	6265	tags=89%, list=25%, signal=118%
early_WT_Ghet_full_c5	GO_TROPHOBLAST_CELL_MIGRATION	10	0.680645	1.46242	0.0709812	0.780957	1	3923	tags=60%, list=16%, signal=71%
early_WT_Ghet_full_c5	GO_ESC_E_Z_COMPLEX	15	0.606867	1.46242	0.0655941	0.777588	1	2892	tags=33%, list=11%, signal=38%
early_WT_Ghet_full_c5	GO_REGULATION_OF_RESPONSE_TO_BIOTIC_STIMULUS	125	0.404309	1.4624	0.00785219	0.774346	1	3153	tags=27%, list=13%, signal=31%
early_WT_Ghet_full_c5	GO_COPII_VESICLE_COAT	15	0.604329	1.46112	0.0581154	0.778568	1	5818	tags=67%, list=23%, signal=87%
early_WT_Ghet_full_c5	GO_SIRNA_BINDING	9	0.694746	1.46111	0.0642715	0.775305	1	4750	tags=78%, list=19%, signal=96%
early_WT_Ghet_full_c5	GO_LONG_CHAIN_FATTY_ACID_IMPORT_ACROSS_PLASMA_MEMBRANE	5	0.824145	1.45983	0.0422936	0.77956	1	1090	tags=40%, list=4%, signal=42%
early_WT_Ghet_full_c5	GO_NEGATIVE_REGULATION_OF_PROTEIN_LOCALIZATION_TO_CELL_SURFACE	13	0.628018	1.45856	0.0647993	0.783644	1	6380	tags=54%, list=25%, signal=72%
early_WT_Ghet_full_c5	GO_CEREBRAL_CORTEX_GABAERGIC_INTERNEURON_DIFFERENTIATION	8	0.706729	1.45806	0.0714571	0.783245	1	1050	tags=13%, list=4%, signal=13%
early_WT_Ghet_full_c5	GO_POSITIVE_REGULATION_OF_CARDIOCYTE_DIFFERENTIATION	25	0.534311	1.45684	0.0518423	0.787227	1	4494	tags=36%, list=18%, signal=44%
early_WT_Ghet_full_c5	GO_POSITIVE_REGULATION_OF_PROTEIN_MATURATION	23	0.549486	1.45587	0.0536688	0.789669	1	5236	tags=43%, list=21%, signal=55%
early_WT_Ghet_full_c5	GO_CARDIAC_CELL_FATE_COMMITMENT	8	0.714302	1.4552	0.0714866	0.790287	1	2446	tags=25%, list=10%, signal=28%
early_WT_Ghet_full_c5	GO_GOLGI_MEDIAL_CISTERNA	8	0.721491	1.45452	0.0632653	0.790996	1	4425	tags=63%, list=18%, signal=76%
early_WT_Ghet_full_c5	GO_ELECTRON_TRANSFER_ACTIVITY	111	0.408361	1.4545	0.0101149	0.78784	1	2374	tags=25%, list=9%, signal=28%
early_WT_Ghet_full_c5	GO_RESPONSE_TO_BACTERIAL_LIPOPROTEIN	7	0.744792	1.45351	0.0632965	0.790401	1	3366	tags=57%, list=13%, signal=66%
early_WT_Ghet_full_c5	GO_METHYLTRANSFERASE_COMPLEX	113	0.405824	1.45339	0.00863244	0.787868	1	3485	tags=31%, list=14%, signal=36%
early_WT_Ghet_full_c5	GO_RISC_LOADING_COMPLEX	9	0.689009	1.45335	0.0674571	0.784853	1	6130	tags=78%, list=24%, signal=103%
early_WT_Ghet_full_c5	GO_MAMMARY_GLAND_FORMATION	7	0.741069	1.45321	0.062211	0.782411	1	3450	tags=29%, list=14%, signal=33%
early_WT_Ghet_full_c5	GO_REGULATION_OF_TOLL_LIKE_RECEPTOR_2_SIGNALING_PATHWAY	9	0.688041	1.45203	0.0697106	0.786133	1	3366	tags=56%, list=13%, signal=64%
early_WT_Ghet_full_c5	GO_NEGATIVE_REGULATION_OF_JUN_KINASE_ACTIVITY	11	0.651755	1.45115	0.0716298	0.788124	1	5455	tags=55%, list=22%, signal=70%
early_WT_Ghet_full_c5	GO_NEGATIVE_REGULATION_OF_PRODUCTION_OF_MOLECULAR_MEDIATOR_OF_IMMUNE_RESPONSE	28	0.517945	1.45071	0.0504093	0.787474	1	4420	tags=39%, list=18%, signal=48%
early_WT_Ghet_full_c5	GO_SPLICEOSOMAL_COMPLEX	176	0.380916	1.45011	0.00232019	0.787802	1	4423	tags=36%, list=18%, signal=43%
early_WT_Ghet_full_c5	GO_FIBROBLAST_GROWTH_FACTOR_PRODUCTION	7	0.738994	1.45005	0.0575745	0.784985	1	3529	tags=57%, list=14%, signal=66%
early_WT_Ghet_full_c5	GO_COPPER_CHAPERONE_ACTIVITY	5	0.808491	1.44864	0.049403	0.79015	1	373	tags=60%, list=1%, signal=61%
early_WT_Ghet_full_c5	GO_SMALL_RNA_LOADING_ONTO_RISC	9	0.686218	1.44857	0.0742285	0.7874	1	7186	tags=89%, list=29%, signal=124%
early_WT_Ghet_full_c5	GO_PROTEIN_FOLDING_CHAPERONE	21	0.554963	1.44749	0.054204	0.790455	1	4715	tags=52%, list=19%, signal=64%
early_WT_Ghet_full_c5	GO_TRNA_CYTOSINE_METHYLTRANSFERASE_ACTIVITY	9	0.690524	1.44619	0.0627306	0.795004	1	2157	tags=44%, list=9%, signal=49%
early_WT_Ghet_full_c5	GO_PREFOLDIN_COMPLEX	7	0.727211	1.44618	0.0701541	0.79195	1	2154	tags=57%, list=9%, signal=62%
early_WT_Ghet_full_c5	GO_CELL_COMMUNICATION_BY_ELECTRICAL_COUPLING	27	0.528498	1.44614	0.0476599	0.789112	1	3958	tags=37%, list=16%, signal=44%
early_WT_Ghet_full_c5	GO_ORGANELLAR_LARGE_RIBOSOMAL_SUBUNIT	57	0.449349	1.44614	0.0272491	0.786053	1	4437	tags=49%, list=18%, signal=60%
early_WT_Ghet_full_c5	GO_PARAXIAL_MESODERM_FORMATION	5	0.799459	1.44595	0.0547064	0.784076	1	5049	tags=100%, list=20%, signal=125%
early_WT_Ghet_full_c5	GO_OVULATION_CYCLE	58	0.44706	1.44573	0.0278503	0.782352	1	4815	tags=36%, list=19%, signal=45%
early_WT_Ghet_full_c5	GO_STEM_CELL_FATE_COMMITMENT	8	0.711418	1.44522	0.0689798	0.782232	1	12	tags=13%, list=0%, signal=13%
early_WT_Ghet_full_c5	GO_REGULATION_OF_ACUTE_INFLAMMATORY_RESPONSE_TO_ANTIGENIC_STIMULUS	8	0.701862	1.44467	0.070211	0.782318	1	4443	tags=38%, list=18%, signal=46%
early_WT_Ghet_full_c5	GO_COPPER_ION_TRANSMEMBRANE_TRANSPORT	6	0.770046	1.44457	0.0629599	0.779908	1	3574	tags=67%, list=14%, signal=78%
early_WT_Ghet_full_c5	GO_GANGLIOSIDE_CATABOLIC_PROCESS	5	0.799269	1.44421	0.0614105	0.779035	1	2404	tags=60%, list=10%, signal=66%
early_WT_Ghet_full_c5	GO_POLY_A_PLUS_MRNA_EXPORT_FROM_NUCLEUS	15	0.600958	1.44409	0.0721134	0.776733	1	5595	tags=40%, list=22%, signal=51%
early_WT_Ghet_full_c5	GO_G_PROTEIN_COUPLED_RECEPTOR_INTERNALIZATION	12	0.64097	1.44395	0.0669208	0.774639	1	4238	tags=50%, list=17%, signal=60%
early_WT_Ghet_full_c5	GO_POLE_PLASM	16	0.595478	1.44328	0.0598753	0.775556	1	3954	tags=44%, list=16%, signal=52%
early_WT_Ghet_full_c5	GO_OXIDOREDUCTASE_ACTIVITY_ACTING_ON_A_SULFUR_GROUP_OF_DONORS_NAD_P_AS_ACCEPTOR	11	0.642423	1.44302	0.0793849	0.774109	1	1936	tags=45%, list=8%, signal=49%
early_WT_Ghet_full_c5	GO_SMN_SM_PROTEIN_COMPLEX	18	0.569809	1.44298	0.0652174	0.771463	1	4573	tags=67%, list=18%, signal=81%
early_WT_Ghet_full_c5	GO_FIBRILLAR_COLLAGEN_TRIMER	11	0.649168	1.44264	0.0705446	0.770425	1	3886	tags=45%, list=15%, signal=54%
early_WT_Ghet_full_c5	GO_RNA_SPLICING_VIA_TRANSESTERIFICATION_REACTIONS	347	0.353708	1.44261	0	0.767748	1	4574	tags=34%, list=18%, signal=41%
early_WT_Ghet_full_c5	GO_LIMB_BUD_FORMATION	11	0.650582	1.44242	0.0721476	0.765958	1	2244	tags=27%, list=9%, signal=30%
early_WT_Ghet_full_c5	GO_REGULATION_OF_MODIFICATION_OF_SYNAPTIC_STRUCTURE	9	0.681003	1.44227	0.079256	0.764028	1	4133	tags=67%, list=16%, signal=80%
early_WT_Ghet_full_c5	GO_REGULATION_OF_RESTING_MEMBRANE_POTENTIAL	7	0.7324	1.4417	0.0757956	0.764306	1	2355	tags=43%, list=9%, signal=47%
early_WT_Ghet_full_c5	GO_CARBONATE_DEHYDRATASE_ACTIVITY	13	0.628099	1.44141	0.0665564	0.7632	1	5399	tags=62%, list=21%, signal=78%
early_WT_Ghet_full_c5	GO_MEMBRANE_PROTEIN_INTRACELLULAR_DOMAIN_PROTEOLYSIS	18	0.571388	1.44139	0.0666112	0.760502	1	4186	tags=56%, list=17%, signal=67%
early_WT_Ghet_full_c5	GO_TRNA_WOBBLE_URIDINE_MODIFICATION	17	0.57434	1.44117	0.065533	0.758973	1	3661	tags=35%, list=15%, signal=41%
early_WT_Ghet_full_c5	GO_MUSCLE_ADAPTATION	104	0.405738	1.44076	0.015041	0.758515	1	2526	tags=19%, list=10%, signal=21%
early_WT_Ghet_full_c5	GO_LIPOPROTEIN_METABOLIC_PROCESS	23	0.537917	1.44039	0.0595727	0.75782	1	5708	tags=43%, list=23%, signal=56%
early_WT_Ghet_full_c5	GO_PEROXIREDOXIN_ACTIVITY	8	0.702072	1.4401	0.0739827	0.756627	1	1375	tags=50%, list=5%, signal=53%
early_WT_Ghet_full_c5	GO_TYPE_B_PANCREATIC_CELL_DEVELOPMENT	18	0.580851	1.43973	0.0640599	0.755977	1	5302	tags=50%, list=21%, signal=63%
early_WT_Ghet_full_c5	GO_ANTIGEN_PROCESSING_AND_PRESENTATION_OF_EXOGENOUS_PEPTIDE_ANTIGEN_VIA_MHC_CLASS_I	76	0.423162	1.43741	0.0188595	0.766008	1	4430	tags=39%, list=18%, signal=48%
early_WT_Ghet_full_c5	GO_T_CELL_ACTIVATION_VIA_T_CELL_RECEPTOR_CONTACT_WITH_ANTIGEN_BOUND_TO_MHC_MOLECULE_ON_ANTIGEN_PRESENTING_CELL	8	0.710264	1.43706	0.0778179	0.765208	1	1108	tags=25%, list=4%, signal=26%
early_WT_Ghet_full_c5	GO_POSITIVE_REGULATION_OF_TOLL_LIKE_RECEPTOR_2_SIGNALING_PATHWAY	6	0.756043	1.43595	0.0718563	0.768671	1	3366	tags=67%, list=13%, signal=77%
early_WT_Ghet_full_c5	GO_PLANAR_CELL_POLARITY_PATHWAY_INVOLVED_IN_AXIS_ELONGATION	6	0.757543	1.43579	0.0751349	0.766802	1	5049	tags=67%, list=20%, signal=83%
early_WT_Ghet_full_c5	GO_CILIARY_TIP	42	0.472288	1.43534	0.0421868	0.766617	1	4161	tags=40%, list=17%, signal=48%
early_WT_Ghet_full_c5	GO_POSITIVE_REGULATION_OF_SMOOTH_MUSCLE_CELL_PROLIFERATION	79	0.421371	1.43514	0.0206593	0.765007	1	2494	tags=20%, list=10%, signal=22%
early_WT_Ghet_full_c5	GO_REGULATION_OF_ARACHIDONIC_ACID_SECRETION	7	0.739343	1.43503	0.0667733	0.762978	1	3634	tags=43%, list=14%, signal=50%
early_WT_Ghet_full_c5	GO_POSITIVE_REGULATION_OF_G_PROTEIN_COUPLED_RECEPTOR_SIGNALING_PATHWAY	23	0.534297	1.43464	0.0519481	0.76245	1	3773	tags=30%, list=15%, signal=36%
early_WT_Ghet_full_c5	GO_PERICILIARY_MEMBRANE_COMPARTMENT	6	0.763078	1.43425	0.0632091	0.761932	1	5964	tags=83%, list=24%, signal=109%
early_WT_Ghet_full_c5	GO_POSITIVE_REGULATION_OF_CHOLESTEROL_EFFLUX	16	0.584286	1.43304	0.0760915	0.766003	1	3717	tags=38%, list=15%, signal=44%
early_WT_Ghet_full_c5	GO_MITOCHONDRION	1483	0.320351	1.43187	0	0.769619	1	3409	tags=24%, list=14%, signal=26%
early_WT_Ghet_full_c5	GO_MITOCHONDRIAL_INTERMEMBRANE_SPACE_PROTEIN_TRANSPORTER_COMPLEX	5	0.800206	1.43164	0.0601871	0.768238	1	504	tags=60%, list=2%, signal=61%
early_WT_Ghet_full_c5	GO_POSITIVE_REGULATION_OF_MONOCYTE_CHEMOTACTIC_PROTEIN_1_PRODUCTION	8	0.70575	1.43107	0.0846906	0.768599	1	2828	tags=50%, list=11%, signal=56%
early_WT_Ghet_full_c5	GO_NUCLEOLAR_RIBONUCLEASE_P_COMPLEX	7	0.723448	1.43023	0.0730539	0.770528	1	781	tags=29%, list=3%, signal=29%
early_WT_Ghet_full_c5	GO_SYMPATHETIC_GANGLION_DEVELOPMENT	7	0.731415	1.4291	0.0840198	0.774123	1	2733	tags=57%, list=11%, signal=64%
early_WT_Ghet_full_c5	GO_OXIDOREDUCTASE_ACTIVITY_ACTING_ON_THE_CH_CH_GROUP_OF_DONORS_OXYGEN_AS_ACCEPTOR	9	0.677791	1.42838	0.0813532	0.775361	1	4205	tags=56%, list=17%, signal=67%
early_WT_Ghet_full_c5	GO_MULTIMERIC_RIBONUCLEASE_P_COMPLEX	10	0.660834	1.42833	0.0754873	0.773076	1	1332	tags=30%, list=5%, signal=32%
early_WT_Ghet_full_c5	GO_MITOCHONDRIAL_MEMBRANE_ORGANIZATION	125	0.393524	1.42758	0.00995475	0.774517	1	2227	tags=24%, list=9%, signal=26%
early_WT_Ghet_full_c5	GO_PROTEIN_CONTAINING_COMPLEX_LOCALIZATION	267	0.360807	1.42742	0.00248633	0.772818	1	4513	tags=33%, list=18%, signal=40%
early_WT_Ghet_full_c5	GO_REGULATION_OF_CELL_GROWTH_INVOLVED_IN_CARDIAC_MUSCLE_CELL_DEVELOPMENT	19	0.55569	1.42685	0.0755647	0.773334	1	2906	tags=26%, list=12%, signal=30%
early_WT_Ghet_full_c5	GO_POSITIVE_REGULATION_OF_ATP_BIOSYNTHETIC_PROCESS	11	0.637224	1.42674	0.0910235	0.771411	1	3857	tags=55%, list=15%, signal=64%
early_WT_Ghet_full_c5	GO_PERICHROMATIN_FIBRILS	5	0.801418	1.42631	0.0594099	0.771179	1	1697	tags=40%, list=7%, signal=43%
early_WT_Ghet_full_c5	GO_CALMODULIN_DEPENDENT_KINASE_SIGNALING_PATHWAY	7	0.72394	1.4249	0.0867769	0.776346	1	2101	tags=57%, list=8%, signal=62%
early_WT_Ghet_full_c5	GO_REGULATION_OF_COLLATERAL_SPROUTING	19	0.558154	1.42487	0.072758	0.773969	1	2187	tags=32%, list=9%, signal=35%
early_WT_Ghet_full_c5	GO_SIGNAL_RECOGNITION_PARTICLE	13	0.608315	1.42486	0.0812808	0.771491	1	2060	tags=38%, list=8%, signal=42%
early_WT_Ghet_full_c5	GO_CATION_TRANSMEMBRANE_TRANSPORTER_ACTIVITY	550	0.337247	1.42401	0.000529942	0.773595	1	3484	tags=20%, list=14%, signal=23%
early_WT_Ghet_full_c5	GO_FEMALE_MEIOSIS_I	8	0.696363	1.42392	0.0858209	0.771556	1	3719	tags=75%, list=15%, signal=88%
early_WT_Ghet_full_c5	GO_ENDOCRINE_PANCREAS_DEVELOPMENT	37	0.478119	1.42354	0.0457046	0.771091	1	5302	tags=35%, list=21%, signal=44%
early_WT_Ghet_full_c5	GO_POSITIVE_REGULATION_OF_MYELOID_LEUKOCYTE_CYTOKINE_PRODUCTION_INVOLVED_IN_IMMUNE_RESPONSE	18	0.564838	1.42353	0.0690526	0.768656	1	1537	tags=33%, list=6%, signal=35%
early_WT_Ghet_full_c5	GO_ORGANELLE_ENVELOPE_LUMEN	85	0.415686	1.4234	0.0239787	0.766821	1	2530	tags=29%, list=10%, signal=33%
early_WT_Ghet_full_c5	GO_GAS_TRANSPORT	12	0.624274	1.42271	0.0882474	0.768008	1	402	tags=17%, list=2%, signal=17%
early_WT_Ghet_full_c5	GO_POSITIVE_REGULATION_OF_CARDIAC_MUSCLE_CELL_DIFFERENTIATION	20	0.557009	1.42249	0.0673117	0.766745	1	3804	tags=30%, list=15%, signal=35%
early_WT_Ghet_full_c5	GO_POSITIVE_REGULATION_OF_MUCUS_SECRETION	6	0.753499	1.42199	0.0811133	0.766905	1	992	tags=33%, list=4%, signal=35%
early_WT_Ghet_full_c5	GO_AMMONIUM_TRANSMEMBRANE_TRANSPORTER_ACTIVITY	24	0.530558	1.42077	0.0605664	0.770962	1	5608	tags=42%, list=22%, signal=54%
early_WT_Ghet_full_c5	GO_POSITIVE_REGULATION_OF_VASCULAR_ENDOTHELIAL_GROWTH_FACTOR_PRODUCTION	22	0.535667	1.42067	0.0695689	0.769096	1	2947	tags=36%, list=12%, signal=41%
early_WT_Ghet_full_c5	GO_PROXIMAL_DISTAL_PATTERN_FORMATION	21	0.545573	1.41862	0.066092	0.777596	1	6108	tags=52%, list=24%, signal=69%
early_WT_Ghet_full_c5	GO_INOSITOL_METABOLIC_PROCESS	7	0.721402	1.41858	0.0912439	0.77534	1	1365	tags=43%, list=5%, signal=45%
early_WT_Ghet_full_c5	GO_OLIGOSACCHARIDE_CATABOLIC_PROCESS	13	0.615285	1.41824	0.0884184	0.774692	1	6851	tags=69%, list=27%, signal=95%
early_WT_Ghet_full_c5	GO_POSITIVE_REGULATION_OF_NUCLEOBASE_CONTAINING_COMPOUND_TRANSPORT	8	0.701126	1.417	0.0820296	0.779014	1	1844	tags=38%, list=7%, signal=40%
early_WT_Ghet_full_c5	GO_U2_SNRNP	20	0.548654	1.41548	0.0722037	0.784623	1	3954	tags=50%, list=16%, signal=59%
early_WT_Ghet_full_c5	GO_EXON_EXON_JUNCTION_COMPLEX	20	0.54798	1.41533	0.0729471	0.782996	1	2546	tags=45%, list=10%, signal=50%
early_WT_Ghet_full_c5	GO_SNRNP_BINDING	7	0.715721	1.4142	0.0808614	0.786653	1	3992	tags=71%, list=16%, signal=85%
early_WT_Ghet_full_c5	GO_CELLULAR_RESPONSE_TO_INCREASED_OXYGEN_LEVELS	14	0.594986	1.41404	0.0850722	0.785071	1	6419	tags=57%, list=26%, signal=77%
early_WT_Ghet_full_c5	GO_REGULATION_OF_CYSTEINE_TYPE_ENDOPEPTIDASE_ACTIVITY_INVOLVED_IN_APOPTOTIC_SIGNALING_PATHWAY	17	0.567645	1.41381	0.079522	0.783914	1	503	tags=18%, list=2%, signal=18%
early_WT_Ghet_full_c5	GO_CELLULAR_RESPONSE_TO_HYDROPEROXIDE	8	0.696423	1.41362	0.0842652	0.782538	1	3325	tags=50%, list=13%, signal=58%
early_WT_Ghet_full_c5	GO_TORC2_SIGNALING	7	0.725605	1.41327	0.0821587	0.781996	1	126	tags=14%, list=1%, signal=14%
early_WT_Ghet_full_c5	GO_REGULATION_OF_PLATELET_ACTIVATION	28	0.513483	1.41261	0.0628079	0.783177	1	3157	tags=21%, list=13%, signal=24%
early_WT_Ghet_full_c5	GO_MITOCHONDRIAL_GENE_EXPRESSION	157	0.378263	1.41231	0.00797747	0.782438	1	4437	tags=37%, list=18%, signal=45%
early_WT_Ghet_full_c5	GO_ASCENDING_AORTA_DEVELOPMENT	5	0.789323	1.41178	0.0748491	0.782918	1	2864	tags=60%, list=11%, signal=68%
early_WT_Ghet_full_c5	GO_RNA_CAP_BINDING_COMPLEX	13	0.610576	1.40973	0.0886179	0.79161	1	6542	tags=77%, list=26%, signal=104%
early_WT_Ghet_full_c5	GO_NOTOCHORD_DEVELOPMENT	17	0.570187	1.40948	0.0721298	0.790584	1	416	tags=29%, list=2%, signal=30%
early_WT_Ghet_full_c5	GO_REGULATION_OF_AMYLOID_BETA_FORMATION	22	0.533054	1.40923	0.0706179	0.789576	1	2139	tags=36%, list=9%, signal=40%
early_WT_Ghet_full_c5	GO_CADHERIN_BINDING_INVOLVED_IN_CELL_CELL_ADHESION	18	0.562861	1.40912	0.0739523	0.787805	1	5640	tags=56%, list=22%, signal=72%
early_WT_Ghet_full_c5	GO_POSITIVE_REGULATION_OF_GROWTH_HORMONE_SECRETION	5	0.795706	1.40851	0.0719712	0.788691	1	1936	tags=40%, list=8%, signal=43%
early_WT_Ghet_full_c5	GO_COENZYME_TRANSMEMBRANE_TRANSPORTER_ACTIVITY	6	0.746575	1.40829	0.0830235	0.787482	1	1543	tags=33%, list=6%, signal=36%
early_WT_Ghet_full_c5	GO_RIBONUCLEASE_P_ACTIVITY	11	0.629256	1.40594	0.0910603	0.797675	1	2860	tags=36%, list=11%, signal=41%
early_WT_Ghet_full_c5	GO_METANEPHRIC_NEPHRON_TUBULE_MORPHOGENESIS	6	0.74804	1.40574	0.0781313	0.796391	1	2864	tags=50%, list=11%, signal=56%
early_WT_Ghet_full_c5	GO_INSULIN_RESPONSIVE_COMPARTMENT	8	0.688898	1.40546	0.0913186	0.795605	1	3953	tags=63%, list=16%, signal=74%
early_WT_Ghet_full_c5	GO_CELLULAR_GLUCOSE_HOMEOSTASIS	131	0.386075	1.40543	0.0175597	0.793428	1	3123	tags=28%, list=12%, signal=32%
early_WT_Ghet_full_c5	GO_POSITIVE_REGULATION_OF_LIPID_TRANSPORT	56	0.441053	1.40491	0.0388693	0.793834	1	3828	tags=30%, list=15%, signal=36%
early_WT_Ghet_full_c5	GO_POSITIVE_REGULATION_OF_PROTEIN_DEUBIQUITINATION	7	0.712484	1.40375	0.0824108	0.797583	1	2380	tags=57%, list=9%, signal=63%
early_WT_Ghet_full_c5	GO_RRNA_METHYLATION	27	0.505117	1.40329	0.0580755	0.797647	1	3669	tags=41%, list=15%, signal=48%
early_WT_Ghet_full_c5	GO_RESPIRATORY_BURST_INVOLVED_IN_INFLAMMATORY_RESPONSE	5	0.785253	1.40132	0.0806777	0.805891	1	1297	tags=60%, list=5%, signal=63%
early_WT_Ghet_full_c5	GO_HYPOTHALAMUS_DEVELOPMENT	16	0.574119	1.40053	0.0938282	0.807751	1	2733	tags=31%, list=11%, signal=35%
early_WT_Ghet_full_c5	GO_RNA_POLYMERASE_II_ACTIVITY	11	0.631415	1.40049	0.0915323	0.80562	1	2957	tags=36%, list=12%, signal=41%
early_WT_Ghet_full_c5	GO_ELONGIN_COMPLEX	5	0.788634	1.40028	0.0772341	0.804421	1	673	tags=40%, list=3%, signal=41%
early_WT_Ghet_full_c5	GO_POSITIVE_REGULATION_OF_STEROID_HORMONE_SECRETION	9	0.664422	1.39968	0.100737	0.805276	1	3584	tags=44%, list=14%, signal=52%
early_WT_Ghet_full_c5	GO_VCB_COMPLEX	5	0.773069	1.39908	0.0881998	0.806132	1	425	tags=40%, list=2%, signal=41%
early_WT_Ghet_full_c5	GO_REGULATION_OF_PROTEIN_KINASE_C_SIGNALING	15	0.583909	1.39884	0.0841356	0.805095	1	5049	tags=53%, list=20%, signal=67%
early_WT_Ghet_full_c5	GO_PROTEIN_INSERTION_INTO_MITOCHONDRIAL_INNER_MEMBRANE	11	0.625495	1.39867	0.0999587	0.803702	1	504	tags=36%, list=2%, signal=37%
early_WT_Ghet_full_c5	GO_TYPE_5_METABOTROPIC_GLUTAMATE_RECEPTOR_BINDING	5	0.779991	1.39834	0.0825	0.803168	1	4889	tags=80%, list=19%, signal=99%
early_WT_Ghet_full_c5	GO_BENZODIAZEPINE_RECEPTOR_BINDING	5	0.77745	1.39773	0.0877769	0.804152	1	3362	tags=40%, list=13%, signal=46%
early_WT_Ghet_full_c5	GO_LIPOPOLYSACCHARIDE_MEDIATED_SIGNALING_PATHWAY	51	0.445598	1.39714	0.0457716	0.805139	1	2081	tags=22%, list=8%, signal=23%
early_WT_Ghet_full_c5	GO_POSITIVE_REGULATION_OF_RECEPTOR_BINDING	10	0.641296	1.39615	0.0977444	0.808097	1	2733	tags=40%, list=11%, signal=45%
early_WT_Ghet_full_c5	GO_KINOCILIUM	7	0.713446	1.39571	0.0985626	0.808139	1	982	tags=14%, list=4%, signal=15%
early_WT_Ghet_full_c5	GO_POSITIVE_REGULATION_OF_MACROPHAGE_CHEMOTAXIS	12	0.619483	1.39487	0.0880033	0.810373	1	3115	tags=50%, list=12%, signal=57%
early_WT_Ghet_full_c5	GO_RNA_POLYMERASE_COMPLEX	106	0.393981	1.39431	0.0224115	0.811052	1	3559	tags=31%, list=14%, signal=36%
early_WT_Ghet_full_c5	GO_SUBSTRATE_DEPENDENT_CEREBRAL_CORTEX_TANGENTIAL_MIGRATION	5	0.778935	1.39357	0.081524	0.812784	1	2733	tags=60%, list=11%, signal=67%
early_WT_Ghet_full_c5	GO_REGULATION_OF_HEART_MORPHOGENESIS	32	0.486528	1.39348	0.0648741	0.810983	1	3386	tags=34%, list=13%, signal=40%
early_WT_Ghet_full_c5	GO_OVULATION_CYCLE_PROCESS	39	0.46512	1.39339	0.0525154	0.809187	1	4729	tags=44%, list=19%, signal=54%
early_WT_Ghet_full_c5	GO_SPHINGOLIPID_METABOLIC_PROCESS	73	0.415998	1.3918	0.0374614	0.815435	1	2796	tags=26%, list=11%, signal=29%
early_WT_Ghet_full_c5	GO_POSITIVE_REGULATION_OF_CYSTEINE_TYPE_ENDOPEPTIDASE_ACTIVITY_INVOLVED_IN_APOPTOTIC_SIGNALING_PATHWAY	11	0.621674	1.39153	0.101343	0.814603	1	503	tags=18%, list=2%, signal=19%
early_WT_Ghet_full_c5	GO_LYSOPHOSPHOLIPASE_ACTIVITY	18	0.549404	1.39115	0.0820362	0.814337	1	2653	tags=39%, list=11%, signal=43%
early_WT_Ghet_full_c5	GO_POSTTRANSLATIONAL_PROTEIN_TARGETING_TO_MEMBRANE_TRANSLOCATION	5	0.769954	1.39084	0.0823146	0.813746	1	2610	tags=80%, list=10%, signal=89%
early_WT_Ghet_full_c5	GO_LUTEINIZATION	8	0.680612	1.39062	0.0958011	0.812681	1	5659	tags=63%, list=22%, signal=81%
early_WT_Ghet_full_c5	GO_SPLICEOSOMAL_TRI_SNRNP_COMPLEX	39	0.463782	1.38969	0.0564827	0.815381	1	1882	tags=33%, list=7%, signal=36%
early_WT_Ghet_full_c5	GO_OTIC_VESICLE_DEVELOPMENT	14	0.588882	1.38875	0.0938776	0.818208	1	6058	tags=36%, list=24%, signal=47%
early_WT_Ghet_full_c5	GO_POSITIVE_REGULATION_OF_SYSTEMIC_ARTERIAL_BLOOD_PRESSURE	11	0.626751	1.38666	0.100124	0.82715	1	379	tags=18%, list=2%, signal=18%
early_WT_Ghet_full_c5	GO_CYTOPLASMIC_SEQUESTERING_OF_TRANSCRIPTION_FACTOR	17	0.554496	1.38654	0.0932945	0.825621	1	3958	tags=41%, list=16%, signal=49%
early_WT_Ghet_full_c5	GO_REGULATION_OF_PLATELET_DERIVED_GROWTH_FACTOR_RECEPTOR_ALPHA_SIGNALING_PATHWAY	5	0.774114	1.38583	0.0887455	0.827193	1	1656	tags=40%, list=7%, signal=43%
early_WT_Ghet_full_c5	GO_COLLATERAL_SPROUTING	26	0.50566	1.38555	0.0712479	0.826402	1	2589	tags=27%, list=10%, signal=30%
early_WT_Ghet_full_c5	GO_CATALYTIC_STEP_2_SPLICEOSOME	87	0.40033	1.3846	0.0255102	0.829224	1	4331	tags=41%, list=17%, signal=50%
early_WT_Ghet_full_c5	GO_REGULATION_OF_PROTEIN_DEUBIQUITINATION	12	0.613215	1.38229	0.112122	0.839372	1	2380	tags=42%, list=9%, signal=46%
early_WT_Ghet_full_c5	GO_PHARYNGEAL_ARCH_ARTERY_MORPHOGENESIS	7	0.702063	1.38143	0.106011	0.841694	1	5771	tags=71%, list=23%, signal=93%
early_WT_Ghet_full_c5	GO_AP_1_ADAPTOR_COMPLEX	6	0.737388	1.38111	0.10012	0.841187	1	1840	tags=50%, list=7%, signal=54%
early_WT_Ghet_full_c5	GO_REGULATION_OF_STEM_CELL_DIFFERENTIATION	100	0.391031	1.38057	0.0225911	0.841891	1	5250	tags=39%, list=21%, signal=49%
early_WT_Ghet_full_c5	GO_MEIOTIC_CYTOKINESIS	6	0.72899	1.38029	0.0989583	0.841187	1	4122	tags=67%, list=16%, signal=80%
early_WT_Ghet_full_c5	GO_NEGATIVE_REGULATION_OF_CHEMOKINE_MEDIATED_SIGNALING_PATHWAY	6	0.729703	1.37956	0.110204	0.842915	1	844	tags=33%, list=3%, signal=34%
early_WT_Ghet_full_c5	GO_ENDOCRINE_SYSTEM_DEVELOPMENT	107	0.389624	1.37894	0.0231462	0.844033	1	2864	tags=21%, list=11%, signal=24%
early_WT_Ghet_full_c5	GO_ENDODERM_FORMATION	43	0.448911	1.37842	0.0578807	0.844553	1	2309	tags=21%, list=9%, signal=23%
early_WT_Ghet_full_c5	GO_GLOBAL_GENOME_NUCLEOTIDE_EXCISION_REPAIR	26	0.50213	1.37838	0.0810811	0.842525	1	3671	tags=46%, list=15%, signal=54%
early_WT_Ghet_full_c5	GO_ACYL_COA_OXIDASE_ACTIVITY	6	0.728225	1.37787	0.0994806	0.843036	1	4205	tags=67%, list=17%, signal=80%
early_WT_Ghet_full_c5	GO_REGULATION_OF_INTERLEUKIN_18_PRODUCTION	6	0.734934	1.37764	0.103917	0.84205	1	3470	tags=50%, list=14%, signal=58%
early_WT_Ghet_full_c5	GO_FOLATE_TRANSMEMBRANE_TRANSPORT	6	0.738735	1.37696	0.100203	0.843374	1	5771	tags=67%, list=23%, signal=86%
early_WT_Ghet_full_c5	GO_SCAR_COMPLEX	8	0.679689	1.37688	0.0997174	0.84161	1	528	tags=25%, list=2%, signal=26%
early_WT_Ghet_full_c5	GO_PHAGOSOME_ACIDIFICATION	26	0.500609	1.37664	0.0839369	0.840763	1	3117	tags=35%, list=12%, signal=39%
early_WT_Ghet_full_c5	GO_PENETRATION_OF_ZONA_PELLUCIDA	5	0.771781	1.37589	0.0959184	0.842601	1	623	tags=20%, list=2%, signal=21%
early_WT_Ghet_full_c5	GO_MITOCHONDRIAL_ELECTRON_TRANSPORT_UBIQUINOL_TO_CYTOCHROME_C	15	0.573018	1.37569	0.106303	0.841464	1	904	tags=27%, list=4%, signal=28%
early_WT_Ghet_full_c5	GO_NEGATIVE_REGULATION_OF_TUMOR_NECROSIS_FACTOR_BIOSYNTHETIC_PROCESS	5	0.771687	1.37558	0.0980472	0.839864	1	288	tags=20%, list=1%, signal=20%
early_WT_Ghet_full_c5	GO_POSITIVE_REGULATION_OF_POSTSYNAPTIC_MEMBRANE_ORGANIZATION	5	0.768951	1.37486	0.103089	0.841523	1	296	tags=40%, list=1%, signal=40%
early_WT_Ghet_full_c5	GO_DICHOTOMOUS_SUBDIVISION_OF_TERMINAL_UNITS_INVOLVED_IN_SALIVARY_GLAND_BRANCHING	5	0.764433	1.37368	0.0991735	0.845581	1	4556	tags=80%, list=18%, signal=98%
early_WT_Ghet_full_c5	GO_VACUOLAR_PROTON_TRANSPORTING_V_TYPE_ATPASE_COMPLEX	17	0.548825	1.37319	0.0939181	0.84598	1	2516	tags=35%, list=10%, signal=39%
early_WT_Ghet_full_c5	GO_REGULATION_OF_FIBRINOLYSIS	11	0.619404	1.37306	0.109992	0.844576	1	3863	tags=36%, list=15%, signal=43%
early_WT_Ghet_full_c5	GO_REGULATION_OF_PRESYNAPTIC_CYTOSOLIC_CALCIUM_ION_CONCENTRATION	15	0.563131	1.37296	0.10457	0.842954	1	4699	tags=27%, list=19%, signal=33%
early_WT_Ghet_full_c5	GO_LEPTIN_MEDIATED_SIGNALING_PATHWAY	9	0.646656	1.37238	0.116042	0.843811	1	6372	tags=67%, list=25%, signal=89%
early_WT_Ghet_full_c5	GO_EMBRYONIC_AXIS_SPECIFICATION	27	0.492147	1.37217	0.0839012	0.842779	1	3011	tags=22%, list=12%, signal=25%
early_WT_Ghet_full_c5	GO_REGULATION_OF_RECEPTOR_CATABOLIC_PROCESS	10	0.637865	1.37177	0.113184	0.842813	1	3868	tags=50%, list=15%, signal=59%
early_WT_Ghet_full_c5	GO_CELLULAR_RESPONSE_TO_CARBOHYDRATE_STIMULUS	129	0.375536	1.37114	0.0215201	0.843984	1	3123	tags=27%, list=12%, signal=31%
early_WT_Ghet_full_c5	GO_COMPLEX_OF_COLLAGEN_TRIMERS	19	0.538635	1.36977	0.0989648	0.849129	1	3886	tags=37%, list=15%, signal=44%
early_WT_Ghet_full_c5	GO_CARDIAC_RIGHT_VENTRICLE_MORPHOGENESIS	14	0.576953	1.3688	0.105456	0.852108	1	1584	tags=29%, list=6%, signal=30%
early_WT_Ghet_full_c5	GO_MEMBRANE_DEPOLARIZATION_DURING_CARDIAC_MUSCLE_CELL_ACTION_POTENTIAL	20	0.531764	1.36839	0.0991667	0.852134	1	3501	tags=40%, list=14%, signal=46%
early_WT_Ghet_full_c5	GO_CYSTEINE_TYPE_ENDOPEPTIDASE_REGULATOR_ACTIVITY_INVOLVED_IN_APOPTOTIC_PROCESS	35	0.464554	1.36779	0.0690395	0.853267	1	5430	tags=51%, list=22%, signal=65%
early_WT_Ghet_full_c5	GO_POSITIVE_REGULATION_OF_HOMOTYPIC_CELL_CELL_ADHESION	6	0.732944	1.36762	0.110758	0.85203	1	2144	tags=33%, list=9%, signal=36%
early_WT_Ghet_full_c5	GO_POSITIVE_REGULATION_OF_CHONDROCYTE_DIFFERENTIATION	20	0.529315	1.36741	0.0936345	0.851009	1	3584	tags=40%, list=14%, signal=47%
early_WT_Ghet_full_c5	GO_MACROPHAGE_CYTOKINE_PRODUCTION	15	0.567011	1.36707	0.0985685	0.850677	1	3803	tags=47%, list=15%, signal=55%
early_WT_Ghet_full_c5	GO_UDP_N_ACETYLGLUCOSAMINE_METABOLIC_PROCESS	6	0.733582	1.36639	0.109984	0.852169	1	4512	tags=67%, list=18%, signal=81%
early_WT_Ghet_full_c5	GO_MEMBRANE_DEPOLARIZATION_DURING_ACTION_POTENTIAL	31	0.481805	1.36615	0.0723244	0.851371	1	5366	tags=45%, list=21%, signal=57%
early_WT_Ghet_full_c5	GO_U1_SNRNA_BINDING	6	0.727293	1.36589	0.111465	0.850602	1	4331	tags=67%, list=17%, signal=81%
early_WT_Ghet_full_c5	GO_NOTOCHORD_MORPHOGENESIS	9	0.651147	1.36585	0.115192	0.848768	1	416	tags=44%, list=2%, signal=45%
early_WT_Ghet_full_c5	GO_RNA_SPLICING	434	0.328757	1.36576	0.00159659	0.84716	1	4574	tags=32%, list=18%, signal=39%
early_WT_Ghet_full_c5	GO_METHYLOSOME	12	0.604405	1.3655	0.12588	0.846487	1	2767	tags=58%, list=11%, signal=66%
early_WT_Ghet_full_c5	GO_TRANSCRIPTION_INITIATION_FROM_RNA_POLYMERASE_III_PROMOTER	13	0.58676	1.36548	0.115432	0.844597	1	4484	tags=54%, list=18%, signal=65%
early_WT_Ghet_full_c5	GO_CUL5_RING_UBIQUITIN_LIGASE_COMPLEX	6	0.722906	1.36536	0.112665	0.843122	1	2143	tags=50%, list=9%, signal=55%
early_WT_Ghet_full_c5	GO_CUPROUS_ION_BINDING	5	0.761938	1.36514	0.107831	0.84229	1	3242	tags=60%, list=13%, signal=69%
early_WT_Ghet_full_c5	GO_PROTON_EXPORTING_ATPASE_ACTIVITY	31	0.476782	1.36492	0.0781183	0.841366	1	3282	tags=32%, list=13%, signal=37%
early_WT_Ghet_full_c5	GO_MRNA_METABOLIC_PROCESS	532	0.323987	1.36466	0.000536193	0.840743	1	4661	tags=33%, list=19%, signal=39%
early_WT_Ghet_full_c5	GO_PEPTIDASE_COMPLEX	87	0.394714	1.36441	0.0401082	0.839984	1	4136	tags=38%, list=16%, signal=45%
early_WT_Ghet_full_c5	GO_NEGATIVE_REGULATION_OF_SMOOTH_MUSCLE_CELL_DIFFERENTIATION	16	0.556034	1.36386	0.10755	0.840837	1	5058	tags=56%, list=20%, signal=70%
early_WT_Ghet_full_c5	GO_RESPONSE_TO_HYDROPEROXIDE	19	0.535654	1.36379	0.0992663	0.839198	1	3325	tags=32%, list=13%, signal=36%
early_WT_Ghet_full_c5	GO_C_TERMINAL_PROTEIN_AMINO_ACID_MODIFICATION	15	0.567267	1.36345	0.105657	0.83889	1	2308	tags=33%, list=9%, signal=37%
early_WT_Ghet_full_c5	GO_RNA_POLYMERASE_ACTIVITY	42	0.448542	1.3631	0.0694998	0.838762	1	3370	tags=33%, list=13%, signal=38%
early_WT_Ghet_full_c5	GO_CELL_PROLIFERATION_INVOLVED_IN_HEART_MORPHOGENESIS	14	0.571609	1.36249	0.109672	0.839893	1	5542	tags=50%, list=22%, signal=64%
early_WT_Ghet_full_c5	GO_INTERFERON_ALPHA_PRODUCTION	26	0.499215	1.36102	0.0924831	0.84556	1	3985	tags=31%, list=16%, signal=37%
early_WT_Ghet_full_c5	GO_NEGATIVE_REGULATION_OF_FIBROBLAST_GROWTH_FACTOR_RECEPTOR_SIGNALING_PATHWAY	17	0.548454	1.36054	0.0992431	0.845997	1	5049	tags=47%, list=20%, signal=59%
early_WT_Ghet_full_c5	GO_CELLULAR_RESPONSE_TO_OXIDISED_LOW_DENSITY_LIPOPROTEIN_PARTICLE_STIMULUS	10	0.631378	1.36033	0.122492	0.845115	1	4355	tags=40%, list=17%, signal=48%
early_WT_Ghet_full_c5	GO_ODONTOGENESIS	107	0.382325	1.36009	0.0295885	0.844361	1	4950	tags=29%, list=20%, signal=36%
early_WT_Ghet_full_c5	GO_TRANSITION_METAL_ION_TRANSPORT	112	0.380767	1.35957	0.0299479	0.845148	1	5044	tags=35%, list=20%, signal=43%
early_WT_Ghet_full_c5	GO_REGULATION_OF_LIPID_TRANSPORT	97	0.385724	1.35936	0.028621	0.844254	1	4138	tags=27%, list=16%, signal=32%
early_WT_Ghet_full_c5	GO_POSITIVE_REGULATION_OF_NITRIC_OXIDE_SYNTHASE_BIOSYNTHETIC_PROCESS	11	0.614008	1.35932	0.115864	0.842483	1	4729	tags=27%, list=19%, signal=34%
early_WT_Ghet_full_c5	GO_CALCIUM_TRANSPORTING_ATPASE_ACTIVITY	10	0.631723	1.35915	0.120512	0.841414	1	4436	tags=40%, list=18%, signal=49%
early_WT_Ghet_full_c5	GO_BETA_N_ACETYLGLUCOSAMINYLGLYCOPEPTIDE_BETA_1_4_GALACTOSYLTRANSFERASE_ACTIVITY	5	0.762673	1.35856	0.10573	0.842381	1	1478	tags=40%, list=6%, signal=42%
early_WT_Ghet_full_c5	GO_NEGATIVE_REGULATION_OF_STRESS_ACTIVATED_PROTEIN_KINASE_SIGNALING_CASCADE	41	0.450742	1.35836	0.0686894	0.84151	1	2564	tags=22%, list=10%, signal=24%
early_WT_Ghet_full_c5	GO_NEGATIVE_REGULATION_OF_PROTEIN_EXPORT_FROM_NUCLEUS	6	0.715164	1.35789	0.122543	0.841944	1	1479	tags=50%, list=6%, signal=53%
early_WT_Ghet_full_c5	GO_ANCHORED_COMPONENT_OF_SYNAPTIC_VESICLE_MEMBRANE	13	0.579925	1.35708	0.113051	0.844199	1	7235	tags=54%, list=29%, signal=76%
early_WT_Ghet_full_c5	GO_MHC_PROTEIN_COMPLEX	20	0.524857	1.35704	0.0960663	0.842453	1	1357	tags=25%, list=5%, signal=26%
early_WT_Ghet_full_c5	GO_POSITIVE_REGULATION_OF_PROTEIN_BINDING	88	0.397065	1.35669	0.0420244	0.842308	1	2733	tags=30%, list=11%, signal=33%
early_WT_Ghet_full_c5	GO_HISTONE_METHYLTRANSFERASE_ACTIVITY_H3_K27_SPECIFIC_	5	0.762674	1.35645	0.10841	0.841601	1	2584	tags=60%, list=10%, signal=67%
early_WT_Ghet_full_c5	GO_HISTONE_H3_K27_METHYLATION	14	0.57538	1.35606	0.111065	0.841645	1	2584	tags=36%, list=10%, signal=40%
early_WT_Ghet_full_c5	GO_CATALYTIC_COMPLEX	1307	0.304722	1.35486	0	0.845791	1	3451	tags=24%, list=14%, signal=26%
early_WT_Ghet_full_c5	GO_RAGULATOR_COMPLEX	6	0.722881	1.35369	0.121961	0.84979	1	1060	tags=50%, list=4%, signal=52%
early_WT_Ghet_full_c5	GO_HISTONE_METHYLTRANSFERASE_COMPLEX	86	0.392696	1.35352	0.0390836	0.848755	1	3485	tags=28%, list=14%, signal=32%
early_WT_Ghet_full_c5	GO_INTERLEUKIN_12_PRODUCTION	46	0.435221	1.3533	0.0675559	0.84797	1	4652	tags=28%, list=18%, signal=35%
early_WT_Ghet_full_c5	GO_POSITIVE_REGULATION_OF_OSTEOCLAST_DIFFERENTIATION	19	0.531231	1.35294	0.0996217	0.847943	1	3115	tags=26%, list=12%, signal=30%
early_WT_Ghet_full_c5	GO_POSITIVE_REGULATION_OF_CELL_GROWTH_INVOLVED_IN_CARDIAC_MUSCLE_CELL_DEVELOPMENT	10	0.62329	1.3529	0.117165	0.846266	1	2388	tags=20%, list=9%, signal=22%
early_WT_Ghet_full_c5	GO_SUMO_SPECIFIC_PROTEASE_ACTIVITY	5	0.751439	1.35252	0.111383	0.846249	1	80	tags=20%, list=0%, signal=20%
early_WT_Ghet_full_c5	GO_PICLN_SM_PROTEIN_COMPLEX	6	0.717754	1.35229	0.122672	0.845495	1	2767	tags=83%, list=11%, signal=94%
early_WT_Ghet_full_c5	GO_ENDOSOME_LUMEN	29	0.485216	1.35218	0.0861688	0.84421	1	3638	tags=21%, list=14%, signal=24%
early_WT_Ghet_full_c5	GO_HISTONE_H2B_UBIQUITINATION	12	0.592734	1.35181	0.125052	0.844158	1	2480	tags=42%, list=10%, signal=46%
early_WT_Ghet_full_c5	GO_TRANSCRIPTION_FACTOR_TFIIH_CORE_COMPLEX	8	0.663742	1.35165	0.119203	0.843082	1	4579	tags=63%, list=18%, signal=76%
early_WT_Ghet_full_c5	GO_REGULATION_OF_CHEMOKINE_MEDIATED_SIGNALING_PATHWAY	8	0.662558	1.35091	0.128822	0.845009	1	844	tags=25%, list=3%, signal=26%
early_WT_Ghet_full_c5	GO_INTRACILIARY_TRANSPORT	48	0.433128	1.34991	0.0654813	0.848285	1	4161	tags=38%, list=17%, signal=45%
early_WT_Ghet_full_c5	GO_EXTRINSIC_COMPONENT_OF_POSTSYNAPTIC_DENSITY_MEMBRANE	5	0.753146	1.34912	0.122074	0.850312	1	2825	tags=60%, list=11%, signal=68%
early_WT_Ghet_full_c5	GO_REGULATION_OF_MUSCLE_ADAPTATION	82	0.395862	1.34818	0.0509752	0.853318	1	2526	tags=18%, list=10%, signal=20%
early_WT_Ghet_full_c5	GO_EMBRYONIC_FORELIMB_MORPHOGENESIS	25	0.494538	1.34811	0.0982924	0.851832	1	157	tags=12%, list=1%, signal=12%
early_WT_Ghet_full_c5	GO_NEGATIVE_REGULATION_OF_AMINE_TRANSPORT	20	0.52082	1.34803	0.105558	0.850323	1	6788	tags=50%, list=27%, signal=68%
early_WT_Ghet_full_c5	GO_REGULATION_OF_DEFENSE_RESPONSE_TO_VIRUS	67	0.406956	1.34801	0.053303	0.848579	1	5769	tags=42%, list=23%, signal=54%
early_WT_Ghet_full_c5	GO_POSITIVE_REGULATION_OF_ACUTE_INFLAMMATORY_RESPONSE_TO_ANTIGENIC_STIMULUS	6	0.716552	1.34766	0.126526	0.848508	1	4383	tags=33%, list=17%, signal=40%
early_WT_Ghet_full_c5	GO_SET1C_COMPASS_COMPLEX	14	0.576685	1.34708	0.124486	0.849564	1	4805	tags=50%, list=19%, signal=62%
early_WT_Ghet_full_c5	GO_REGULATION_OF_APOPTOTIC_PROCESS_INVOLVED_IN_MORPHOGENESIS	10	0.613866	1.34607	0.119644	0.852834	1	1420	tags=30%, list=6%, signal=32%
early_WT_Ghet_full_c5	GO_POTASSIUM_CHANNEL_REGULATOR_ACTIVITY	48	0.431815	1.34581	0.0692509	0.852318	1	6483	tags=48%, list=26%, signal=64%
early_WT_Ghet_full_c5	GO_REGULATION_OF_MYOSIN_LIGHT_CHAIN_PHOSPHATASE_ACTIVITY	6	0.718661	1.34568	0.13141	0.851086	1	2139	tags=33%, list=9%, signal=36%
early_WT_Ghet_full_c5	GO_PROTEIN_PROCESSING	181	0.354927	1.34563	0.0157143	0.849516	1	3868	tags=27%, list=15%, signal=32%
early_WT_Ghet_full_c5	GO_DNA_REPAIR_COMPLEX	41	0.444817	1.34505	0.0801364	0.850566	1	2926	tags=37%, list=12%, signal=41%
early_WT_Ghet_full_c5	GO_SPINAL_CORD_MOTOR_NEURON_DIFFERENTIATION	20	0.519884	1.34417	0.111859	0.853172	1	3800	tags=45%, list=15%, signal=53%
early_WT_Ghet_full_c5	GO_LIPOPEPTIDE_BINDING	5	0.760003	1.34402	0.121152	0.852059	1	3366	tags=60%, list=13%, signal=69%
early_WT_Ghet_full_c5	GO_INNATE_IMMUNE_RESPONSE_ACTIVATING_CELL_SURFACE_RECEPTOR_SIGNALING_PATHWAY	99	0.381875	1.34311	0.0359202	0.854808	1	5955	tags=43%, list=24%, signal=57%
early_WT_Ghet_full_c5	GO_POSITIVE_REGULATION_OF_CALCINEURIN_MEDIATED_SIGNALING	14	0.570649	1.34299	0.123108	0.85364	1	93	tags=14%, list=0%, signal=14%
early_WT_Ghet_full_c5	GO_T_CELL_RECEPTOR_SIGNALING_PATHWAY	176	0.35504	1.34278	0.0136342	0.852865	1	4714	tags=31%, list=19%, signal=38%
early_WT_Ghet_full_c5	GO_PHOSPHORYLASE_ACTIVITY	6	0.720297	1.34153	0.125804	0.85731	1	4859	tags=50%, list=19%, signal=62%
early_WT_Ghet_full_c5	GO_MACROLIDE_BINDING	9	0.639136	1.34145	0.13832	0.855923	1	5042	tags=67%, list=20%, signal=83%
early_WT_Ghet_full_c5	GO_NUCLEOSIDE_DIPHOSPHATE_CATABOLIC_PROCESS	7	0.677597	1.34139	0.137663	0.854423	1	6825	tags=57%, list=27%, signal=78%
early_WT_Ghet_full_c5	GO_2_IRON_2_SULFUR_CLUSTER_BINDING	22	0.509181	1.34133	0.104292	0.852908	1	3058	tags=41%, list=12%, signal=47%
early_WT_Ghet_full_c5	GO_ACTIVATION_OF_CYSTEINE_TYPE_ENDOPEPTIDASE_ACTIVITY	14	0.56633	1.34124	0.134631	0.851576	1	4596	tags=50%, list=18%, signal=61%
early_WT_Ghet_full_c5	GO_ALVEOLAR_LAMELLAR_BODY	6	0.713803	1.34096	0.134769	0.851178	1	442	tags=17%, list=2%, signal=17%
early_WT_Ghet_full_c5	GO_BUD_ELONGATION_INVOLVED_IN_LUNG_BRANCHING	7	0.681554	1.34082	0.140851	0.850061	1	3813	tags=43%, list=15%, signal=50%
early_WT_Ghet_full_c5	GO_ENDOCARDIAL_CELL_DIFFERENTIATION	8	0.664747	1.34057	0.145741	0.849515	1	1923	tags=25%, list=8%, signal=27%
early_WT_Ghet_full_c5	GO_PLATELET_DERIVED_GROWTH_FACTOR_BINDING	11	0.606775	1.34002	0.136551	0.850531	1	2731	tags=36%, list=11%, signal=41%
early_WT_Ghet_full_c5	GO_SOMITE_SPECIFICATION	5	0.744854	1.33962	0.13564	0.850765	1	5302	tags=60%, list=21%, signal=76%
early_WT_Ghet_full_c5	GO_NEGATIVE_REGULATION_OF_GLUCOSE_TRANSMEMBRANE_TRANSPORT	14	0.563183	1.33919	0.125364	0.85116	1	4443	tags=50%, list=18%, signal=61%
early_WT_Ghet_full_c5	GO_BRANCH_ELONGATION_OF_AN_EPITHELIUM	19	0.52006	1.33904	0.111387	0.850144	1	5049	tags=32%, list=20%, signal=39%
early_WT_Ghet_full_c5	GO_POSITIVE_REGULATION_OF_LEUKOCYTE_CHEMOTAXIS	74	0.399715	1.33903	0.0524229	0.848447	1	4272	tags=32%, list=17%, signal=39%
early_WT_Ghet_full_c5	GO_T_CELL_RECEPTOR_BINDING	7	0.685485	1.33885	0.138424	0.847569	1	3649	tags=43%, list=15%, signal=50%
early_WT_Ghet_full_c5	GO_ANTIGEN_RECEPTOR_MEDIATED_SIGNALING_PATHWAY	212	0.344285	1.33849	0.00768492	0.847605	1	4714	tags=30%, list=19%, signal=37%
early_WT_Ghet_full_c5	GO_NEUROTRANSMITTER_RECEPTOR_TRANSPORT_POSTSYNAPTIC_ENDOSOME_TO_LYSOSOME	5	0.748306	1.33816	0.130259	0.847485	1	1321	tags=20%, list=5%, signal=21%
early_WT_Ghet_full_c5	GO_POSITIVE_REGULATION_OF_RESPONSE_TO_BIOTIC_STIMULUS	42	0.441825	1.3369	0.0855432	0.851945	1	2500	tags=21%, list=10%, signal=24%
early_WT_Ghet_full_c5	GO_TRNA_CYTOSINE_5__METHYLTRANSFERASE_ACTIVITY	5	0.750624	1.33685	0.12621	0.850407	1	436	tags=40%, list=2%, signal=41%
early_WT_Ghet_full_c5	GO_DETOXIFICATION	107	0.376081	1.33682	0.0363229	0.84884	1	2092	tags=19%, list=8%, signal=20%
early_WT_Ghet_full_c5	GO_NUCLEOSIDE_DIPHOSPHATASE_ACTIVITY	12	0.584504	1.33614	0.137304	0.850406	1	4827	tags=42%, list=19%, signal=52%
early_WT_Ghet_full_c5	GO_NUCLEAR_STRESS_GRANULE	5	0.738035	1.33593	0.135607	0.849749	1	5166	tags=80%, list=21%, signal=101%
early_WT_Ghet_full_c5	GO_P_P_BOND_HYDROLYSIS_DRIVEN_PROTEIN_TRANSMEMBRANE_TRANSPORTER_ACTIVITY	8	0.651947	1.33591	0.148858	0.848121	1	2510	tags=50%, list=10%, signal=56%
early_WT_Ghet_full_c5	GO_VASCULAR_ENDOTHELIAL_GROWTH_FACTOR_SIGNALING_PATHWAY	36	0.454129	1.33584	0.0807642	0.84677	1	3325	tags=39%, list=13%, signal=45%
early_WT_Ghet_full_c5	GO_CHROMATOID_BODY	12	0.586305	1.3357	0.118988	0.845766	1	1550	tags=25%, list=6%, signal=27%
early_WT_Ghet_full_c5	GO_REGULATION_OF_APOPTOTIC_PROCESS_INVOLVED_IN_DEVELOPMENT	10	0.613866	1.33566	0.134648	0.844226	1	1420	tags=30%, list=6%, signal=32%
early_WT_Ghet_full_c5	GO_CHOLINE_TRANSPORT	6	0.706321	1.33555	0.136812	0.843126	1	2355	tags=33%, list=9%, signal=37%
early_WT_Ghet_full_c5	GO_CARBOHYDRATE_HOMEOSTASIS	209	0.347022	1.33539	0.0211864	0.842207	1	3958	tags=29%, list=16%, signal=34%
early_WT_Ghet_full_c5	GO_NEGATIVE_REGULATION_OF_ANION_TRANSPORT	23	0.50143	1.33534	0.109114	0.840768	1	7011	tags=61%, list=28%, signal=84%
early_WT_Ghet_full_c5	GO_REGULATION_OF_T_CELL_MIGRATION	38	0.449047	1.33527	0.0820578	0.839414	1	5049	tags=26%, list=20%, signal=33%
early_WT_Ghet_full_c5	GO_DETECTION_OF_CALCIUM_ION	13	0.580984	1.33497	0.123923	0.839237	1	4855	tags=38%, list=19%, signal=48%
early_WT_Ghet_full_c5	GO_FACE_MORPHOGENESIS	32	0.465728	1.33489	0.0955174	0.837948	1	3803	tags=31%, list=15%, signal=37%
early_WT_Ghet_full_c5	GO_PARAXIAL_MESODERM_MORPHOGENESIS	8	0.663957	1.33462	0.136641	0.837583	1	5049	tags=63%, list=20%, signal=78%
early_WT_Ghet_full_c5	GO_POSITIVE_REGULATION_OF_PEPTIDE_HORMONE_SECRETION	79	0.392917	1.33444	0.0547765	0.836761	1	4190	tags=30%, list=17%, signal=36%
early_WT_Ghet_full_c5	GO_CYTOPLASMIC_PATTERN_RECOGNITION_RECEPTOR_SIGNALING_PATHWAY	59	0.412032	1.33418	0.0683837	0.836401	1	5769	tags=42%, list=23%, signal=55%
early_WT_Ghet_full_c5	GO_INTERFERON_BETA_SECRETION	5	0.75343	1.33382	0.122093	0.836437	1	1391	tags=40%, list=6%, signal=42%
early_WT_Ghet_full_c5	GO_METALLOCHAPERONE_ACTIVITY	7	0.669026	1.3332	0.142915	0.837773	1	373	tags=43%, list=1%, signal=43%
early_WT_Ghet_full_c5	GO_TRANSLOCON_COMPLEX	6	0.708383	1.33315	0.134236	0.8364	1	3929	tags=83%, list=16%, signal=99%
early_WT_Ghet_full_c5	GO_ION_CHANNEL_REGULATOR_ACTIVITY	104	0.37524	1.33309	0.0406842	0.835032	1	6483	tags=45%, list=26%, signal=61%
early_WT_Ghet_full_c5	GO_REGULATION_OF_ENDODERMAL_CELL_DIFFERENTIATION	5	0.747275	1.33307	0.122474	0.833486	1	382	tags=20%, list=2%, signal=20%
early_WT_Ghet_full_c5	GO_POSITIVE_REGULATION_OF_CD8_POSITIVE_ALPHA_BETA_T_CELL_ACTIVATION	6	0.710879	1.33216	0.138169	0.836284	1	3188	tags=33%, list=13%, signal=38%
early_WT_Ghet_full_c5	GO_COPPER_ION_HOMEOSTASIS	17	0.532817	1.33179	0.123374	0.836452	1	4224	tags=47%, list=17%, signal=57%
early_WT_Ghet_full_c5	GO_POSITIVE_REGULATION_OF_PROTEIN_KINASE_C_SIGNALING	9	0.625649	1.33131	0.141074	0.837068	1	5049	tags=67%, list=20%, signal=83%
early_WT_Ghet_full_c5	GO_REGULATION_OF_BROWN_FAT_CELL_DIFFERENTIATION	15	0.554287	1.33064	0.135886	0.838761	1	2892	tags=33%, list=11%, signal=38%
early_WT_Ghet_full_c5	GO_U2AF	6	0.710889	1.3304	0.135802	0.838235	1	5022	tags=50%, list=20%, signal=62%
early_WT_Ghet_full_c5	GO_ENDOPEPTIDASE_COMPLEX	65	0.403622	1.3301	0.0594102	0.838087	1	4105	tags=38%, list=16%, signal=46%
early_WT_Ghet_full_c5	GO_REGULATION_OF_MODIFICATION_OF_POSTSYNAPTIC_STRUCTURE	5	0.747862	1.32901	0.123977	0.841777	1	2754	tags=80%, list=11%, signal=90%
early_WT_Ghet_full_c5	GO_INTRACILIARY_RETROGRADE_TRANSPORT	10	0.609691	1.32855	0.146842	0.842419	1	721	tags=40%, list=3%, signal=41%
early_WT_Ghet_full_c5	GO_POST_TRANSLATIONAL_PROTEIN_MODIFICATION	337	0.325963	1.32728	0.00492368	0.846894	1	5307	tags=34%, list=21%, signal=43%
early_WT_Ghet_full_c5	GO_INTERLEUKIN_1_PRODUCTION	77	0.392393	1.32715	0.0567532	0.84592	1	2182	tags=18%, list=9%, signal=20%
early_WT_Ghet_full_c5	GO_NATURAL_KILLER_CELL_CYTOKINE_PRODUCTION	6	0.704605	1.32694	0.139772	0.845264	1	803	tags=17%, list=3%, signal=17%
early_WT_Ghet_full_c5	GO_REGULATION_OF_SMOOTH_MUSCLE_CELL_CHEMOTAXIS	6	0.707354	1.32668	0.142092	0.844884	1	1366	tags=33%, list=5%, signal=35%
early_WT_Ghet_full_c5	GO_REGULATION_OF_TRANSCRIPTION_ELONGATION_FROM_RNA_POLYMERASE_II_PROMOTER	29	0.469612	1.32619	0.0999112	0.845636	1	3603	tags=41%, list=14%, signal=48%
early_WT_Ghet_full_c5	GO_REGULATION_OF_LYASE_ACTIVITY	36	0.451599	1.3259	0.0909091	0.845397	1	3845	tags=22%, list=15%, signal=26%
early_WT_Ghet_full_c5	GO_ACUTE_INFLAMMATORY_RESPONSE_TO_ANTIGENIC_STIMULUS	15	0.549181	1.32589	0.134623	0.843821	1	6970	tags=40%, list=28%, signal=55%
early_WT_Ghet_full_c5	GO_REGULATION_OF_ALKALINE_PHOSPHATASE_ACTIVITY	8	0.65113	1.32577	0.150082	0.84284	1	3419	tags=63%, list=14%, signal=72%
early_WT_Ghet_full_c5	GO_AMYLOID_PRECURSOR_PROTEIN_CATABOLIC_PROCESS	37	0.450286	1.3256	0.0961293	0.842055	1	2355	tags=32%, list=9%, signal=36%
early_WT_Ghet_full_c5	GO_NEGATIVE_REGULATION_OF_BEHAVIOR	12	0.58381	1.32512	0.135348	0.842727	1	2178	tags=25%, list=9%, signal=27%
early_WT_Ghet_full_c5	GO_LOCOMOTION_INVOLVED_IN_LOCOMOTORY_BEHAVIOR	8	0.648201	1.32496	0.142857	0.841895	1	5659	tags=63%, list=22%, signal=81%
early_WT_Ghet_full_c5	GO_THALAMUS_DEVELOPMENT	11	0.599459	1.32461	0.138001	0.841932	1	295	tags=18%, list=1%, signal=18%
early_WT_Ghet_full_c5	GO_REGULATION_OF_HEAT_GENERATION	12	0.586913	1.32453	0.145175	0.840723	1	2005	tags=17%, list=8%, signal=18%
early_WT_Ghet_full_c5	GO_STEM_CELL_DIFFERENTIATION	221	0.340594	1.32452	0.0179839	0.839198	1	5839	tags=37%, list=23%, signal=48%
early_WT_Ghet_full_c5	GO_CELLULAR_RESPONSE_TO_MAGNESIUM_ION	7	0.669214	1.3238	0.151378	0.841024	1	1082	tags=29%, list=4%, signal=30%
early_WT_Ghet_full_c5	GO_AXON_CHOICE_POINT_RECOGNITION	6	0.705619	1.32308	0.154257	0.842915	1	2912	tags=50%, list=12%, signal=57%
early_WT_Ghet_full_c5	GO_POSITIVE_REGULATION_OF_PROTEIN_KINASE_A_SIGNALING	9	0.628898	1.32306	0.145627	0.841415	1	3150	tags=33%, list=13%, signal=38%
early_WT_Ghet_full_c5	GO_PROTEIN_LOCALIZATION_TO_NUCLEAR_ENVELOPE	8	0.65534	1.32267	0.145825	0.841715	1	5376	tags=88%, list=21%, signal=111%
early_WT_Ghet_full_c5	GO_METANEPHRIC_DISTAL_TUBULE_DEVELOPMENT	5	0.741746	1.32238	0.147646	0.841505	1	1696	tags=40%, list=7%, signal=43%
early_WT_Ghet_full_c5	GO_REGULATION_OF_LOW_DENSITY_LIPOPROTEIN_PARTICLE_RECEPTOR_CATABOLIC_PROCESS	6	0.697132	1.32224	0.147325	0.840588	1	3868	tags=67%, list=15%, signal=79%
early_WT_Ghet_full_c5	GO_CATALYTIC_ACTIVITY_ACTING_ON_A_RRNA	22	0.498165	1.32171	0.121264	0.841592	1	3669	tags=41%, list=15%, signal=48%
early_WT_Ghet_full_c5	GO_SOMITE_DEVELOPMENT	81	0.386856	1.32155	0.0542089	0.840779	1	5302	tags=33%, list=21%, signal=42%
early_WT_Ghet_full_c5	GO_PEPTIDE_HORMONE_SECRETION	218	0.338262	1.32144	0.0148285	0.83976	1	4243	tags=27%, list=17%, signal=32%
early_WT_Ghet_full_c5	GO_OLIGOSACCHARIDE_BIOSYNTHETIC_PROCESS	16	0.537161	1.32096	0.131579	0.840488	1	2756	tags=25%, list=11%, signal=28%
early_WT_Ghet_full_c5	GO_OXIDATION_REDUCTION_PROCESS	894	0.303021	1.32084	0	0.839491	1	3457	tags=23%, list=14%, signal=25%
early_WT_Ghet_full_c5	GO_INTERLEUKIN_1_BETA_PRODUCTION	65	0.401563	1.32081	0.0764192	0.838072	1	2182	tags=20%, list=9%, signal=22%
early_WT_Ghet_full_c5	GO_CUL2_RING_UBIQUITIN_LIGASE_COMPLEX	14	0.557853	1.32081	0.142978	0.836567	1	425	tags=21%, list=2%, signal=22%
early_WT_Ghet_full_c5	GO_POSITIVE_REGULATION_OF_BROWN_FAT_CELL_DIFFERENTIATION	9	0.62862	1.32075	0.15326	0.835302	1	2178	tags=22%, list=9%, signal=24%
early_WT_Ghet_full_c5	GO_AMYLOID_PRECURSOR_PROTEIN_METABOLIC_PROCESS	53	0.418757	1.32071	0.0793445	0.833922	1	3242	tags=30%, list=13%, signal=35%
early_WT_Ghet_full_c5	GO_LENS_FIBER_CELL_MORPHOGENESIS	5	0.744875	1.32062	0.131293	0.832857	1	6058	tags=80%, list=24%, signal=105%
early_WT_Ghet_full_c5	GO_ENAMEL_MINERALIZATION	12	0.578994	1.31984	0.146463	0.834964	1	8276	tags=75%, list=33%, signal=112%
early_WT_Ghet_full_c5	GO_NEGATIVE_REGULATION_OF_LYASE_ACTIVITY	18	0.520707	1.31978	0.120245	0.833717	1	3150	tags=17%, list=13%, signal=19%
early_WT_Ghet_full_c5	GO_CYTOKINE_PRODUCTION_INVOLVED_IN_IMMUNE_RESPONSE	85	0.383822	1.31978	0.0550045	0.832199	1	4310	tags=27%, list=17%, signal=33%
early_WT_Ghet_full_c5	GO_CATION_TRANSMEMBRANE_TRANSPORT	726	0.306572	1.31973	0.00112423	0.830908	1	4610	tags=24%, list=18%, signal=28%
early_WT_Ghet_full_c5	GO_GLYCOPROTEIN_COMPLEX	18	0.526903	1.3196	0.121468	0.830041	1	1959	tags=22%, list=8%, signal=24%
early_WT_Ghet_full_c5	GO_INTESTINE_SMOOTH_MUSCLE_CONTRACTION	5	0.739451	1.31914	0.137931	0.83065	1	288	tags=20%, list=1%, signal=20%
early_WT_Ghet_full_c5	GO_RIG_I_SIGNALING_PATHWAY	19	0.516483	1.31849	0.120152	0.832201	1	5769	tags=53%, list=23%, signal=68%
early_WT_Ghet_full_c5	GO_OXIDOREDUCTASE_ACTIVITY	676	0.307165	1.31812	0.00110803	0.832438	1	2374	tags=18%, list=9%, signal=19%
early_WT_Ghet_full_c5	GO_ALDOSTERONE_SECRETION	5	0.734825	1.31773	0.136694	0.832731	1	6675	tags=100%, list=27%, signal=136%
early_WT_Ghet_full_c5	GO_REGULATION_OF_SERINE_TYPE_PEPTIDASE_ACTIVITY	5	0.733888	1.31758	0.152824	0.831945	1	4412	tags=40%, list=18%, signal=48%
early_WT_Ghet_full_c5	GO_INTERLEUKIN_6_BIOSYNTHETIC_PROCESS	19	0.519879	1.31745	0.123534	0.831041	1	4690	tags=37%, list=19%, signal=45%
early_WT_Ghet_full_c5	GO_PRE_MRNA_3_SPLICE_SITE_BINDING	7	0.672193	1.31714	0.157895	0.831004	1	5022	tags=43%, list=20%, signal=54%
early_WT_Ghet_full_c5	GO_CARDIAC_MUSCLE_CELL_ACTION_POTENTIAL	64	0.399289	1.3167	0.0691039	0.831606	1	3640	tags=28%, list=14%, signal=33%
early_WT_Ghet_full_c5	GO_CELLULAR_DETOXIFICATION	94	0.379466	1.31666	0.055212	0.8303	1	2092	tags=20%, list=8%, signal=22%
early_WT_Ghet_full_c5	GO_VASCULAR_ENDOTHELIAL_GROWTH_FACTOR_PRODUCTION	25	0.485385	1.31665	0.115133	0.828841	1	3379	tags=36%, list=13%, signal=42%
early_WT_Ghet_full_c5	GO_ACTION_POTENTIAL	114	0.366551	1.31659	0.0364797	0.827663	1	5624	tags=35%, list=22%, signal=45%
early_WT_Ghet_full_c5	GO_DOPAMINE_BIOSYNTHETIC_PROCESS	11	0.588981	1.31637	0.148071	0.827283	1	381	tags=18%, list=2%, signal=18%
early_WT_Ghet_full_c5	GO_GOLGI_ASSOCIATED_VESICLE_MEMBRANE	101	0.374311	1.31633	0.0519077	0.825994	1	3751	tags=30%, list=15%, signal=35%
early_WT_Ghet_full_c5	GO_CELLULAR_CARBOHYDRATE_CATABOLIC_PROCESS	42	0.433693	1.31632	0.0941278	0.824567	1	2565	tags=26%, list=10%, signal=29%
early_WT_Ghet_full_c5	GO_REGULATION_OF_MACROPHAGE_ACTIVATION	44	0.43234	1.31579	0.0807993	0.825559	1	3357	tags=30%, list=13%, signal=34%
early_WT_Ghet_full_c5	GO_TRAIL_ACTIVATED_APOPTOTIC_SIGNALING_PATHWAY	9	0.630007	1.31577	0.147083	0.824232	1	2356	tags=44%, list=9%, signal=49%
early_WT_Ghet_full_c5	GO_REPLICATIVE_CELL_AGING	5	0.737394	1.31505	0.1413	0.826096	1	2602	tags=40%, list=10%, signal=45%
early_WT_Ghet_full_c5	GO_NUCLEOTIDE_EXCISION_REPAIR_PREINCISION_COMPLEX_STABILIZATION	21	0.502151	1.31496	0.117128	0.825084	1	3671	tags=48%, list=15%, signal=56%
early_WT_Ghet_full_c5	GO_MRNA_TRANSPORT	144	0.356018	1.31456	0.0303305	0.825467	1	5306	tags=39%, list=21%, signal=49%
early_WT_Ghet_full_c5	GO_INORGANIC_ION_TRANSMEMBRANE_TRANSPORT	716	0.30581	1.31446	0.000567537	0.824527	1	4254	tags=22%, list=17%, signal=25%
early_WT_Ghet_full_c5	GO_NEGATIVE_REGULATION_OF_SERINE_TYPE_PEPTIDASE_ACTIVITY	5	0.733888	1.31423	0.142396	0.824131	1	4412	tags=40%, list=18%, signal=48%
early_WT_Ghet_full_c5	GO_EMBRYONIC_HEART_TUBE_DEVELOPMENT	59	0.406607	1.31256	0.0683723	0.830484	1	3937	tags=24%, list=16%, signal=28%
early_WT_Ghet_full_c5	GO_BETA_N_ACETYLHEXOSAMINIDASE_ACTIVITY	5	0.737681	1.31163	0.150857	0.83334	1	623	tags=40%, list=2%, signal=41%
early_WT_Ghet_full_c5	GO_CARDIAC_NEURAL_CREST_CELL_MIGRATION_INVOLVED_IN_OUTFLOW_TRACT_MORPHOGENESIS	6	0.702973	1.31081	0.151587	0.835685	1	5771	tags=67%, list=23%, signal=86%
early_WT_Ghet_full_c5	GO_COPPER_ION_TRANSPORT	18	0.51775	1.31062	0.13267	0.835121	1	3574	tags=39%, list=14%, signal=45%
early_WT_Ghet_full_c5	GO_NEGATIVE_REGULATION_OF_FIBRINOLYSIS	8	0.642669	1.3092	0.16	0.840274	1	2834	tags=38%, list=11%, signal=42%
early_WT_Ghet_full_c5	GO_BIOLOGICAL_PHASE	9	0.616648	1.30884	0.158836	0.840454	1	1228	tags=33%, list=5%, signal=35%
early_WT_Ghet_full_c5	GO_REGULATION_OF_STEM_CELL_PROLIFERATION	55	0.411174	1.30804	0.076486	0.842696	1	906	tags=13%, list=4%, signal=13%
early_WT_Ghet_full_c5	GO_CELLULAR_RESPONSE_TO_AMINO_ACID_STIMULUS	63	0.401682	1.30791	0.0793164	0.841916	1	3832	tags=37%, list=15%, signal=43%
early_WT_Ghet_full_c5	GO_GROWTH_CONE_PART	15	0.548969	1.30778	0.145562	0.84104	1	4133	tags=53%, list=16%, signal=64%
early_WT_Ghet_full_c5	GO_MIRNA_LOADING_ONTO_RISC_INVOLVED_IN_GENE_SILENCING_BY_MIRNA	7	0.666754	1.30738	0.163869	0.841465	1	7186	tags=86%, list=29%, signal=120%
early_WT_Ghet_full_c5	GO_NEGATIVE_REGULATION_OF_NEUROINFLAMMATORY_RESPONSE	10	0.60091	1.30732	0.154125	0.840292	1	906	tags=20%, list=4%, signal=21%
early_WT_Ghet_full_c5	GO_TRANSMISSION_OF_NERVE_IMPULSE	59	0.405092	1.30633	0.085752	0.843504	1	2706	tags=20%, list=11%, signal=23%
early_WT_Ghet_full_c5	GO_POSITIVE_REGULATION_OF_T_CELL_MIGRATION	27	0.472041	1.30579	0.124164	0.844566	1	4254	tags=26%, list=17%, signal=31%
early_WT_Ghet_full_c5	GO_MOLTING_CYCLE	94	0.375848	1.30553	0.0590604	0.844319	1	4082	tags=27%, list=16%, signal=32%
early_WT_Ghet_full_c5	GO_MYD88_DEPENDENT_TOLL_LIKE_RECEPTOR_SIGNALING_PATHWAY	31	0.45743	1.3054	0.114013	0.84348	1	4185	tags=35%, list=17%, signal=43%
early_WT_Ghet_full_c5	GO_ATPASE_ACTIVITY	422	0.315084	1.3052	0.00395062	0.84295	1	3828	tags=25%, list=15%, signal=29%
early_WT_Ghet_full_c5	GO_REGULATION_OF_LONG_CHAIN_FATTY_ACID_IMPORT_INTO_CELL	5	0.72756	1.30511	0.152474	0.841952	1	1090	tags=40%, list=4%, signal=42%
early_WT_Ghet_full_c5	GO_CELL_COMMUNICATION_BY_ELECTRICAL_COUPLING_INVOLVED_IN_CARDIAC_CONDUCTION	22	0.489853	1.30461	0.12891	0.842834	1	3958	tags=36%, list=16%, signal=43%
early_WT_Ghet_full_c5	GO_REGULATION_OF_NUCLEOBASE_CONTAINING_COMPOUND_TRANSPORT	16	0.530093	1.30375	0.132083	0.845369	1	1844	tags=31%, list=7%, signal=34%
early_WT_Ghet_full_c5	GO_REGULATION_OF_HEART_RATE	91	0.374311	1.30367	0.0563317	0.844343	1	6386	tags=43%, list=25%, signal=57%
early_WT_Ghet_full_c5	GO_GAMMA_SECRETASE_COMPLEX	6	0.691624	1.30364	0.150996	0.843028	1	2355	tags=67%, list=9%, signal=74%
early_WT_Ghet_full_c5	GO_APOPTOTIC_PROCESS_INVOLVED_IN_DEVELOPMENT	30	0.458893	1.30344	0.116872	0.842527	1	2462	tags=27%, list=10%, signal=30%
early_WT_Ghet_full_c5	GO_DERMATAN_SULFATE_BIOSYNTHETIC_PROCESS	12	0.571515	1.30322	0.157681	0.842164	1	1354	tags=33%, list=5%, signal=35%
early_WT_Ghet_full_c5	GO_TUBE_LUMEN_CAVITATION	5	0.726567	1.3031	0.144705	0.841266	1	52	tags=20%, list=0%, signal=20%
early_WT_Ghet_full_c5	GO_SMALL_NUCLEOLAR_RIBONUCLEOPROTEIN_COMPLEX	27	0.470616	1.30243	0.117144	0.842927	1	5734	tags=48%, list=23%, signal=62%
early_WT_Ghet_full_c5	GO_SUMO_LIGASE_ACTIVITY	6	0.696032	1.30243	0.163527	0.84156	1	4370	tags=83%, list=17%, signal=101%
early_WT_Ghet_full_c5	GO_PROTEIN_DESUMOYLATION	7	0.669906	1.3023	0.165228	0.840728	1	80	tags=14%, list=0%, signal=14%
early_WT_Ghet_full_c5	GO_RRNA_ADENINE_METHYLTRANSFERASE_ACTIVITY	8	0.637625	1.30179	0.161963	0.841649	1	2319	tags=50%, list=9%, signal=55%
early_WT_Ghet_full_c5	GO_POSITIVE_REGULATION_OF_INTERLEUKIN_12_PRODUCTION	27	0.469894	1.3015	0.124005	0.841538	1	4652	tags=26%, list=18%, signal=32%
early_WT_Ghet_full_c5	GO_P_BODY	81	0.385497	1.30144	0.0653202	0.840414	1	4240	tags=40%, list=17%, signal=47%
early_WT_Ghet_full_c5	GO_DIACYLGLYCEROL_BINDING	12	0.576762	1.30135	0.16053	0.839424	1	4453	tags=42%, list=18%, signal=51%
early_WT_Ghet_full_c5	GO_SULFURIC_ESTER_HYDROLASE_ACTIVITY	15	0.543383	1.30114	0.154041	0.839054	1	2408	tags=33%, list=10%, signal=37%
early_WT_Ghet_full_c5	GO_C2H2_ZINC_FINGER_DOMAIN_BINDING	13	0.566141	1.30097	0.158882	0.83842	1	6219	tags=54%, list=25%, signal=71%
early_WT_Ghet_full_c5	GO_POSITIVE_REGULATION_OF_SYNAPTIC_VESICLE_CLUSTERING	5	0.734908	1.30096	0.152703	0.837107	1	5800	tags=80%, list=23%, signal=104%
early_WT_Ghet_full_c5	GO_CRD_MEDIATED_MRNA_STABILIZATION	5	0.727038	1.30095	0.158506	0.835764	1	2545	tags=40%, list=10%, signal=44%
early_WT_Ghet_full_c5	GO_CIS_TRANS_ISOMERASE_ACTIVITY	40	0.434107	1.30076	0.102487	0.835264	1	4396	tags=35%, list=17%, signal=42%
early_WT_Ghet_full_c5	GO_CALCIUM_CHANNEL_REGULATOR_ACTIVITY	41	0.433267	1.3006	0.100949	0.834629	1	5258	tags=37%, list=21%, signal=46%
early_WT_Ghet_full_c5	GO_GAP_JUNCTION_CHANNEL_ACTIVITY	11	0.586728	1.30059	0.1602	0.83331	1	919	tags=18%, list=4%, signal=19%
early_WT_Ghet_full_c5	GO_NEUROINFLAMMATORY_RESPONSE	45	0.423775	1.30052	0.0922541	0.832259	1	4363	tags=24%, list=17%, signal=30%
early_WT_Ghet_full_c5	GO_CUL7_RING_UBIQUITIN_LIGASE_COMPLEX	5	0.734766	1.30038	0.15743	0.831534	1	5307	tags=80%, list=21%, signal=101%
early_WT_Ghet_full_c5	GO_CARDIAC_SEPTUM_MORPHOGENESIS	66	0.393504	1.30018	0.0795306	0.83107	1	2864	tags=27%, list=11%, signal=31%
early_WT_Ghet_full_c5	GO_PROTEIN_TYROSINE_KINASE_ACTIVATOR_ACTIVITY	18	0.513694	1.2998	0.133106	0.831414	1	4138	tags=33%, list=16%, signal=40%
early_WT_Ghet_full_c5	GO_PURKINJE_MYOCYTE_TO_VENTRICULAR_CARDIAC_MUSCLE_CELL_SIGNALING	5	0.725124	1.29907	0.16781	0.833417	1	2588	tags=40%, list=10%, signal=45%
early_WT_Ghet_full_c5	GO_TRANSMEMBRANE_TRANSPORT	1380	0.291019	1.29889	0	0.832817	1	4258	tags=23%, list=17%, signal=26%
early_WT_Ghet_full_c5	GO_REGULATION_OF_PRODUCTION_OF_MOLECULAR_MEDIATOR_OF_IMMUNE_RESPONSE	117	0.360339	1.29884	0.0498414	0.831713	1	4420	tags=28%, list=18%, signal=34%
early_WT_Ghet_full_c5	GO_PH_REDUCTION	48	0.416916	1.29872	0.0963061	0.830908	1	3117	tags=27%, list=12%, signal=31%
early_WT_Ghet_full_c5	GO_MUTLALPHA_COMPLEX	8	0.636798	1.29841	0.164137	0.830951	1	2830	tags=38%, list=11%, signal=42%
early_WT_Ghet_full_c5	GO_NEGATIVE_REGULATION_OF_CYSTEINE_TYPE_ENDOPEPTIDASE_ACTIVITY	81	0.381385	1.29814	0.0625838	0.83081	1	5015	tags=38%, list=20%, signal=48%
early_WT_Ghet_full_c5	GO_PEPTIDYL_PROLINE_MODIFICATION	52	0.412248	1.2979	0.0878175	0.83055	1	2736	tags=27%, list=11%, signal=30%
early_WT_Ghet_full_c5	GO_REGULATION_OF_HYALURONAN_BIOSYNTHETIC_PROCESS	8	0.639599	1.29769	0.17404	0.830196	1	4138	tags=38%, list=16%, signal=45%
early_WT_Ghet_full_c5	GO_REGULATION_OF_PSEUDOPODIUM_ASSEMBLY	12	0.565468	1.29747	0.158114	0.829853	1	2384	tags=25%, list=9%, signal=28%
early_WT_Ghet_full_c5	GO_CALCIUM_CHANNEL_INHIBITOR_ACTIVITY	11	0.584511	1.29703	0.158238	0.830559	1	4330	tags=36%, list=17%, signal=44%
early_WT_Ghet_full_c5	GO_PRODUCTION_OF_MOLECULAR_MEDIATOR_OF_IMMUNE_RESPONSE	166	0.344303	1.29683	0.033195	0.830139	1	3079	tags=20%, list=12%, signal=23%
early_WT_Ghet_full_c5	GO_RNA_POLYMERASE_III_ACTIVITY	15	0.534902	1.29659	0.150165	0.829842	1	3370	tags=47%, list=13%, signal=54%
early_WT_Ghet_full_c5	GO_NUCLEOSIDE_TRANSPORT	8	0.639404	1.29633	0.170894	0.829699	1	5284	tags=38%, list=21%, signal=47%
early_WT_Ghet_full_c5	GO_CORTICOTROPIN_SECRETION	6	0.696876	1.29612	0.164232	0.829305	1	1329	tags=33%, list=5%, signal=35%
early_WT_Ghet_full_c5	GO_SM_LIKE_PROTEIN_FAMILY_COMPLEX	97	0.371327	1.29611	0.0530892	0.828046	1	3992	tags=33%, list=16%, signal=39%
early_WT_Ghet_full_c5	GO_CARDIAC_MUSCLE_CELL_CONTRACTION	65	0.393368	1.29602	0.0818023	0.827094	1	5743	tags=40%, list=23%, signal=52%
early_WT_Ghet_full_c5	GO_CATECHOLAMINE_UPTAKE	12	0.564186	1.29556	0.152619	0.827904	1	5596	tags=50%, list=22%, signal=64%
early_WT_Ghet_full_c5	GO_POSITIVE_REGULATION_OF_INSULIN_SECRETION	64	0.393393	1.29549	0.0806452	0.826881	1	4190	tags=33%, list=17%, signal=39%
early_WT_Ghet_full_c5	GO_PROTEIN_IMPORT_INTO_MITOCHONDRIAL_MATRIX	19	0.508872	1.29491	0.136134	0.828181	1	5017	tags=53%, list=20%, signal=66%
early_WT_Ghet_full_c5	GO_INSULIN_SECRETION	185	0.339269	1.29487	0.0276347	0.827078	1	4243	tags=28%, list=17%, signal=33%
early_WT_Ghet_full_c5	GO_PARALLEL_ACTIN_FILAMENT_BUNDLE_ASSEMBLY	6	0.691733	1.29379	0.176542	0.830596	1	3548	tags=50%, list=14%, signal=58%
early_WT_Ghet_full_c5	GO_NUCLEOSIDE_TRANSMEMBRANE_TRANSPORTER_ACTIVITY	7	0.664047	1.29328	0.167974	0.83154	1	5284	tags=43%, list=21%, signal=54%
early_WT_Ghet_full_c5	GO_BILE_ACID_BINDING	7	0.656858	1.29322	0.179257	0.830525	1	1315	tags=43%, list=5%, signal=45%
early_WT_Ghet_full_c5	GO_POLYSACCHARIDE_BINDING	19	0.506264	1.2919	0.141309	0.835124	1	4416	tags=42%, list=18%, signal=51%
early_WT_Ghet_full_c5	GO_POSITIVE_REGULATION_OF_LEUKOCYTE_PROLIFERATION	114	0.358582	1.29165	0.0558837	0.83493	1	4703	tags=27%, list=19%, signal=33%
early_WT_Ghet_full_c5	GO_SIALYLTRANSFERASE_ACTIVITY	18	0.509124	1.29132	0.14261	0.835133	1	3689	tags=39%, list=15%, signal=46%
early_WT_Ghet_full_c5	GO_THYMIC_T_CELL_SELECTION	17	0.519467	1.29043	0.148909	0.837823	1	3649	tags=35%, list=15%, signal=41%
early_WT_Ghet_full_c5	GO_OLIGODENDROCYTE_DEVELOPMENT	41	0.427215	1.29032	0.102663	0.836997	1	1984	tags=22%, list=8%, signal=24%
early_WT_Ghet_full_c5	GO_BLOOD_MICROPARTICLE	90	0.373914	1.29004	0.069241	0.836976	1	1947	tags=16%, list=8%, signal=17%
early_WT_Ghet_full_c5	GO_ROUGH_ENDOPLASMIC_RETICULUM_MEMBRANE	26	0.472795	1.28981	0.122844	0.836679	1	3041	tags=50%, list=12%, signal=57%
early_WT_Ghet_full_c5	GO_SCF_COMPLEX_ASSEMBLY	6	0.688525	1.28826	0.176708	0.842379	1	4581	tags=50%, list=18%, signal=61%
early_WT_Ghet_full_c5	GO_BMP_SIGNALING_PATHWAY_INVOLVED_IN_HEART_DEVELOPMENT	6	0.683958	1.28793	0.177322	0.842528	1	238	tags=17%, list=1%, signal=17%
early_WT_Ghet_full_c5	GO_RNA_POLYMERASE_III_COMPLEX	17	0.518986	1.28744	0.151993	0.843421	1	3370	tags=47%, list=13%, signal=54%
early_WT_Ghet_full_c5	GO_SIALYLATION	18	0.509124	1.28719	0.143777	0.843209	1	3689	tags=39%, list=15%, signal=46%
early_WT_Ghet_full_c5	GO_UBIQUITIN_LIKE_PROTEIN_LIGASE_ACTIVITY	214	0.33194	1.28692	0.0245665	0.843116	1	4370	tags=31%, list=17%, signal=37%
early_WT_Ghet_full_c5	GO_CCR5_CHEMOKINE_RECEPTOR_BINDING	7	0.64794	1.28681	0.183964	0.842299	1	3857	tags=29%, list=15%, signal=34%
early_WT_Ghet_full_c5	GO_REGULATION_OF_HOMOTYPIC_CELL_CELL_ADHESION	22	0.4896	1.2868	0.139225	0.841067	1	3157	tags=27%, list=13%, signal=31%
early_WT_Ghet_full_c5	GO_POSITIVE_REGULATION_OF_GLYCOPROTEIN_BIOSYNTHETIC_PROCESS	18	0.516092	1.28669	0.154604	0.840256	1	5542	tags=44%, list=22%, signal=57%
early_WT_Ghet_full_c5	GO_MYELIN_SHEATH_ADAXONAL_REGION	6	0.688727	1.28662	0.179435	0.839262	1	2858	tags=50%, list=11%, signal=56%
early_WT_Ghet_full_c5	GO_POSITIVE_REGULATION_OF_TRANSCRIPTION_ELONGATION_FROM_RNA_POLYMERASE_II_PROMOTER	18	0.5116	1.28647	0.149266	0.838657	1	2893	tags=44%, list=11%, signal=50%
early_WT_Ghet_full_c5	GO_REGULATION_OF_PEPTIDE_HORMONE_SECRETION	179	0.338245	1.28617	0.0322423	0.838709	1	4243	tags=27%, list=17%, signal=32%
early_WT_Ghet_full_c5	GO_MACROPHAGE_ACTIVATION	68	0.387919	1.2861	0.080163	0.837753	1	5264	tags=35%, list=21%, signal=45%
early_WT_Ghet_full_c5	GO_INHIBITORY_POSTSYNAPTIC_POTENTIAL	16	0.525763	1.28609	0.147373	0.836507	1	4919	tags=44%, list=20%, signal=54%
early_WT_Ghet_full_c5	GO_POSITIVE_REGULATION_OF_STEM_CELL_PROLIFERATION	35	0.438259	1.28597	0.115067	0.835784	1	1736	tags=17%, list=7%, signal=18%
early_WT_Ghet_full_c5	GO_ZYMOGEN_GRANULE_MEMBRANE	9	0.610519	1.28489	0.181708	0.839315	1	4095	tags=44%, list=16%, signal=53%
early_WT_Ghet_full_c5	GO_NUCLEAR_UBIQUITIN_LIGASE_COMPLEX	43	0.424773	1.28475	0.113752	0.838679	1	2799	tags=30%, list=11%, signal=34%
early_WT_Ghet_full_c5	GO_PROTEASOME_CORE_COMPLEX_ALPHA_SUBUNIT_COMPLEX	8	0.627551	1.28466	0.176661	0.837785	1	2474	tags=50%, list=10%, signal=55%
early_WT_Ghet_full_c5	GO_DOPAMINERGIC_NEURON_AXON_GUIDANCE	5	0.72052	1.28455	0.175904	0.837014	1	5049	tags=80%, list=20%, signal=100%
early_WT_Ghet_full_c5	GO_NEGATIVE_REGULATION_OF_CARDIAC_MUSCLE_CONTRACTION	5	0.718832	1.28444	0.175762	0.836267	1	5991	tags=80%, list=24%, signal=105%
early_WT_Ghet_full_c5	GO_REGULATION_OF_MUCUS_SECRETION	8	0.628999	1.28443	0.170473	0.835035	1	992	tags=25%, list=4%, signal=26%
early_WT_Ghet_full_c5	GO_ENDOSOME_TO_LYSOSOME_TRANSPORT_VIA_MULTIVESICULAR_BODY_SORTING_PATHWAY	6	0.680983	1.28419	0.176307	0.834876	1	2754	tags=50%, list=11%, signal=56%
early_WT_Ghet_full_c5	GO_DETECTION_OF_MECHANICAL_STIMULUS_INVOLVED_IN_SENSORY_PERCEPTION_OF_PAIN	11	0.579808	1.28403	0.168301	0.834282	1	3503	tags=36%, list=14%, signal=42%
early_WT_Ghet_full_c5	GO_ENDOPLASMIC_RETICULUM_EXIT_SITE	25	0.472433	1.28385	0.13686	0.83386	1	4811	tags=44%, list=19%, signal=54%
early_WT_Ghet_full_c5	GO_NEGATIVE_T_CELL_SELECTION	10	0.594646	1.28385	0.176197	0.832617	1	3450	tags=30%, list=14%, signal=35%
early_WT_Ghet_full_c5	GO_AMMONIUM_TRANSPORT	83	0.374279	1.28341	0.0702147	0.833286	1	5608	tags=29%, list=22%, signal=37%
early_WT_Ghet_full_c5	GO_REGULATION_OF_TYPE_B_PANCREATIC_CELL_PROLIFERATION	9	0.612999	1.28313	0.176111	0.833281	1	4016	tags=33%, list=16%, signal=40%
early_WT_Ghet_full_c5	GO_INTESTINAL_EPITHELIAL_CELL_DEVELOPMENT	11	0.579597	1.28291	0.17283	0.832999	1	2632	tags=36%, list=10%, signal=41%
early_WT_Ghet_full_c5	GO_PROTEIN_MATURATION	249	0.326919	1.28289	0.0251208	0.831813	1	3955	tags=27%, list=16%, signal=31%
early_WT_Ghet_full_c5	GO_GANGLIOSIDE_BIOSYNTHETIC_PROCESS	11	0.576695	1.28263	0.178676	0.831749	1	3689	tags=45%, list=15%, signal=53%
early_WT_Ghet_full_c5	GO_TRANSFORMING_GROWTH_FACTOR_BETA1_PRODUCTION	8	0.633888	1.28226	0.185433	0.832139	1	4546	tags=75%, list=18%, signal=92%
early_WT_Ghet_full_c5	GO_POSITIVE_REGULATION_OF_TISSUE_REMODELING	29	0.454317	1.2816	0.123542	0.833758	1	2599	tags=21%, list=10%, signal=23%
early_WT_Ghet_full_c5	GO_BASEMENT_MEMBRANE	89	0.371694	1.28127	0.0703364	0.833985	1	3464	tags=27%, list=14%, signal=31%
early_WT_Ghet_full_c5	GO_NUCLEAR_TRANSPORT	330	0.316337	1.28056	0.0129933	0.835852	1	4420	tags=32%, list=18%, signal=39%
early_WT_Ghet_full_c5	GO_REGULATION_OF_MRNA_CATABOLIC_PROCESS	187	0.333773	1.28053	0.0323774	0.83474	1	4158	tags=33%, list=17%, signal=39%
early_WT_Ghet_full_c5	GO_AMP_METABOLIC_PROCESS	8	0.626724	1.28051	0.182972	0.833594	1	488	tags=25%, list=2%, signal=25%
early_WT_Ghet_full_c5	GO_INSULIN_RECEPTOR_BINDING	21	0.489963	1.28018	0.136575	0.833813	1	2587	tags=33%, list=10%, signal=37%
early_WT_Ghet_full_c5	GO_NEGATIVE_REGULATION_OF_AMINO_ACID_TRANSPORT	10	0.590987	1.28015	0.175162	0.832751	1	4960	tags=50%, list=20%, signal=62%
early_WT_Ghet_full_c5	GO_POSITIVE_REGULATION_OF_MUSCLE_ADAPTATION	9	0.60934	1.27939	0.188475	0.834876	1	1584	tags=22%, list=6%, signal=24%
early_WT_Ghet_full_c5	GO_NEGATIVE_REGULATION_OF_KIDNEY_DEVELOPMENT	15	0.528875	1.27814	0.156759	0.839115	1	8576	tags=47%, list=34%, signal=71%
early_WT_Ghet_full_c5	GO_MACROMOLECULE_TRANSMEMBRANE_TRANSPORTER_ACTIVITY	22	0.484016	1.27722	0.154437	0.841909	1	4289	tags=41%, list=17%, signal=49%
early_WT_Ghet_full_c5	GO_L_ASCORBIC_ACID_METABOLIC_PROCESS	9	0.612196	1.27709	0.176637	0.841234	1	298	tags=22%, list=1%, signal=22%
early_WT_Ghet_full_c5	GO_SYNAPTIC_VESICLE_MATURATION	11	0.572321	1.27708	0.177778	0.840077	1	1282	tags=18%, list=5%, signal=19%
early_WT_Ghet_full_c5	GO_COPPER_ION_TRANSMEMBRANE_TRANSPORTER_ACTIVITY	5	0.716048	1.27653	0.174603	0.841268	1	3574	tags=60%, list=14%, signal=70%
early_WT_Ghet_full_c5	GO_REGULATION_OF_TRANSLATION_AT_SYNAPSE_MODULATING_SYNAPTIC_TRANSMISSION	5	0.710016	1.27637	0.186588	0.840692	1	1550	tags=60%, list=6%, signal=64%
early_WT_Ghet_full_c5	GO_TRNA_SPLICING_LIGASE_COMPLEX	8	0.627755	1.27637	0.19412	0.839497	1	2378	tags=38%, list=9%, signal=41%
early_WT_Ghet_full_c5	GO_MOLTING_CYCLE_PROCESS	79	0.373899	1.27626	0.0753065	0.838761	1	2682	tags=20%, list=11%, signal=23%
early_WT_Ghet_full_c5	GO_REGULATION_OF_ADIPOSE_TISSUE_DEVELOPMENT	6	0.680783	1.27583	0.184369	0.839479	1	2892	tags=50%, list=11%, signal=56%
early_WT_Ghet_full_c5	GO_CATECHOLAMINE_BIOSYNTHETIC_PROCESS	15	0.528736	1.27583	0.162917	0.838268	1	381	tags=13%, list=2%, signal=14%
early_WT_Ghet_full_c5	GO_REPLACEMENT_OSSIFICATION	26	0.465094	1.27554	0.140785	0.838305	1	4098	tags=38%, list=16%, signal=46%
early_WT_Ghet_full_c5	GO_REGULATION_OF_PROTEIN_MATURATION	59	0.393872	1.2754	0.101905	0.837696	1	4224	tags=34%, list=17%, signal=41%
early_WT_Ghet_full_c5	GO_RESPONSE_TO_DISACCHARIDE	6	0.67676	1.27487	0.182183	0.838819	1	4603	tags=33%, list=18%, signal=41%
early_WT_Ghet_full_c5	GO_RNA_5_END_PROCESSING	20	0.496468	1.27486	0.160768	0.837661	1	2694	tags=35%, list=11%, signal=39%
early_WT_Ghet_full_c5	GO_LUNG_GROWTH	7	0.65347	1.27479	0.183531	0.836782	1	3444	tags=43%, list=14%, signal=50%
early_WT_Ghet_full_c5	GO_OXYGEN_CARRIER_ACTIVITY	7	0.644301	1.27474	0.186754	0.835786	1	37	tags=14%, list=0%, signal=14%
early_WT_Ghet_full_c5	GO_ONE_CARBON_COMPOUND_TRANSPORT	8	0.625595	1.27474	0.186302	0.834606	1	2019	tags=25%, list=8%, signal=27%
early_WT_Ghet_full_c5	GO_STEREOCILIUM_MEMBRANE	5	0.712957	1.27448	0.183234	0.834534	1	3394	tags=60%, list=13%, signal=69%
early_WT_Ghet_full_c5	GO_SEGMENTATION	89	0.36828	1.27427	0.072348	0.834243	1	5302	tags=30%, list=21%, signal=38%
early_WT_Ghet_full_c5	GO_REGULATION_OF_INSULIN_SECRETION	157	0.341119	1.27421	0.0495229	0.83331	1	4243	tags=27%, list=17%, signal=33%
early_WT_Ghet_full_c5	GO_NEGATIVE_REGULATION_OF_B_CELL_APOPTOTIC_PROCESS	11	0.573269	1.27364	0.178134	0.834583	1	1785	tags=55%, list=7%, signal=59%
early_WT_Ghet_full_c5	GO_DETERMINATION_OF_HEART_LEFT_RIGHT_ASYMMETRY	50	0.407829	1.27308	0.10205	0.83583	1	6525	tags=36%, list=26%, signal=49%
early_WT_Ghet_full_c5	GO_PROTON_TRANSPORTING_V_TYPE_ATPASE_V0_DOMAIN	10	0.58404	1.27287	0.183827	0.83555	1	3117	tags=50%, list=12%, signal=57%
early_WT_Ghet_full_c5	GO_HYPEROSMOTIC_SALINITY_RESPONSE	8	0.619012	1.27281	0.189397	0.834646	1	2766	tags=25%, list=11%, signal=28%
early_WT_Ghet_full_c5	GO_NUCLEOTIDE_EXCISION_REPAIR_DNA_DUPLEX_UNWINDING	22	0.48367	1.2726	0.148609	0.834375	1	3671	tags=45%, list=15%, signal=53%
early_WT_Ghet_full_c5	GO_PEPTIDASE_ACTIVATOR_ACTIVITY	37	0.431529	1.27259	0.125	0.833247	1	2560	tags=30%, list=10%, signal=33%
early_WT_Ghet_full_c5	GO_HEMATOPOIETIC_STEM_CELL_DIFFERENTIATION	74	0.379261	1.27201	0.0848512	0.834567	1	5250	tags=39%, list=21%, signal=49%
early_WT_Ghet_full_c5	GO_ADRENAL_GLAND_DEVELOPMENT	21	0.488237	1.27196	0.158672	0.833631	1	1106	tags=29%, list=4%, signal=30%
early_WT_Ghet_full_c5	GO_ELL_EAF_COMPLEX	5	0.715665	1.27141	0.19172	0.834799	1	3217	tags=60%, list=13%, signal=69%
early_WT_Ghet_full_c5	GO_OTIC_VESICLE_FORMATION	7	0.648974	1.27128	0.193267	0.834185	1	286	tags=14%, list=1%, signal=14%
early_WT_Ghet_full_c5	GO_ATPASE_ACTIVITY_COUPLED	342	0.313099	1.27041	0.0163934	0.836778	1	4807	tags=29%, list=19%, signal=35%
early_WT_Ghet_full_c5	GO_NEGATIVE_REGULATION_OF_DENDRITIC_CELL_APOPTOTIC_PROCESS	5	0.7078	1.27026	0.186901	0.836212	1	7297	tags=60%, list=29%, signal=84%
early_WT_Ghet_full_c5	GO_NEGATIVE_REGULATION_OF_MESENCHYMAL_CELL_APOPTOTIC_PROCESS	9	0.601044	1.27026	0.183099	0.835059	1	7795	tags=67%, list=31%, signal=97%
early_WT_Ghet_full_c5	GO_ACTIVATION_OF_PROTEIN_KINASE_B_ACTIVITY	30	0.449176	1.27026	0.146161	0.833911	1	5376	tags=33%, list=21%, signal=42%
early_WT_Ghet_full_c5	GO_INTERLEUKIN_21_MEDIATED_SIGNALING_PATHWAY	7	0.642227	1.27011	0.200246	0.833382	1	5791	tags=57%, list=23%, signal=74%
early_WT_Ghet_full_c5	GO_NUCLEOTIDE_TRANSMEMBRANE_TRANSPORT	7	0.65539	1.2698	0.191011	0.83357	1	4029	tags=71%, list=16%, signal=85%
early_WT_Ghet_full_c5	GO_POSTSYNAPTIC_DENSITY_PROTEIN_95_CLUSTERING	9	0.600642	1.26907	0.1903	0.835533	1	5800	tags=67%, list=23%, signal=87%
early_WT_Ghet_full_c5	GO_HIGH_VOLTAGE_GATED_CALCIUM_CHANNEL_ACTIVITY	10	0.584322	1.26836	0.182843	0.837369	1	7575	tags=60%, list=30%, signal=86%
early_WT_Ghet_full_c5	GO_REGULATION_OF_CARDIOCYTE_DIFFERENTIATION	46	0.408948	1.26703	0.119068	0.841922	1	3804	tags=26%, list=15%, signal=31%
early_WT_Ghet_full_c5	GO_REGULATION_OF_FATTY_ACID_TRANSPORT	23	0.476436	1.26631	0.159831	0.843901	1	1090	tags=17%, list=4%, signal=18%
early_WT_Ghet_full_c5	GO_POSITIVE_REGULATION_OF_CHEMOKINE_PRODUCTION	47	0.411114	1.26587	0.122658	0.8446	1	2828	tags=23%, list=11%, signal=26%
early_WT_Ghet_full_c5	GO_TRNA_PROCESSING	125	0.348008	1.26582	0.0698828	0.843632	1	3661	tags=28%, list=15%, signal=33%
early_WT_Ghet_full_c5	GO_POSITIVE_REGULATION_OF_MONOCYTE_CHEMOTAXIS	15	0.530637	1.26576	0.170533	0.842751	1	4171	tags=33%, list=17%, signal=40%
early_WT_Ghet_full_c5	GO_POSITIVE_REGULATION_OF_DNA_TEMPLATED_TRANSCRIPTION_ELONGATION	30	0.445185	1.2655	0.139762	0.842685	1	2893	tags=40%, list=11%, signal=45%
early_WT_Ghet_full_c5	GO_PATTERN_RECOGNITION_RECEPTOR_ACTIVITY	13	0.546269	1.26547	0.18517	0.84167	1	3985	tags=23%, list=16%, signal=27%
early_WT_Ghet_full_c5	GO_PROTEIN_K29_LINKED_DEUBIQUITINATION	5	0.711389	1.26541	0.192023	0.840771	1	3902	tags=40%, list=16%, signal=47%
early_WT_Ghet_full_c5	GO_VESICLE_CARGO_LOADING	24	0.468881	1.26513	0.15052	0.840807	1	5155	tags=50%, list=20%, signal=63%
early_WT_Ghet_full_c5	GO_NEGATIVE_REGULATION_OF_T_CELL_DIFFERENTIATION	34	0.435681	1.26423	0.132428	0.843568	1	5082	tags=35%, list=20%, signal=44%
early_WT_Ghet_full_c5	GO_PIRNA_BIOSYNTHETIC_PROCESS	5	0.709376	1.26371	0.178558	0.844643	1	1426	tags=40%, list=6%, signal=42%
early_WT_Ghet_full_c5	GO_PEROXISOME_TARGETING_SEQUENCE_BINDING	5	0.711716	1.26365	0.199009	0.843758	1	453	tags=40%, list=2%, signal=41%
early_WT_Ghet_full_c5	GO_POSITIVE_REGULATION_OF_SMAD_PROTEIN_SIGNAL_TRANSDUCTION	11	0.572433	1.2636	0.184466	0.842834	1	3803	tags=45%, list=15%, signal=54%
early_WT_Ghet_full_c5	GO_OXYGEN_TRANSPORT	8	0.622487	1.26333	0.211183	0.842799	1	37	tags=13%, list=0%, signal=13%
early_WT_Ghet_full_c5	GO_TRANSPORTER_ACTIVITY	1095	0.286496	1.26305	0.000615764	0.842891	1	4168	tags=22%, list=17%, signal=25%
early_WT_Ghet_full_c5	GO_NEGATIVE_REGULATION_OF_HEART_CONTRACTION	22	0.47826	1.26292	0.153555	0.842306	1	6195	tags=59%, list=25%, signal=78%
early_WT_Ghet_full_c5	GO_REGULATION_OF_STEM_CELL_POPULATION_MAINTENANCE	23	0.475882	1.26254	0.157294	0.842796	1	5059	tags=39%, list=20%, signal=49%
early_WT_Ghet_full_c5	GO_TYROSINE_PHOSPHORYLATION_OF_STAT_PROTEIN	58	0.393111	1.26182	0.107442	0.844761	1	6649	tags=40%, list=26%, signal=54%
early_WT_Ghet_full_c5	GO_D_AMINO_ACID_TRANSPORT	7	0.645371	1.26136	0.20275	0.845638	1	4004	tags=57%, list=16%, signal=68%
early_WT_Ghet_full_c5	GO_RNA_METHYLTRANSFERASE_ACTIVITY	66	0.382754	1.26126	0.1	0.844909	1	3853	tags=36%, list=15%, signal=43%
early_WT_Ghet_full_c5	GO_NUCLEOTIDE_BINDING_DOMAIN_LEUCINE_RICH_REPEAT_CONTAINING_RECEPTOR_SIGNALING_PATHWAY	35	0.434693	1.26095	0.135065	0.845076	1	6068	tags=49%, list=24%, signal=64%
early_WT_Ghet_full_c5	GO_POSITIVE_REGULATION_OF_TRANSCRIPTION_REGULATORY_REGION_DNA_BINDING	21	0.483872	1.26094	0.156601	0.844002	1	1420	tags=19%, list=6%, signal=20%
early_WT_Ghet_full_c5	GO_TIM23_MITOCHONDRIAL_IMPORT_INNER_MEMBRANE_TRANSLOCASE_COMPLEX	14	0.532248	1.25983	0.184747	0.847623	1	5017	tags=64%, list=20%, signal=80%
early_WT_Ghet_full_c5	GO_FOLATE_IMPORT_ACROSS_PLASMA_MEMBRANE	5	0.704452	1.25975	0.200478	0.846844	1	5771	tags=60%, list=23%, signal=78%
early_WT_Ghet_full_c5	GO_EMBRYONIC_ORGAN_DEVELOPMENT	366	0.308626	1.25933	0.0179894	0.847486	1	3976	tags=22%, list=16%, signal=25%
early_WT_Ghet_full_c5	GO_GROWTH_FACTOR_ACTIVITY	130	0.344395	1.25914	0.0568958	0.847154	1	4272	tags=26%, list=17%, signal=31%
early_WT_Ghet_full_c5	GO_NEGATIVE_REGULATION_OF_MACROPHAGE_CYTOKINE_PRODUCTION	5	0.701898	1.25892	0.200159	0.846996	1	3803	tags=60%, list=15%, signal=71%
early_WT_Ghet_full_c5	GO_REGULATION_OF_BILE_ACID_BIOSYNTHETIC_PROCESS	7	0.640699	1.25888	0.19911	0.846023	1	4164	tags=71%, list=17%, signal=86%
early_WT_Ghet_full_c5	GO_REGULATION_OF_INSULIN_LIKE_GROWTH_FACTOR_RECEPTOR_SIGNALING_PATHWAY	18	0.500076	1.25883	0.178855	0.845086	1	2514	tags=28%, list=10%, signal=31%
early_WT_Ghet_full_c5	GO_COPI_COATED_VESICLE	25	0.463777	1.25878	0.154043	0.844188	1	1851	tags=32%, list=7%, signal=35%
early_WT_Ghet_full_c5	GO_GLANDULAR_EPITHELIAL_CELL_DEVELOPMENT	23	0.469175	1.25816	0.162907	0.845721	1	5302	tags=43%, list=21%, signal=55%
early_WT_Ghet_full_c5	GO_REGULATION_OF_VIRAL_INDUCED_CYTOPLASMIC_PATTERN_RECOGNITION_RECEPTOR_SIGNALING_PATHWAY	20	0.490129	1.25682	0.164085	0.850336	1	5769	tags=50%, list=23%, signal=65%
early_WT_Ghet_full_c5	GO_TONGUE_DEVELOPMENT	17	0.50549	1.25677	0.162731	0.849373	1	6168	tags=59%, list=25%, signal=78%
early_WT_Ghet_full_c5	GO_PROTEIN_TAG	11	0.565113	1.25656	0.196989	0.849141	1	4986	tags=55%, list=20%, signal=68%
early_WT_Ghet_full_c5	GO_POSITIVE_REGULATION_OF_NUCLEOTIDE_BIOSYNTHETIC_PROCESS	18	0.500442	1.25648	0.176594	0.848351	1	3857	tags=39%, list=15%, signal=46%
early_WT_Ghet_full_c5	GO_EMBRYONIC_ORGAN_MORPHOGENESIS	241	0.318199	1.25515	0.0323985	0.852994	1	3976	tags=22%, list=16%, signal=26%
early_WT_Ghet_full_c5	GO_UBIQUINONE_BINDING	7	0.639594	1.25506	0.210896	0.852262	1	4524	tags=71%, list=18%, signal=87%
early_WT_Ghet_full_c5	GO_AMYLOID_FIBRIL_FORMATION	14	0.536242	1.25474	0.179285	0.852537	1	2355	tags=43%, list=9%, signal=47%
early_WT_Ghet_full_c5	GO_GABA_RECEPTOR_BINDING	16	0.514883	1.25392	0.180789	0.854869	1	2672	tags=31%, list=11%, signal=35%
early_WT_Ghet_full_c5	GO_TRANSMEMBRANE_TRANSPORTER_ACTIVITY	904	0.286848	1.2535	0.00058072	0.855527	1	4470	tags=22%, list=18%, signal=26%
early_WT_Ghet_full_c5	GO_OUTFLOW_TRACT_MORPHOGENESIS	69	0.378771	1.25331	0.107	0.855228	1	3419	tags=28%, list=14%, signal=32%
early_WT_Ghet_full_c5	GO_REGULATION_OF_TRANSCRIPTION_FROM_RNA_POLYMERASE_II_PROMOTER_IN_RESPONSE_TO_HYPOXIA	75	0.372509	1.2533	0.0990401	0.854156	1	5250	tags=41%, list=21%, signal=52%
early_WT_Ghet_full_c5	GO_TRNA_METABOLIC_PROCESS	157	0.335885	1.25319	0.0544693	0.853518	1	3853	tags=29%, list=15%, signal=34%
early_WT_Ghet_full_c5	GO_NCRNA_METABOLIC_PROCESS	427	0.301557	1.25289	0.0112474	0.853653	1	4934	tags=33%, list=20%, signal=41%
early_WT_Ghet_full_c5	GO_NUCLEOBASE_CONTAINING_COMPOUND_TRANSPORT	231	0.31934	1.25273	0.0382937	0.853237	1	4284	tags=29%, list=17%, signal=35%
early_WT_Ghet_full_c5	GO_VENTRICULAR_SEPTUM_DEVELOPMENT	66	0.380699	1.25272	0.105451	0.852156	1	2864	tags=26%, list=11%, signal=29%
early_WT_Ghet_full_c5	GO_POSITIVE_REGULATION_OF_T_CELL_PROLIFERATION	77	0.372991	1.25228	0.106135	0.852933	1	3157	tags=19%, list=13%, signal=22%
early_WT_Ghet_full_c5	GO_POSITIVE_REGULATION_OF_TYROSINE_PHOSPHORYLATION_OF_STAT_PROTEIN	46	0.405158	1.25222	0.119518	0.852072	1	6499	tags=39%, list=26%, signal=53%
early_WT_Ghet_full_c5	GO_MESSENGER_RIBONUCLEOPROTEIN_COMPLEX	9	0.595305	1.25219	0.209897	0.851064	1	4158	tags=56%, list=17%, signal=67%
early_WT_Ghet_full_c5	GO_REGULATION_OF_BLOOD_VOLUME_BY_RENIN_ANGIOTENSIN	6	0.670615	1.25195	0.200647	0.851027	1	8291	tags=100%, list=33%, signal=149%
early_WT_Ghet_full_c5	GO_ODONTOGENESIS_OF_DENTIN_CONTAINING_TOOTH	69	0.377609	1.25188	0.109107	0.850207	1	3450	tags=23%, list=14%, signal=27%
early_WT_Ghet_full_c5	GO_POSITIVE_REGULATION_OF_INTERFERON_ALPHA_PRODUCTION	19	0.490253	1.25165	0.184438	0.850134	1	6734	tags=53%, list=27%, signal=72%
early_WT_Ghet_full_c5	GO_RNA_7_METHYLGUANOSINE_CAP_BINDING	11	0.567646	1.25148	0.20296	0.84975	1	3296	tags=45%, list=13%, signal=52%
early_WT_Ghet_full_c5	GO_NEGATIVE_REGULATION_OF_INTERFERON_ALPHA_PRODUCTION	5	0.702303	1.25142	0.200721	0.848923	1	736	tags=20%, list=3%, signal=21%
early_WT_Ghet_full_c5	GO_RRNA_GUANINE_METHYLTRANSFERASE_ACTIVITY	5	0.696726	1.25133	0.202851	0.848201	1	3509	tags=40%, list=14%, signal=46%
early_WT_Ghet_full_c5	GO_7S_RNA_BINDING	7	0.640712	1.2512	0.211359	0.847645	1	3809	tags=57%, list=15%, signal=67%
early_WT_Ghet_full_c5	GO_NCRNA_PROCESSING	366	0.305817	1.25116	0.0152284	0.846732	1	4793	tags=33%, list=19%, signal=41%
early_WT_Ghet_full_c5	GO_NEGATIVE_REGULATION_OF_PLATELET_ACTIVATION	16	0.5118	1.25104	0.178855	0.846135	1	2723	tags=25%, list=11%, signal=28%
early_WT_Ghet_full_c5	GO_INTERLEUKIN_12_SECRETION	8	0.615966	1.25064	0.204131	0.846727	1	9665	tags=75%, list=38%, signal=122%
early_WT_Ghet_full_c5	GO_POSITIVE_REGULATION_OF_WNT_SIGNALING_PATHWAY	165	0.331467	1.24955	0.056903	0.850269	1	4702	tags=34%, list=19%, signal=41%
early_WT_Ghet_full_c5	GO_GOLGI_CISTERNA	107	0.349011	1.24945	0.0772769	0.849631	1	4108	tags=33%, list=16%, signal=39%
early_WT_Ghet_full_c5	GO_IONOTROPIC_GLUTAMATE_RECEPTOR_BINDING	27	0.452553	1.24931	0.158403	0.849137	1	980	tags=7%, list=4%, signal=8%
early_WT_Ghet_full_c5	GO_CEREBELLAR_PURKINJE_CELL_LAYER_DEVELOPMENT	21	0.472768	1.24819	0.165394	0.852764	1	1891	tags=24%, list=8%, signal=26%
early_WT_Ghet_full_c5	GO_EMBRYONIC_PATTERN_SPECIFICATION	51	0.395566	1.24728	0.124613	0.85556	1	5542	tags=33%, list=22%, signal=43%
early_WT_Ghet_full_c5	GO_CARBOXY_TERMINAL_DOMAIN_PROTEIN_KINASE_COMPLEX	20	0.481127	1.24683	0.172029	0.856367	1	4579	tags=50%, list=18%, signal=61%
early_WT_Ghet_full_c5	GO_ESTABLISHMENT_OF_RNA_LOCALIZATION	190	0.325267	1.24671	0.0465779	0.85579	1	4420	tags=31%, list=18%, signal=37%
early_WT_Ghet_full_c5	GO_PROTEIN_LOCALIZATION_TO_NUCLEOLUS	12	0.549655	1.24636	0.198049	0.856192	1	6006	tags=50%, list=24%, signal=66%
early_WT_Ghet_full_c5	GO_POSITIVE_REGULATION_OF_CARBOHYDRATE_METABOLIC_PROCESS	56	0.39087	1.24596	0.121511	0.856814	1	5427	tags=36%, list=22%, signal=45%
early_WT_Ghet_full_c5	GO_REGULATION_OF_ADENYLATE_CYCLASE_ACTIVATING_G_PROTEIN_COUPLED_RECEPTOR_SIGNALING_PATHWAY	11	0.560059	1.24566	0.20221	0.857021	1	2039	tags=27%, list=8%, signal=30%
early_WT_Ghet_full_c5	GO_RESPIRATORY_BURST_INVOLVED_IN_DEFENSE_RESPONSE	10	0.578471	1.24544	0.204297	0.856881	1	1988	tags=40%, list=8%, signal=43%
early_WT_Ghet_full_c5	GO_T_CELL_MIGRATION	50	0.398763	1.24483	0.138247	0.85837	1	5049	tags=22%, list=20%, signal=27%
early_WT_Ghet_full_c5	GO_MEMBRANE_PROTEIN_ECTODOMAIN_PROTEOLYSIS	40	0.412599	1.24445	0.14902	0.858908	1	4330	tags=38%, list=17%, signal=45%
early_WT_Ghet_full_c5	GO_POSITIVE_REGULATION_OF_TUMOR_NECROSIS_FACTOR_SUPERFAMILY_CYTOKINE_PRODUCTION	68	0.375523	1.24433	0.109138	0.858334	1	3817	tags=22%, list=15%, signal=26%
early_WT_Ghet_full_c5	GO_U7_SNRNP	7	0.637387	1.24429	0.209481	0.857425	1	2767	tags=57%, list=11%, signal=64%
early_WT_Ghet_full_c5	GO_POSITIVE_REGULATION_OF_EPITHELIAL_CELL_PROLIFERATION	164	0.330233	1.24364	0.0658514	0.8591	1	4818	tags=27%, list=19%, signal=33%
early_WT_Ghet_full_c5	GO_NURD_COMPLEX	15	0.519098	1.24363	0.192796	0.858033	1	5	tags=7%, list=0%, signal=7%
early_WT_Ghet_full_c5	GO_RNA_POLYMERASE_I_COMPLEX	10	0.567573	1.24362	0.20631	0.857	1	6265	tags=80%, list=25%, signal=106%
early_WT_Ghet_full_c5	GO_RNA_POLYMERASE_III_PREINITIATION_COMPLEX_ASSEMBLY	8	0.611395	1.24358	0.222995	0.856107	1	4484	tags=63%, list=18%, signal=76%
early_WT_Ghet_full_c5	GO_PRODUCTION_OF_SIRNA_INVOLVED_IN_RNA_INTERFERENCE	11	0.557703	1.24329	0.207904	0.856278	1	4750	tags=45%, list=19%, signal=56%
early_WT_Ghet_full_c5	GO_NEGATIVE_REGULATION_OF_INTERLEUKIN_8_SECRETION	6	0.659654	1.24315	0.22324	0.855763	1	4776	tags=50%, list=19%, signal=62%
early_WT_Ghet_full_c5	GO_PROTEIN_TRANSPORT_ALONG_MICROTUBULE	63	0.375692	1.24235	0.110965	0.858091	1	4161	tags=32%, list=17%, signal=38%
early_WT_Ghet_full_c5	GO_SEMAPHORIN_PLEXIN_SIGNALING_PATHWAY_INVOLVED_IN_NEURON_PROJECTION_GUIDANCE	12	0.547703	1.24207	0.205647	0.858223	1	2733	tags=42%, list=11%, signal=47%
early_WT_Ghet_full_c5	GO_GLUTATHIONE_TRANSFERASE_ACTIVITY	21	0.474703	1.24174	0.187869	0.858534	1	1366	tags=24%, list=5%, signal=25%
early_WT_Ghet_full_c5	GO_REGULATION_OF_HEMATOPOIETIC_PROGENITOR_CELL_DIFFERENTIATION	78	0.366969	1.24173	0.106272	0.857539	1	4796	tags=37%, list=19%, signal=46%
early_WT_Ghet_full_c5	GO_HEMOGLOBIN_COMPLEX	5	0.691256	1.24161	0.21457	0.85696	1	37	tags=20%, list=0%, signal=20%
early_WT_Ghet_full_c5	GO_MUSCLE_HYPERTROPHY	83	0.363874	1.24117	0.106327	0.857752	1	2906	tags=19%, list=12%, signal=22%
early_WT_Ghet_full_c5	GO_ENDOCARDIUM_MORPHOGENESIS	5	0.693532	1.24024	0.223496	0.86066	1	2446	tags=40%, list=10%, signal=44%
early_WT_Ghet_full_c5	GO_PAM_COMPLEX_TIM23_ASSOCIATED_IMPORT_MOTOR	5	0.69273	1.23991	0.21957	0.860989	1	4601	tags=80%, list=18%, signal=98%
early_WT_Ghet_full_c5	GO_CELLULAR_RESPONSE_TO_ALDEHYDE	7	0.637463	1.23946	0.225703	0.861805	1	1655	tags=43%, list=7%, signal=46%
early_WT_Ghet_full_c5	GO_MULTICELLULAR_ORGANISMAL_SIGNALING	178	0.325983	1.23935	0.0482759	0.861202	1	4335	tags=23%, list=17%, signal=28%
early_WT_Ghet_full_c5	GO_PSEUDOPODIUM_ORGANIZATION	15	0.511915	1.23924	0.203086	0.860606	1	2384	tags=20%, list=9%, signal=22%
early_WT_Ghet_full_c5	GO_REGULATION_OF_SARCOMERE_ORGANIZATION	6	0.658491	1.23904	0.22915	0.860388	1	8596	tags=100%, list=34%, signal=152%
early_WT_Ghet_full_c5	GO_LACRIMAL_GLAND_DEVELOPMENT	7	0.632033	1.23898	0.233416	0.859589	1	1967	tags=29%, list=8%, signal=31%
early_WT_Ghet_full_c5	GO_REGULATION_OF_CARDIAC_MUSCLE_CELL_DIFFERENTIATION	37	0.415612	1.23877	0.144635	0.859424	1	3804	tags=27%, list=15%, signal=32%
early_WT_Ghet_full_c5	GO_MONOAMINE_TRANSMEMBRANE_TRANSPORTER_ACTIVITY	6	0.661659	1.23874	0.222718	0.858496	1	7991	tags=67%, list=32%, signal=98%
early_WT_Ghet_full_c5	GO_HEAD_MORPHOGENESIS	38	0.417276	1.23833	0.149485	0.859187	1	3803	tags=26%, list=15%, signal=31%
early_WT_Ghet_full_c5	GO_COLUMNAR_CUBOIDAL_EPITHELIAL_CELL_DIFFERENTIATION	92	0.355354	1.23777	0.102426	0.8605	1	3584	tags=24%, list=14%, signal=28%
early_WT_Ghet_full_c5	GO_COPII_COATED_VESICLE_CARGO_LOADING	14	0.527493	1.23768	0.201674	0.859828	1	5155	tags=64%, list=20%, signal=81%
early_WT_Ghet_full_c5	GO_POSITIVE_REGULATION_OF_CHOLESTEROL_ESTERIFICATION	6	0.661826	1.23751	0.216227	0.859508	1	674	tags=33%, list=3%, signal=34%
early_WT_Ghet_full_c5	GO_REGULATION_OF_COAGULATION	71	0.369669	1.23723	0.119129	0.85961	1	3863	tags=23%, list=15%, signal=27%
early_WT_Ghet_full_c5	GO_REGULATION_OF_ESTABLISHMENT_OF_PLANAR_POLARITY	106	0.348502	1.23718	0.0966461	0.858773	1	4105	tags=32%, list=16%, signal=38%
early_WT_Ghet_full_c5	GO_SPERMATOPROTEASOME_COMPLEX	5	0.691099	1.23628	0.230085	0.861459	1	4105	tags=60%, list=16%, signal=72%
early_WT_Ghet_full_c5	GO_POSITIVE_REGULATION_OF_SYNAPTIC_TRANSMISSION_DOPAMINERGIC	5	0.693747	1.23615	0.231591	0.860957	1	3804	tags=40%, list=15%, signal=47%
early_WT_Ghet_full_c5	GO_REGULATION_OF_TYPE_B_PANCREATIC_CELL_DEVELOPMENT	7	0.633591	1.23539	0.219713	0.863071	1	4243	tags=57%, list=17%, signal=69%
early_WT_Ghet_full_c5	GO_SARCOPLASMIC_RETICULUM_LUMEN	8	0.604526	1.23502	0.228385	0.863634	1	3923	tags=50%, list=16%, signal=59%
early_WT_Ghet_full_c5	GO_CARDIOBLAST_PROLIFERATION	8	0.609339	1.23477	0.219829	0.863641	1	3386	tags=50%, list=13%, signal=58%
early_WT_Ghet_full_c5	GO_CDC42_PROTEIN_SIGNAL_TRANSDUCTION	12	0.539538	1.23437	0.196982	0.864323	1	2733	tags=25%, list=11%, signal=28%
early_WT_Ghet_full_c5	GO_RRNA_METABOLIC_PROCESS	208	0.320392	1.23375	0.0437887	0.865915	1	4768	tags=35%, list=19%, signal=43%
early_WT_Ghet_full_c5	GO_ATPASE_ACTIVITY_COUPLED_TO_TRANSMEMBRANE_MOVEMENT_OF_IONS_PHOSPHORYLATIVE_MECHANISM	30	0.439719	1.23369	0.166103	0.865151	1	2424	tags=20%, list=10%, signal=22%
early_WT_Ghet_full_c5	GO_REGULATION_OF_SODIUM_ION_TRANSMEMBRANE_TRANSPORTER_ACTIVITY	48	0.392094	1.23301	0.139312	0.866914	1	6363	tags=50%, list=25%, signal=67%
early_WT_Ghet_full_c5	GO_MODULATION_BY_HOST_OF_VIRAL_PROCESS	23	0.464222	1.23275	0.181445	0.866923	1	4160	tags=43%, list=17%, signal=52%
early_WT_Ghet_full_c5	GO_REGULATION_OF_RIBOSOME_BIOGENESIS	13	0.52731	1.23227	0.205645	0.867913	1	1844	tags=31%, list=7%, signal=33%
early_WT_Ghet_full_c5	GO_TRANSFERRIN_TRANSPORT	36	0.417816	1.23206	0.158813	0.867778	1	3117	tags=28%, list=12%, signal=32%
early_WT_Ghet_full_c5	GO_PROTEIN_PEPTIDYL_PROLYL_ISOMERIZATION	38	0.415351	1.23199	0.14372	0.867036	1	4396	tags=34%, list=17%, signal=41%
early_WT_Ghet_full_c5	GO_NEGATIVE_REGULATION_OF_CHOLESTEROL_BIOSYNTHETIC_PROCESS	5	0.686678	1.23189	0.23273	0.866387	1	5856	tags=80%, list=23%, signal=104%
early_WT_Ghet_full_c5	GO_OXIDOREDUCTASE_ACTIVITY_ACTING_ON_DIPHENOLS_AND_RELATED_SUBSTANCES_AS_DONORS	10	0.568057	1.23039	0.223796	0.871559	1	85	tags=20%, list=0%, signal=20%
early_WT_Ghet_full_c5	GO_REGULATION_OF_MONONUCLEAR_CELL_MIGRATION	38	0.414875	1.23004	0.170958	0.872033	1	3461	tags=29%, list=14%, signal=34%
early_WT_Ghet_full_c5	GO_NUCLEAR_TRANSCRIBED_MRNA_CATABOLIC_PROCESS_EXONUCLEOLYTIC	35	0.422177	1.22997	0.16544	0.871279	1	4210	tags=43%, list=17%, signal=51%
early_WT_Ghet_full_c5	GO_RIBONUCLEASE_P_COMPLEX	13	0.527706	1.22957	0.210876	0.871896	1	5734	tags=54%, list=23%, signal=70%
early_WT_Ghet_full_c5	GO_EXOCRINE_SYSTEM_DEVELOPMENT	46	0.399162	1.22938	0.147391	0.871649	1	4556	tags=33%, list=18%, signal=40%
early_WT_Ghet_full_c5	GO_ION_TRANSMEMBRANE_TRANSPORTER_ACTIVITY	756	0.285037	1.22932	0.00344432	0.870898	1	4470	tags=21%, list=18%, signal=25%
early_WT_Ghet_full_c5	GO_TRANSCRIPTION_ELONGATION_FACTOR_COMPLEX	53	0.387841	1.22884	0.133276	0.871843	1	3552	tags=34%, list=14%, signal=39%
early_WT_Ghet_full_c5	GO_CARDIAC_SEPTUM_DEVELOPMENT	99	0.34777	1.22818	0.102634	0.873605	1	2864	tags=24%, list=11%, signal=27%
early_WT_Ghet_full_c5	GO_INTRINSIC_COMPONENT_OF_MITOCHONDRIAL_INNER_MEMBRANE	44	0.402537	1.22797	0.14593	0.873469	1	4237	tags=39%, list=17%, signal=46%
early_WT_Ghet_full_c5	GO_RESPONSE_TO_CORTISOL	5	0.685549	1.22749	0.23825	0.874433	1	620	tags=20%, list=2%, signal=21%
early_WT_Ghet_full_c5	GO_REGULATION_OF_MEMBRANE_PROTEIN_ECTODOMAIN_PROTEOLYSIS	22	0.468156	1.22742	0.184075	0.873686	1	4330	tags=32%, list=17%, signal=38%
early_WT_Ghet_full_c5	GO_ANTIGEN_PROCESSING_AND_PRESENTATION	199	0.318593	1.22735	0.054788	0.87294	1	4714	tags=31%, list=19%, signal=37%
early_WT_Ghet_full_c5	GO_POSITIVE_REGULATION_OF_BINDING	170	0.326191	1.22711	0.0649225	0.872915	1	3528	tags=26%, list=14%, signal=30%
early_WT_Ghet_full_c5	GO_GOLGI_ASSOCIATED_VESICLE	163	0.326705	1.22704	0.0733645	0.872214	1	4110	tags=30%, list=16%, signal=36%
early_WT_Ghet_full_c5	GO_POSITIVE_REGULATION_OF_NEURON_PROJECTION_DEVELOPMENT	257	0.310145	1.22698	0.0411095	0.871427	1	2832	tags=20%, list=11%, signal=23%
early_WT_Ghet_full_c5	GO_3_5_RNA_HELICASE_ACTIVITY	19	0.482043	1.22636	0.194679	0.872985	1	917	tags=21%, list=4%, signal=22%
early_WT_Ghet_full_c5	GO_TUMOR_NECROSIS_FACTOR_SECRETION	19	0.484205	1.22624	0.200663	0.872444	1	1890	tags=26%, list=8%, signal=28%
early_WT_Ghet_full_c5	GO_POSITIVE_REGULATION_OF_INFLAMMATORY_RESPONSE_TO_ANTIGENIC_STIMULUS	8	0.602259	1.2258	0.23201	0.873257	1	4383	tags=25%, list=17%, signal=30%
early_WT_Ghet_full_c5	GO_ANAPHASE_PROMOTING_COMPLEX_DEPENDENT_CATABOLIC_PROCESS	80	0.361461	1.22578	0.115822	0.872335	1	4105	tags=38%, list=16%, signal=45%
early_WT_Ghet_full_c5	GO_INHIBITION_OF_CYSTEINE_TYPE_ENDOPEPTIDASE_ACTIVITY_INVOLVED_IN_APOPTOTIC_PROCESS	5	0.684199	1.22521	0.239392	0.873717	1	4224	tags=80%, list=17%, signal=96%
early_WT_Ghet_full_c5	GO_FOREBRAIN_NEURON_DIFFERENTIATION	44	0.39903	1.2251	0.151152	0.873122	1	2864	tags=20%, list=11%, signal=23%
early_WT_Ghet_full_c5	GO_RIBOSOME_BIOGENESIS	284	0.306428	1.22502	0.0396282	0.872453	1	3843	tags=28%, list=15%, signal=32%
early_WT_Ghet_full_c5	GO_FORELIMB_MORPHOGENESIS	31	0.433344	1.22496	0.161082	0.871666	1	157	tags=10%, list=1%, signal=10%
early_WT_Ghet_full_c5	GO_GLUTAMATE_BIOSYNTHETIC_PROCESS	5	0.686242	1.2248	0.236672	0.871308	1	6982	tags=80%, list=28%, signal=111%
early_WT_Ghet_full_c5	GO_NEGATIVE_REGULATION_OF_ISOTYPE_SWITCHING	5	0.690387	1.22479	0.238037	0.870373	1	7085	tags=80%, list=28%, signal=111%
early_WT_Ghet_full_c5	GO_INTERLEUKIN_1_MEDIATED_SIGNALING_PATHWAY	98	0.349567	1.22464	0.101966	0.869954	1	4215	tags=32%, list=17%, signal=38%
early_WT_Ghet_full_c5	GO_NEGATIVE_REGULATION_OF_DEPHOSPHORYLATION	102	0.347196	1.22444	0.107302	0.869768	1	4395	tags=31%, list=17%, signal=38%
early_WT_Ghet_full_c5	GO_ALKALOID_METABOLIC_PROCESS	5	0.686054	1.22424	0.23253	0.869617	1	1539	tags=20%, list=6%, signal=21%
early_WT_Ghet_full_c5	GO_SEROTONIN_UPTAKE	5	0.682474	1.22422	0.241324	0.86866	1	7991	tags=80%, list=32%, signal=117%
early_WT_Ghet_full_c5	GO_MALE_GENITALIA_DEVELOPMENT	20	0.475511	1.22416	0.184266	0.867935	1	1284	tags=20%, list=5%, signal=21%
early_WT_Ghet_full_c5	GO_REGULATION_OF_RESPONSE_TO_EXTRACELLULAR_STIMULUS	22	0.463885	1.22387	0.190353	0.868115	1	3680	tags=27%, list=15%, signal=32%
early_WT_Ghet_full_c5	GO_RESPONSE_TO_MACROPHAGE_COLONY_STIMULATING_FACTOR	10	0.5662	1.22382	0.216612	0.867343	1	3115	tags=40%, list=12%, signal=46%
early_WT_Ghet_full_c5	GO_LAMELLAR_BODY	14	0.520662	1.22367	0.209805	0.866943	1	1228	tags=14%, list=5%, signal=15%
early_WT_Ghet_full_c5	GO_HISTONE_DEPHOSPHORYLATION	5	0.690439	1.22328	0.245359	0.867561	1	7190	tags=80%, list=29%, signal=112%
early_WT_Ghet_full_c5	GO_REGULATION_OF_NEUROINFLAMMATORY_RESPONSE	23	0.462824	1.22293	0.185762	0.868005	1	2947	tags=17%, list=12%, signal=20%
early_WT_Ghet_full_c5	GO_TRANSMEMBRANE_RECEPTOR_PROTEIN_TYROSINE_KINASE_ACTIVITY	59	0.380193	1.22284	0.140857	0.867349	1	4939	tags=34%, list=20%, signal=42%
early_WT_Ghet_full_c5	GO_CATION_TRANSPORT	988	0.278756	1.2225	0.00421687	0.867761	1	4499	tags=22%, list=18%, signal=26%
early_WT_Ghet_full_c5	GO_POSITIVE_REGULATION_OF_MACROPHAGE_MIGRATION	15	0.508281	1.22239	0.21099	0.867267	1	3115	tags=40%, list=12%, signal=46%
early_WT_Ghet_full_c5	GO_LIPASE_ACTIVATOR_ACTIVITY	10	0.562875	1.22174	0.230351	0.868961	1	2587	tags=30%, list=10%, signal=33%
early_WT_Ghet_full_c5	GO_REGULATION_OF_CARBOHYDRATE_METABOLIC_PROCESS_BY_REGULATION_OF_TRANSCRIPTION_FROM_RNA_POLYMERASE_II_PROMOTER	9	0.580881	1.22165	0.226105	0.868325	1	4909	tags=67%, list=20%, signal=83%
early_WT_Ghet_full_c5	GO_POSITIVE_REGULATION_OF_HYDROGEN_PEROXIDE_BIOSYNTHETIC_PROCESS	5	0.681869	1.22162	0.248306	0.867445	1	1887	tags=40%, list=7%, signal=43%
early_WT_Ghet_full_c5	GO_NUCLEAR_EXOSOME_RNASE_COMPLEX_	17	0.494268	1.22131	0.214344	0.867714	1	4768	tags=47%, list=19%, signal=58%
early_WT_Ghet_full_c5	GO_REGULATION_OF_PROSTAGLANDIN_BIOSYNTHETIC_PROCESS	6	0.64893	1.22095	0.233878	0.86821	1	6061	tags=50%, list=24%, signal=66%
early_WT_Ghet_full_c5	GO_CATALYTIC_ACTIVITY_ACTING_ON_RNA	317	0.301267	1.22078	0.0376963	0.867908	1	3408	tags=25%, list=14%, signal=28%
early_WT_Ghet_full_c5	GO_MESODERM_DEVELOPMENT	107	0.34311	1.22057	0.0982425	0.867801	1	1420	tags=12%, list=6%, signal=13%
early_WT_Ghet_full_c5	GO_SPHINGOMYELIN_BIOSYNTHETIC_PROCESS	6	0.639443	1.22046	0.240681	0.867268	1	2179	tags=33%, list=9%, signal=36%
early_WT_Ghet_full_c5	GO_LUTEINIZING_HORMONE_SECRETION	7	0.618539	1.22044	0.23786	0.866345	1	49	tags=14%, list=0%, signal=14%
early_WT_Ghet_full_c5	GO_TERMINATION_OF_RNA_POLYMERASE_II_TRANSCRIPTION	34	0.419068	1.22012	0.169127	0.86668	1	5020	tags=41%, list=20%, signal=51%
early_WT_Ghet_full_c5	GO_NEGATIVE_REGULATION_OF_VIRAL_ENTRY_INTO_HOST_CELL	15	0.505522	1.22002	0.211338	0.866078	1	4407	tags=47%, list=18%, signal=57%
early_WT_Ghet_full_c5	GO_EMBRYONIC_SKELETAL_SYSTEM_DEVELOPMENT	104	0.34482	1.21894	0.097493	0.86962	1	5542	tags=35%, list=22%, signal=44%
early_WT_Ghet_full_c5	GO_PHOSPHOLIPASE_ACTIVATOR_ACTIVITY	10	0.562875	1.21884	0.222643	0.869023	1	2587	tags=30%, list=10%, signal=33%
early_WT_Ghet_full_c5	GO_POSITIVE_REGULATION_OF_CANONICAL_WNT_SIGNALING_PATHWAY	134	0.333109	1.21849	0.0951074	0.869501	1	4702	tags=34%, list=19%, signal=42%
early_WT_Ghet_full_c5	GO_FOLLICLE_STIMULATING_HORMONE_SECRETION	6	0.646	1.21799	0.241032	0.870549	1	49	tags=17%, list=0%, signal=17%
early_WT_Ghet_full_c5	GO_MHC_CLASS_II_PROTEIN_COMPLEX	12	0.534849	1.21776	0.228916	0.870527	1	1357	tags=25%, list=5%, signal=26%
early_WT_Ghet_full_c5	GO_REGULATION_OF_PLASMINOGEN_ACTIVATION	14	0.518373	1.217	0.224847	0.872654	1	3863	tags=36%, list=15%, signal=42%
early_WT_Ghet_full_c5	GO_CHONDROITIN_SULFATE_CATABOLIC_PROCESS	14	0.519763	1.2169	0.219593	0.872084	1	1354	tags=21%, list=5%, signal=23%
early_WT_Ghet_full_c5	GO_NEGATIVE_REGULATION_OF_SYNAPTIC_TRANSMISSION_GLUTAMATERGIC	6	0.646438	1.2168	0.237576	0.871504	1	4919	tags=50%, list=20%, signal=62%
early_WT_Ghet_full_c5	GO_REGULATION_OF_PROTON_TRANSPORT	16	0.494447	1.21673	0.21862	0.870811	1	4218	tags=44%, list=17%, signal=53%
early_WT_Ghet_full_c5	GO_NEGATIVE_REGULATION_OF_RESPONSE_TO_EXTRACELLULAR_STIMULUS	13	0.523738	1.21664	0.223452	0.87023	1	3680	tags=38%, list=15%, signal=45%
early_WT_Ghet_full_c5	GO_TOLL_LIKE_RECEPTOR_2_SIGNALING_PATHWAY	14	0.514759	1.21649	0.211405	0.869887	1	3366	tags=50%, list=13%, signal=58%
early_WT_Ghet_full_c5	GO_NEGATIVE_REGULATION_OF_MEMBRANE_PROTEIN_ECTODOMAIN_PROTEOLYSIS	8	0.597868	1.21637	0.249047	0.869393	1	269	tags=13%, list=1%, signal=13%
early_WT_Ghet_full_c5	GO_RECEPTOR_GUANYLYL_CYCLASE_SIGNALING_PATHWAY	7	0.622836	1.21604	0.247904	0.869741	1	6222	tags=43%, list=25%, signal=57%
early_WT_Ghet_full_c5	GO_CATECHOLAMINE_UPTAKE_INVOLVED_IN_SYNAPTIC_TRANSMISSION	8	0.596171	1.2153	0.239344	0.871798	1	485	tags=25%, list=2%, signal=25%
early_WT_Ghet_full_c5	GO_MRNA_METHYLTRANSFERASE_ACTIVITY	11	0.546716	1.21456	0.235772	0.873836	1	4241	tags=64%, list=17%, signal=77%
early_WT_Ghet_full_c5	GO_PROTON_TRANSPORTING_TWO_SECTOR_ATPASE_COMPLEX_CATALYTIC_DOMAIN	17	0.485777	1.2145	0.210331	0.873112	1	3309	tags=35%, list=13%, signal=41%
early_WT_Ghet_full_c5	GO_DNA_METHYLATION_INVOLVED_IN_GAMETE_GENERATION	16	0.495252	1.21427	0.208866	0.873116	1	2428	tags=31%, list=10%, signal=35%
early_WT_Ghet_full_c5	GO_INTERLEUKIN_12_BIOSYNTHETIC_PROCESS	7	0.620879	1.21418	0.251706	0.872477	1	3965	tags=29%, list=16%, signal=34%
early_WT_Ghet_full_c5	GO_AMMONIUM_TRANSMEMBRANE_TRANSPORT	13	0.520167	1.21382	0.214724	0.87302	1	5491	tags=46%, list=22%, signal=59%
early_WT_Ghet_full_c5	GO_NEURAL_PLATE_PATTERN_SPECIFICATION	8	0.596305	1.21365	0.240777	0.87276	1	6525	tags=63%, list=26%, signal=84%
early_WT_Ghet_full_c5	GO_GLYCEROL_ETHER_METABOLIC_PROCESS	7	0.617821	1.21311	0.251346	0.874029	1	336	tags=14%, list=1%, signal=14%
early_WT_Ghet_full_c5	GO_B_CELL_APOPTOTIC_PROCESS	22	0.453505	1.21308	0.191021	0.873214	1	1806	tags=32%, list=7%, signal=34%
early_WT_Ghet_full_c5	GO_REGULATION_OF_CYTOKINE_PRODUCTION_INVOLVED_IN_IMMUNE_RESPONSE	70	0.364096	1.21307	0.139394	0.872256	1	4310	tags=26%, list=17%, signal=31%
early_WT_Ghet_full_c5	GO_REGULATION_OF_HORMONE_SECRETION	230	0.31051	1.21274	0.0618005	0.872699	1	4243	tags=24%, list=17%, signal=29%
early_WT_Ghet_full_c5	GO_MODIFICATION_OF_SYNAPTIC_STRUCTURE	20	0.4674	1.21271	0.19958	0.871851	1	2754	tags=30%, list=11%, signal=34%
early_WT_Ghet_full_c5	GO_MEMBRANE_DEPOLARIZATION_DURING_AV_NODE_CELL_ACTION_POTENTIAL	5	0.677421	1.21247	0.2467	0.871874	1	2618	tags=40%, list=10%, signal=45%
early_WT_Ghet_full_c5	GO_HORMONE_TRANSPORT	279	0.30396	1.21155	0.0518732	0.874648	1	4243	tags=23%, list=17%, signal=28%
early_WT_Ghet_full_c5	GO_NEGATIVE_REGULATION_OF_RECEPTOR_BIOSYNTHETIC_PROCESS	6	0.64498	1.21123	0.24801	0.875016	1	4647	tags=50%, list=18%, signal=61%
early_WT_Ghet_full_c5	GO_POSITIVE_REGULATION_OF_LYMPHOCYTE_MIGRATION	32	0.422763	1.21097	0.18545	0.875092	1	4254	tags=22%, list=17%, signal=26%
early_WT_Ghet_full_c5	GO_CYCLASE_REGULATOR_ACTIVITY	5	0.68267	1.21081	0.250701	0.874812	1	6222	tags=80%, list=25%, signal=106%
early_WT_Ghet_full_c5	GO_REGULATION_OF_BILE_ACID_METABOLIC_PROCESS	9	0.573665	1.21074	0.234483	0.874137	1	4164	tags=56%, list=17%, signal=67%
early_WT_Ghet_full_c5	GO_PROTON_TRANSPORTING_ATPASE_ACTIVITY_ROTATIONAL_MECHANISM	23	0.457079	1.21074	0.193958	0.87319	1	3282	tags=35%, list=13%, signal=40%
early_WT_Ghet_full_c5	GO_ZYMOGEN_INHIBITION	9	0.576384	1.21057	0.248416	0.872929	1	4224	tags=56%, list=17%, signal=67%
early_WT_Ghet_full_c5	GO_DIENCEPHALON_DEVELOPMENT	60	0.370701	1.21026	0.140018	0.873264	1	2864	tags=17%, list=11%, signal=19%
early_WT_Ghet_full_c5	GO_REGULATION_OF_AMYLOID_PRECURSOR_PROTEIN_CATABOLIC_PROCESS	28	0.435023	1.21022	0.186441	0.872469	1	2139	tags=29%, list=9%, signal=31%
early_WT_Ghet_full_c5	GO_REGULATION_OF_STORE_OPERATED_CALCIUM_CHANNEL_ACTIVITY	8	0.597373	1.21021	0.247103	0.871572	1	7723	tags=75%, list=31%, signal=108%
early_WT_Ghet_full_c5	GO_BLASTODERM_SEGMENTATION	14	0.515276	1.20992	0.205537	0.871776	1	2733	tags=29%, list=11%, signal=32%
early_WT_Ghet_full_c5	GO_RIBOSE_PHOSPHATE_BIOSYNTHETIC_PROCESS	179	0.317835	1.20967	0.0714619	0.871848	1	4127	tags=28%, list=16%, signal=33%
early_WT_Ghet_full_c5	GO_DETECTION_OF_TEMPERATURE_STIMULUS_INVOLVED_IN_SENSORY_PERCEPTION	14	0.511163	1.20938	0.228618	0.872058	1	4363	tags=43%, list=17%, signal=52%
early_WT_Ghet_full_c5	GO_JUN_KINASE_KINASE_KINASE_ACTIVITY	8	0.591151	1.20899	0.248861	0.872705	1	2715	tags=38%, list=11%, signal=42%
early_WT_Ghet_full_c5	GO_RESPONSE_TO_ANTICOAGULANT	7	0.615723	1.2089	0.256072	0.872097	1	495	tags=14%, list=2%, signal=15%
early_WT_Ghet_full_c5	GO_POSITIVE_REGULATION_OF_OSTEOBLAST_DIFFERENTIATION	54	0.380388	1.20853	0.152701	0.87272	1	4497	tags=37%, list=18%, signal=45%
early_WT_Ghet_full_c5	GO_MOLYBDOPTERIN_COFACTOR_BIOSYNTHETIC_PROCESS	7	0.615335	1.20766	0.260374	0.8753	1	1369	tags=29%, list=5%, signal=30%
early_WT_Ghet_full_c5	GO_POSITIVE_REGULATION_OF_HORMONE_SECRETION	112	0.337625	1.20698	0.113324	0.877131	1	4190	tags=27%, list=17%, signal=32%
early_WT_Ghet_full_c5	GO_OXOGLUTARATE_DEHYDROGENASE_COMPLEX	7	0.609737	1.20685	0.25383	0.876703	1	3208	tags=43%, list=13%, signal=49%
early_WT_Ghet_full_c5	GO_SYNAPTIC_TRANSMISSION_DOPAMINERGIC	21	0.4646	1.20677	0.209215	0.876106	1	5279	tags=38%, list=21%, signal=48%
early_WT_Ghet_full_c5	GO_OTIC_VESICLE_MORPHOGENESIS	9	0.574654	1.20657	0.247759	0.876	1	286	tags=11%, list=1%, signal=11%
early_WT_Ghet_full_c5	GO_APOPTOTIC_PROCESS_INVOLVED_IN_MORPHOGENESIS	20	0.470552	1.2064	0.209611	0.875746	1	2462	tags=30%, list=10%, signal=33%
early_WT_Ghet_full_c5	GO_DETERMINATION_OF_DIGESTIVE_TRACT_LEFT_RIGHT_ASYMMETRY	6	0.639971	1.20614	0.244172	0.875852	1	1348	tags=17%, list=5%, signal=18%
early_WT_Ghet_full_c5	GO_POSITIVE_REGULATION_OF_ACUTE_INFLAMMATORY_RESPONSE	19	0.472671	1.20586	0.21322	0.876074	1	6323	tags=32%, list=25%, signal=42%
early_WT_Ghet_full_c5	GO_OXIDOREDUCTASE_ACTIVITY_ACTING_ON_PEROXIDE_AS_ACCEPTOR	44	0.392759	1.20583	0.170679	0.875252	1	1375	tags=20%, list=5%, signal=22%
early_WT_Ghet_full_c5	GO_NEURAL_PLATE_ANTERIOR_POSTERIOR_REGIONALIZATION	5	0.666254	1.20546	0.263327	0.875845	1	5013	tags=60%, list=20%, signal=75%
early_WT_Ghet_full_c5	GO_REGULATION_OF_MEMBRANE_REPOLARIZATION	31	0.424221	1.20538	0.186304	0.875236	1	2825	tags=26%, list=11%, signal=29%
early_WT_Ghet_full_c5	GO_POSITIVE_REGULATION_OF_COAGULATION	25	0.443759	1.20529	0.204392	0.874651	1	2834	tags=28%, list=11%, signal=32%
early_WT_Ghet_full_c5	GO_METANEPHRIC_COLLECTING_DUCT_DEVELOPMENT	7	0.617045	1.20466	0.269541	0.876299	1	1696	tags=43%, list=7%, signal=46%
early_WT_Ghet_full_c5	GO_VENTRICULAR_CARDIAC_MUSCLE_CELL_ACTION_POTENTIAL	32	0.419851	1.20451	0.183093	0.875992	1	7277	tags=50%, list=29%, signal=70%
early_WT_Ghet_full_c5	GO_PROTEIN_CARBOXYL_O_METHYLTRANSFERASE_ACTIVITY	7	0.61212	1.20447	0.251101	0.875209	1	2308	tags=43%, list=9%, signal=47%
early_WT_Ghet_full_c5	GO_POSITIVE_REGULATION_OF_MEMBRANE_POTENTIAL	12	0.525684	1.20444	0.232558	0.874422	1	3250	tags=42%, list=13%, signal=48%
early_WT_Ghet_full_c5	GO_PULMONARY_VALVE_MORPHOGENESIS	14	0.507568	1.20441	0.224888	0.873608	1	844	tags=21%, list=3%, signal=22%
early_WT_Ghet_full_c5	GO_PEPTIDE_BINDING	244	0.305165	1.20407	0.0651141	0.87407	1	4396	tags=24%, list=17%, signal=29%
early_WT_Ghet_full_c5	GO_SPANNING_COMPONENT_OF_PLASMA_MEMBRANE	5	0.671145	1.20401	0.252138	0.873378	1	8275	tags=60%, list=33%, signal=89%
early_WT_Ghet_full_c5	GO_CAJAL_BODY	73	0.362718	1.20393	0.141497	0.872772	1	5716	tags=45%, list=23%, signal=58%
early_WT_Ghet_full_c5	GO_PROTEIN_INSERTION_INTO_MITOCHONDRIAL_MEMBRANE	44	0.395582	1.20368	0.15754	0.872865	1	1288	tags=23%, list=5%, signal=24%
early_WT_Ghet_full_c5	GO_ENDOPEPTIDASE_ACTIVITY	325	0.297509	1.20316	0.0439189	0.874069	1	4447	tags=23%, list=18%, signal=27%
early_WT_Ghet_full_c5	GO_POSITIVE_REGULATION_OF_CHEMOTAXIS	117	0.333591	1.203	0.118305	0.873789	1	4272	tags=26%, list=17%, signal=32%
early_WT_Ghet_full_c5	GO_REGULATION_OF_ORGANIC_ACID_TRANSPORT	51	0.382259	1.20296	0.173913	0.873035	1	6853	tags=45%, list=27%, signal=62%
early_WT_Ghet_full_c5	GO_FOREBRAIN_NEURON_FATE_COMMITMENT	7	0.617531	1.20274	0.258064	0.873026	1	9625	tags=71%, list=38%, signal=116%
early_WT_Ghet_full_c5	GO_PROTEIN_TRANSPORTER_ACTIVITY	94	0.345452	1.20271	0.123227	0.872235	1	2610	tags=24%, list=10%, signal=27%
early_WT_Ghet_full_c5	GO_QUATERNARY_AMMONIUM_GROUP_TRANSMEMBRANE_TRANSPORTER_ACTIVITY	9	0.571321	1.20265	0.249394	0.871566	1	5596	tags=56%, list=22%, signal=71%
early_WT_Ghet_full_c5	GO_LSM1_7_PAT1_COMPLEX	5	0.670041	1.20206	0.262551	0.873023	1	508	tags=60%, list=2%, signal=61%
early_WT_Ghet_full_c5	GO_PURINE_CONTAINING_COMPOUND_BIOSYNTHETIC_PROCESS	188	0.314736	1.20196	0.0784128	0.872516	1	4127	tags=28%, list=16%, signal=33%
early_WT_Ghet_full_c5	GO_REGULATION_OF_DEFENSE_RESPONSE_TO_VIRUS_BY_HOST	34	0.417581	1.20194	0.182209	0.871664	1	5016	tags=32%, list=20%, signal=40%
early_WT_Ghet_full_c5	GO_SMAD_PROTEIN_SIGNAL_TRANSDUCTION	61	0.37127	1.20183	0.154148	0.871214	1	4494	tags=33%, list=18%, signal=40%
early_WT_Ghet_full_c5	GO_NEGATIVE_REGULATION_OF_LIPID_TRANSPORT	24	0.444942	1.20178	0.193455	0.870522	1	6195	tags=42%, list=25%, signal=55%
early_WT_Ghet_full_c5	GO_MONONUCLEAR_CELL_MIGRATION	64	0.365777	1.20174	0.155991	0.869746	1	3461	tags=22%, list=14%, signal=25%
early_WT_Ghet_full_c5	GO_COLLAGEN_METABOLIC_PROCESS	16	0.491348	1.20157	0.22063	0.869509	1	3128	tags=38%, list=12%, signal=43%
early_WT_Ghet_full_c5	GO_STEROID_CATABOLIC_PROCESS	24	0.444346	1.20143	0.196136	0.869191	1	6245	tags=46%, list=25%, signal=61%
early_WT_Ghet_full_c5	GO_CYTOPLASMIC_PATTERN_RECOGNITION_RECEPTOR_SIGNALING_PATHWAY_IN_RESPONSE_TO_VIRUS	25	0.441885	1.20126	0.199326	0.868951	1	5769	tags=44%, list=23%, signal=57%
early_WT_Ghet_full_c5	GO_NEGATIVE_REGULATION_OF_CATECHOLAMINE_SECRETION	10	0.560523	1.20125	0.248762	0.868073	1	6662	tags=50%, list=26%, signal=68%
early_WT_Ghet_full_c5	GO_COLLAGEN_FIBRIL_ORGANIZATION	50	0.38078	1.20123	0.155507	0.867251	1	4611	tags=32%, list=18%, signal=39%
early_WT_Ghet_full_c5	GO_REGULATION_OF_VENTRICULAR_CARDIAC_MUSCLE_CELL_MEMBRANE_DEPOLARIZATION	5	0.668433	1.20065	0.264396	0.868685	1	6867	tags=80%, list=27%, signal=110%
early_WT_Ghet_full_c5	GO_POSITIVE_REGULATION_OF_RESPONSE_TO_EXTRACELLULAR_STIMULUS	5	0.67325	1.20033	0.251214	0.86907	1	288	tags=20%, list=1%, signal=20%
early_WT_Ghet_full_c5	GO_CELLULAR_PROTEIN_CONTAINING_COMPLEX_ASSEMBLY	1010	0.273197	1.19996	0.00743955	0.869644	1	3319	tags=22%, list=13%, signal=24%
early_WT_Ghet_full_c5	GO_NEGATIVE_REGULATION_OF_ALPHA_BETA_T_CELL_DIFFERENTIATION	21	0.461465	1.19996	0.203735	0.868778	1	5765	tags=48%, list=23%, signal=62%
early_WT_Ghet_full_c5	GO_RNA_SECONDARY_STRUCTURE_UNWINDING	8	0.587579	1.19957	0.247106	0.869465	1	6130	tags=63%, list=24%, signal=83%
early_WT_Ghet_full_c5	GO_REGULATION_OF_INTERLEUKIN_12_SECRETION	7	0.615941	1.19952	0.261678	0.868773	1	9665	tags=71%, list=38%, signal=116%
early_WT_Ghet_full_c5	GO_CALCIUM_ION_TRANSMEMBRANE_TRANSPORTER_ACTIVITY	119	0.331979	1.19897	0.112806	0.87004	1	3484	tags=22%, list=14%, signal=25%
early_WT_Ghet_full_c5	GO_RETINAL_BINDING	12	0.526611	1.19893	0.241649	0.869316	1	6410	tags=42%, list=25%, signal=56%
early_WT_Ghet_full_c5	GO_REGULATION_OF_NUCLEOTIDE_BIOSYNTHETIC_PROCESS	32	0.416335	1.19886	0.19396	0.868716	1	3881	tags=38%, list=15%, signal=44%
early_WT_Ghet_full_c5	GO_RESPONSE_TO_BMP	136	0.327243	1.19864	0.110754	0.868693	1	4551	tags=29%, list=18%, signal=35%
early_WT_Ghet_full_c5	GO_RESPONSE_TO_AMINO_ACID	105	0.338404	1.19864	0.119313	0.867807	1	3832	tags=30%, list=15%, signal=35%
early_WT_Ghet_full_c5	GO_BASE_EXCISION_REPAIR_GAP_FILLING	5	0.674417	1.19861	0.265505	0.86704	1	3865	tags=60%, list=15%, signal=71%
early_WT_Ghet_full_c5	GO_REGULATION_OF_PROTEIN_KINASE_C_ACTIVITY	5	0.669423	1.1985	0.2768	0.8666	1	6168	tags=60%, list=25%, signal=79%
early_WT_Ghet_full_c5	GO_ENDOCARDIAL_CUSHION_FORMATION	22	0.447689	1.19825	0.20863	0.866715	1	844	tags=23%, list=3%, signal=23%
early_WT_Ghet_full_c5	GO_TUMOR_NECROSIS_FACTOR_BIOSYNTHETIC_PROCESS	19	0.471184	1.19814	0.226825	0.866311	1	3366	tags=21%, list=13%, signal=24%
early_WT_Ghet_full_c5	GO_MISMATCH_REPAIR_COMPLEX	13	0.511064	1.1979	0.231253	0.866363	1	5500	tags=38%, list=22%, signal=49%
early_WT_Ghet_full_c5	GO_ASTROCYTE_CELL_MIGRATION	7	0.61799	1.1977	0.261671	0.866269	1	623	tags=14%, list=2%, signal=15%
early_WT_Ghet_full_c5	GO_CELLULAR_HYPEROSMOTIC_RESPONSE	10	0.552643	1.19768	0.241141	0.865464	1	458	tags=20%, list=2%, signal=20%
early_WT_Ghet_full_c5	GO_URINARY_TRACT_SMOOTH_MUSCLE_CONTRACTION	5	0.670351	1.19761	0.271283	0.864884	1	6571	tags=80%, list=26%, signal=108%
early_WT_Ghet_full_c5	GO_ENDODERM_DEVELOPMENT	63	0.366246	1.19757	0.15303	0.86415	1	845	tags=13%, list=3%, signal=13%
early_WT_Ghet_full_c5	GO_NEUROTRANSMITTER_REUPTAKE	19	0.466918	1.19684	0.221399	0.866164	1	485	tags=16%, list=2%, signal=16%
early_WT_Ghet_full_c5	GO_REGULATION_OF_B_CELL_APOPTOTIC_PROCESS	16	0.488363	1.19644	0.223881	0.866896	1	1785	tags=38%, list=7%, signal=40%
early_WT_Ghet_full_c5	GO_HISTONE_DEMETHYLASE_ACTIVITY	25	0.43845	1.19632	0.209928	0.866493	1	3258	tags=32%, list=13%, signal=37%
early_WT_Ghet_full_c5	GO_NEURAL_TUBE_DEVELOPMENT	148	0.323122	1.1963	0.10243	0.865693	1	6111	tags=39%, list=24%, signal=51%
early_WT_Ghet_full_c5	GO_VOLTAGE_GATED_SODIUM_CHANNEL_ACTIVITY_INVOLVED_IN_CARDIAC_MUSCLE_CELL_ACTION_POTENTIAL	5	0.664266	1.1962	0.267907	0.865194	1	6867	tags=80%, list=27%, signal=110%
early_WT_Ghet_full_c5	GO_DERLIN_1_RETROTRANSLOCATION_COMPLEX	10	0.554731	1.19607	0.259411	0.86487	1	4443	tags=40%, list=18%, signal=49%
early_WT_Ghet_full_c5	GO_SNRNA_MODIFICATION	5	0.667946	1.19549	0.276327	0.866298	1	1086	tags=40%, list=4%, signal=42%
early_WT_Ghet_full_c5	GO_PROTEIN_N_LINKED_GLYCOSYLATION	75	0.35433	1.19543	0.147323	0.865643	1	2782	tags=27%, list=11%, signal=30%
early_WT_Ghet_full_c5	GO_HEXOSE_CATABOLIC_PROCESS	31	0.419981	1.1952	0.193576	0.865691	1	3043	tags=23%, list=12%, signal=26%
early_WT_Ghet_full_c5	GO_NERVE_DEVELOPMENT	65	0.362575	1.19483	0.14721	0.866303	1	4065	tags=29%, list=16%, signal=35%
early_WT_Ghet_full_c5	GO_SMAD_PROTEIN_COMPLEX	7	0.604941	1.19467	0.261406	0.866089	1	2322	tags=29%, list=9%, signal=31%
early_WT_Ghet_full_c5	GO_HORMONE_ACTIVITY	84	0.347157	1.19447	0.15018	0.866025	1	1438	tags=12%, list=6%, signal=13%
early_WT_Ghet_full_c5	GO_WNT_SIGNALING_PATHWAY_CALCIUM_MODULATING_PATHWAY	37	0.402058	1.19401	0.195559	0.866996	1	6383	tags=51%, list=25%, signal=69%
early_WT_Ghet_full_c5	GO_POSITIVE_REGULATION_OF_CYTOKINE_PRODUCTION_INVOLVED_IN_IMMUNE_RESPONSE	47	0.387806	1.19397	0.174246	0.86628	1	1537	tags=17%, list=6%, signal=18%
early_WT_Ghet_full_c5	GO_REGULATION_OF_NAD_P_H_OXIDASE_ACTIVITY	7	0.604526	1.19391	0.273745	0.865628	1	379	tags=29%, list=2%, signal=29%
early_WT_Ghet_full_c5	GO_REGULATION_OF_RIBONUCLEOPROTEIN_COMPLEX_LOCALIZATION	6	0.635412	1.19362	0.258246	0.865915	1	5306	tags=67%, list=21%, signal=84%
early_WT_Ghet_full_c5	GO_MORPHOGENESIS_OF_A_POLARIZED_EPITHELIUM	135	0.32568	1.19362	0.118324	0.865069	1	4105	tags=30%, list=16%, signal=35%
early_WT_Ghet_full_c5	GO_PHAGOCYTOSIS_RECOGNITION	16	0.486624	1.19323	0.22996	0.865752	1	1931	tags=19%, list=8%, signal=20%
early_WT_Ghet_full_c5	GO_NOTCH_RECEPTOR_PROCESSING_LIGAND_DEPENDENT	7	0.609139	1.19286	0.267347	0.86635	1	2355	tags=57%, list=9%, signal=63%
early_WT_Ghet_full_c5	GO_GASTRIC_MOTILITY	5	0.668125	1.19278	0.285419	0.865816	1	288	tags=20%, list=1%, signal=20%
early_WT_Ghet_full_c5	GO_CONVERGENT_EXTENSION_INVOLVED_IN_AXIS_ELONGATION	7	0.606503	1.1926	0.276911	0.865631	1	5049	tags=57%, list=20%, signal=71%
early_WT_Ghet_full_c5	GO_ACTIVATION_OF_INNATE_IMMUNE_RESPONSE	267	0.299432	1.19249	0.0603899	0.865221	1	4729	tags=29%, list=19%, signal=36%
early_WT_Ghet_full_c5	GO_COLLAGEN_CONTAINING_EXTRACELLULAR_MATRIX	352	0.293702	1.19239	0.0473042	0.864773	1	4276	tags=27%, list=17%, signal=32%
early_WT_Ghet_full_c5	GO_NEGATIVE_REGULATION_OF_NEURON_APOPTOTIC_PROCESS	134	0.322714	1.19229	0.104396	0.864312	1	5081	tags=31%, list=20%, signal=39%
early_WT_Ghet_full_c5	GO_CULLIN_FAMILY_PROTEIN_BINDING	18	0.473964	1.19194	0.227598	0.864837	1	1853	tags=22%, list=7%, signal=24%
early_WT_Ghet_full_c5	GO_LYSOSOMAL_LUMEN_ACIDIFICATION	8	0.58512	1.19158	0.272465	0.865436	1	441	tags=25%, list=2%, signal=25%
early_WT_Ghet_full_c5	GO_REGULATION_OF_THYROID_HORMONE_GENERATION	5	0.664616	1.19091	0.274336	0.867211	1	1389	tags=20%, list=6%, signal=21%
early_WT_Ghet_full_c5	GO_REGULATION_OF_CYSTEINE_TYPE_ENDOPEPTIDASE_ACTIVITY	208	0.308331	1.19078	0.0850454	0.866892	1	3929	tags=25%, list=16%, signal=30%
early_WT_Ghet_full_c5	GO_MONOAMINE_TRANSPORT	67	0.360911	1.19058	0.153272	0.866794	1	6675	tags=36%, list=27%, signal=49%
early_WT_Ghet_full_c5	GO_RESPONSE_TO_MAGNESIUM_ION	16	0.483871	1.19031	0.231848	0.866991	1	4532	tags=44%, list=18%, signal=53%
early_WT_Ghet_full_c5	GO_POSTTRANSLATIONAL_PROTEIN_TARGETING_TO_ENDOPLASMIC_RETICULUM_MEMBRANE	10	0.554074	1.1901	0.262626	0.866992	1	3059	tags=60%, list=12%, signal=68%
early_WT_Ghet_full_c5	GO_SUBSTANTIA_NIGRA_DEVELOPMENT	41	0.397036	1.18982	0.193313	0.867198	1	4631	tags=32%, list=18%, signal=39%
early_WT_Ghet_full_c5	GO_REGULATION_OF_ATRIAL_CARDIAC_MUSCLE_CELL_MEMBRANE_DEPOLARIZATION	5	0.672987	1.1897	0.275031	0.86683	1	6867	tags=80%, list=27%, signal=110%
early_WT_Ghet_full_c5	GO_REGULATION_OF_PROTEIN_EXPORT_FROM_NUCLEUS	40	0.395395	1.18951	0.192755	0.866707	1	2227	tags=28%, list=9%, signal=30%
early_WT_Ghet_full_c5	GO_DENSE_CORE_GRANULE_EXOCYTOSIS	9	0.562974	1.18945	0.256148	0.866082	1	6662	tags=56%, list=26%, signal=76%
early_WT_Ghet_full_c5	GO_ENDOCRINE_HORMONE_SECRETION	41	0.393309	1.18934	0.181464	0.865661	1	1512	tags=15%, list=6%, signal=16%
early_WT_Ghet_full_c5	GO_CHOLESTEROL_EFFLUX	36	0.405999	1.1893	0.200083	0.864985	1	4138	tags=28%, list=16%, signal=33%
early_WT_Ghet_full_c5	GO_ENDOPLASMIC_RETICULUM_LUMEN	272	0.298814	1.18826	0.0665709	0.868239	1	4417	tags=28%, list=18%, signal=34%
early_WT_Ghet_full_c5	GO_FIBRINOLYSIS	20	0.461353	1.18818	0.213924	0.867677	1	5015	tags=30%, list=20%, signal=37%
early_WT_Ghet_full_c5	GO_NEGATIVE_REGULATION_OF_INTERLEUKIN_8_PRODUCTION	15	0.494929	1.18805	0.237953	0.867326	1	2182	tags=27%, list=9%, signal=29%
early_WT_Ghet_full_c5	GO_REGULATION_OF_DNA_TEMPLATED_TRANSCRIPTION_ELONGATION	48	0.381007	1.18805	0.188204	0.866504	1	3028	tags=31%, list=12%, signal=35%
early_WT_Ghet_full_c5	GO_CENTRAL_NERVOUS_SYSTEM_MATURATION	5	0.663927	1.18783	0.270313	0.866493	1	4465	tags=60%, list=18%, signal=73%
early_WT_Ghet_full_c5	GO_CELLULAR_RESPONSE_TO_NICOTINE	6	0.626218	1.18783	0.281926	0.865679	1	3965	tags=33%, list=16%, signal=40%
early_WT_Ghet_full_c5	GO_POSITIVE_REGULATION_OF_RIBOSOME_BIOGENESIS	9	0.566076	1.18745	0.267266	0.866304	1	4695	tags=56%, list=19%, signal=68%
early_WT_Ghet_full_c5	GO_EQUATORIAL_MICROTUBULE_ORGANIZING_CENTER	5	0.658652	1.18737	0.269154	0.865789	1	2595	tags=40%, list=10%, signal=45%
early_WT_Ghet_full_c5	GO_POSITIVE_REGULATION_OF_RESPONSE_TO_EXTERNAL_STIMULUS	260	0.301253	1.1873	0.0707071	0.865216	1	4434	tags=25%, list=18%, signal=30%
early_WT_Ghet_full_c5	GO_MUCUS_SECRETION	10	0.54586	1.18722	0.253828	0.864716	1	2354	tags=30%, list=9%, signal=33%
early_WT_Ghet_full_c5	GO_POSITIVE_REGULATION_OF_CELL_PROLIFERATION_INVOLVED_IN_HEART_MORPHOGENESIS	5	0.66709	1.18703	0.281427	0.864623	1	3206	tags=40%, list=13%, signal=46%
early_WT_Ghet_full_c5	GO_PROTEIN_IMPORT_INTO_PEROXISOME_MATRIX	13	0.514554	1.18688	0.257178	0.864349	1	7095	tags=69%, list=28%, signal=96%
early_WT_Ghet_full_c5	GO_TRNA_5_END_PROCESSING	15	0.489464	1.18685	0.239967	0.863642	1	2694	tags=33%, list=11%, signal=37%
early_WT_Ghet_full_c5	GO_LUNG_ASSOCIATED_MESENCHYME_DEVELOPMENT	8	0.583118	1.18683	0.271655	0.862869	1	1234	tags=25%, list=5%, signal=26%
early_WT_Ghet_full_c5	GO_SKELETAL_SYSTEM_DEVELOPMENT	453	0.285681	1.18649	0.0467091	0.863383	1	4042	tags=24%, list=16%, signal=28%
early_WT_Ghet_full_c5	GO_PROTON_TRANSPORTING_V_TYPE_ATPASE_V1_DOMAIN	9	0.561156	1.18619	0.270674	0.863715	1	2552	tags=33%, list=10%, signal=37%
early_WT_Ghet_full_c5	GO_ARTERY_DEVELOPMENT	80	0.349211	1.18613	0.143617	0.863094	1	3450	tags=25%, list=14%, signal=29%
early_WT_Ghet_full_c5	GO_POLYSACCHARIDE_METABOLIC_PROCESS	97	0.338816	1.18593	0.139088	0.86302	1	2680	tags=20%, list=11%, signal=22%
early_WT_Ghet_full_c5	GO_FACE_DEVELOPMENT	50	0.374543	1.1858	0.189166	0.862689	1	5049	tags=32%, list=20%, signal=40%
early_WT_Ghet_full_c5	GO_PHOSPHOLIPID_CATABOLIC_PROCESS	36	0.401217	1.1858	0.19865	0.861868	1	3136	tags=31%, list=12%, signal=35%
early_WT_Ghet_full_c5	GO_REGULATION_OF_CD8_POSITIVE_ALPHA_BETA_T_CELL_ACTIVATION	15	0.48752	1.18568	0.240512	0.861504	1	3188	tags=27%, list=13%, signal=31%
early_WT_Ghet_full_c5	GO_SALIVARY_GLAND_DEVELOPMENT	36	0.405366	1.18537	0.198261	0.861901	1	4952	tags=39%, list=20%, signal=48%
early_WT_Ghet_full_c5	GO_POSITIVE_REGULATION_OF_MUSCLE_HYPERTROPHY	31	0.416029	1.18491	0.213497	0.862866	1	2472	tags=19%, list=10%, signal=21%
early_WT_Ghet_full_c5	GO_TRANSCRIPTION_FACTOR_TFIIIB_COMPLEX	6	0.631621	1.18463	0.277224	0.863155	1	4484	tags=67%, list=18%, signal=81%
early_WT_Ghet_full_c5	GO_RESPONSE_TO_TEMPERATURE_STIMULUS	229	0.304315	1.18386	0.0858192	0.865371	1	4074	tags=27%, list=16%, signal=31%
early_WT_Ghet_full_c5	GO_ENERGY_RESERVE_METABOLIC_PROCESS	75	0.3493	1.18383	0.155362	0.86465	1	2680	tags=21%, list=11%, signal=24%
early_WT_Ghet_full_c5	GO_B_CELL_PROLIFERATION	54	0.373712	1.18381	0.180676	0.863919	1	4950	tags=31%, list=20%, signal=39%
early_WT_Ghet_full_c5	GO_RESPONSE_TO_INCREASED_OXYGEN_LEVELS	26	0.427873	1.18365	0.215338	0.863703	1	2731	tags=27%, list=11%, signal=30%
early_WT_Ghet_full_c5	GO_RESPONSE_TO_MISFOLDED_PROTEIN	24	0.44281	1.18294	0.221694	0.865692	1	4417	tags=46%, list=18%, signal=56%
early_WT_Ghet_full_c5	GO_POSITIVE_REGULATION_OF_BLOOD_CIRCULATION	60	0.363187	1.18265	0.1821	0.865961	1	2448	tags=18%, list=10%, signal=20%
early_WT_Ghet_full_c5	GO_IRON_ION_TRANSPORT	72	0.35452	1.18265	0.162338	0.86514	1	3182	tags=25%, list=13%, signal=29%
early_WT_Ghet_full_c5	GO_MEMBRANE_LIPID_METABOLIC_PROCESS	189	0.309667	1.18254	0.0904851	0.864768	1	3981	tags=28%, list=16%, signal=32%
early_WT_Ghet_full_c5	GO_VACUOLAR_ACIDIFICATION	22	0.450702	1.18238	0.221429	0.86457	1	2516	tags=27%, list=10%, signal=30%
early_WT_Ghet_full_c5	GO_REGULATION_OF_POTASSIUM_ION_TRANSMEMBRANE_TRANSPORTER_ACTIVITY	50	0.377248	1.1819	0.185752	0.865609	1	4254	tags=26%, list=17%, signal=31%
early_WT_Ghet_full_c5	GO_PULMONARY_VALVE_DEVELOPMENT	17	0.477814	1.18187	0.242562	0.864893	1	2446	tags=24%, list=10%, signal=26%
early_WT_Ghet_full_c5	GO_NEGATIVE_REGULATION_OF_REPRODUCTIVE_PROCESS	42	0.389972	1.18174	0.198167	0.864579	1	5354	tags=38%, list=21%, signal=48%
early_WT_Ghet_full_c5	GO_DOPAMINE_TRANSPORT	39	0.394225	1.18131	0.204488	0.86545	1	6662	tags=38%, list=26%, signal=52%
early_WT_Ghet_full_c5	GO_POSITIVE_REGULATION_OF_RECEPTOR_RECYCLING	15	0.490342	1.18094	0.251375	0.866084	1	5343	tags=53%, list=21%, signal=68%
early_WT_Ghet_full_c5	GO_POSITIVE_REGULATION_OF_LYASE_ACTIVITY	17	0.475764	1.18081	0.243343	0.865772	1	6222	tags=47%, list=25%, signal=62%
early_WT_Ghet_full_c5	GO_1_ALKYL_2_ACETYLGLYCEROPHOSPHOCHOLINE_ESTERASE_ACTIVITY	5	0.656165	1.18069	0.293701	0.865384	1	4171	tags=60%, list=17%, signal=72%
early_WT_Ghet_full_c5	GO_REGULATION_OF_CELL_ADHESION_MOLECULE_PRODUCTION	6	0.631948	1.18069	0.276587	0.864599	1	674	tags=17%, list=3%, signal=17%
early_WT_Ghet_full_c5	GO_VESICLE_COAT	56	0.370938	1.18061	0.178341	0.864077	1	1856	tags=23%, list=7%, signal=25%
early_WT_Ghet_full_c5	GO_MRNA_3_UTR_AU_RICH_REGION_BINDING	13	0.511596	1.18045	0.253803	0.863882	1	4158	tags=46%, list=17%, signal=55%
early_WT_Ghet_full_c5	GO_CHAPERONE_MEDIATED_PROTEIN_TRANSPORT	11	0.530267	1.18035	0.2498	0.863467	1	517	tags=36%, list=2%, signal=37%
early_WT_Ghet_full_c5	GO_POSITIVE_REGULATION_OF_TRANSCRIPTION_FROM_RNA_POLYMERASE_II_PROMOTER_IN_RESPONSE_TO_HEAT_STRESS	7	0.605976	1.1798	0.272764	0.864787	1	671	tags=14%, list=3%, signal=15%
early_WT_Ghet_full_c5	GO_METENCEPHALON_DEVELOPMENT	99	0.334338	1.17975	0.143512	0.864158	1	2768	tags=20%, list=11%, signal=23%
early_WT_Ghet_full_c5	GO_REGULATION_OF_ANION_TRANSPORT	81	0.348119	1.17972	0.158723	0.863463	1	4960	tags=28%, list=20%, signal=35%
early_WT_Ghet_full_c5	GO_RETINAL_DEHYDROGENASE_ACTIVITY	7	0.599891	1.17956	0.278092	0.863265	1	5744	tags=43%, list=23%, signal=56%
early_WT_Ghet_full_c5	GO_MESODERM_MORPHOGENESIS	61	0.361872	1.17904	0.172293	0.864501	1	1420	tags=13%, list=6%, signal=14%
early_WT_Ghet_full_c5	GO_GLAND_MORPHOGENESIS	110	0.330607	1.17881	0.136467	0.864562	1	5049	tags=31%, list=20%, signal=38%
early_WT_Ghet_full_c5	GO_AZUROPHIL_GRANULE_MEMBRANE	53	0.371168	1.1787	0.185986	0.864196	1	4460	tags=36%, list=18%, signal=43%
early_WT_Ghet_full_c5	GO_LENS_MORPHOGENESIS_IN_CAMERA_TYPE_EYE	19	0.460459	1.17852	0.235917	0.864068	1	6058	tags=47%, list=24%, signal=62%
early_WT_Ghet_full_c5	GO_RENAL_SYSTEM_VASCULATURE_MORPHOGENESIS	6	0.628676	1.17834	0.285655	0.863966	1	4758	tags=50%, list=19%, signal=62%
early_WT_Ghet_full_c5	GO_POSITIVE_REGULATION_OF_SMOOTH_MUSCLE_CELL_MIGRATION	36	0.399771	1.17831	0.199829	0.863262	1	2733	tags=17%, list=11%, signal=19%
early_WT_Ghet_full_c5	GO_CYTOPLASMIC_SEQUESTERING_OF_PROTEIN	24	0.437444	1.1783	0.224592	0.862495	1	3958	tags=38%, list=16%, signal=44%
early_WT_Ghet_full_c5	GO_TRANSPORT_VESICLE	356	0.289015	1.17806	0.0540943	0.862638	1	4824	tags=28%, list=19%, signal=34%
early_WT_Ghet_full_c5	GO_POSITIVE_REGULATION_OF_NAD_P_H_OXIDASE_ACTIVITY	7	0.604526	1.17798	0.272394	0.86212	1	379	tags=29%, list=2%, signal=29%
early_WT_Ghet_full_c5	GO_RNA_METHYLATION	80	0.344957	1.1776	0.156743	0.862805	1	3853	tags=33%, list=15%, signal=38%
early_WT_Ghet_full_c5	GO_POSITIVE_REGULATION_OF_HEART_RATE	24	0.438749	1.17722	0.226672	0.86346	1	6386	tags=50%, list=25%, signal=67%
early_WT_Ghet_full_c5	GO_OXIDOREDUCTASE_ACTIVITY_ACTING_ON_SINGLE_DONORS_WITH_INCORPORATION_OF_MOLECULAR_OXYGEN	26	0.429477	1.17717	0.22092	0.862868	1	922	tags=15%, list=4%, signal=16%
early_WT_Ghet_full_c5	GO_REGULATION_OF_NEUTROPHIL_DEGRANULATION	6	0.624958	1.17666	0.297487	0.864034	1	6702	tags=50%, list=27%, signal=68%
early_WT_Ghet_full_c5	GO_CARDIAC_CONDUCTION	130	0.321235	1.17657	0.121917	0.863603	1	5797	tags=31%, list=23%, signal=40%
early_WT_Ghet_full_c5	GO_POSITIVE_REGULATION_OF_MYELOID_LEUKOCYTE_DIFFERENTIATION	46	0.380608	1.17636	0.193688	0.863626	1	3115	tags=28%, list=12%, signal=32%
early_WT_Ghet_full_c5	GO_MICOS_COMPLEX	9	0.557425	1.17632	0.266855	0.862996	1	2163	tags=33%, list=9%, signal=36%
early_WT_Ghet_full_c5	GO_PLASMA_MEMBRANE_TO_ENDOSOME_TRANSPORT	7	0.596524	1.17626	0.282338	0.862419	1	8173	tags=86%, list=32%, signal=127%
early_WT_Ghet_full_c5	GO_POSITIVE_REGULATION_OF_MRNA_CATABOLIC_PROCESS	45	0.377784	1.17625	0.192661	0.861648	1	4871	tags=44%, list=19%, signal=55%
early_WT_Ghet_full_c5	GO_POSITIVE_REGULATION_OF_VASCULAR_ENDOTHELIAL_GROWTH_FACTOR_SIGNALING_PATHWAY	6	0.631567	1.17624	0.295501	0.860919	1	844	tags=50%, list=3%, signal=52%
early_WT_Ghet_full_c5	GO_GENITALIA_DEVELOPMENT	39	0.3914	1.17565	0.204367	0.862366	1	3708	tags=26%, list=15%, signal=30%
early_WT_Ghet_full_c5	GO_POSITIVE_REGULATION_OF_TYPE_I_INTERFERON_MEDIATED_SIGNALING_PATHWAY	13	0.506886	1.17536	0.248127	0.862727	1	2500	tags=31%, list=10%, signal=34%
early_WT_Ghet_full_c5	GO_REGULATION_OF_DENDRITIC_SPINE_MAINTENANCE	9	0.556905	1.17518	0.27599	0.862614	1	3503	tags=44%, list=14%, signal=52%
early_WT_Ghet_full_c5	GO_LYMPHATIC_ENDOTHELIAL_CELL_DIFFERENTIATION	8	0.579997	1.17496	0.276569	0.862684	1	12	tags=13%, list=0%, signal=13%
early_WT_Ghet_full_c5	GO_PEPTIDE_METABOLIC_PROCESS	96	0.336955	1.17492	0.162281	0.862034	1	2431	tags=24%, list=10%, signal=26%
early_WT_Ghet_full_c5	GO_NUCLEOTIDE_EXCISION_REPAIR	107	0.332199	1.17487	0.149162	0.86146	1	4118	tags=36%, list=16%, signal=42%
early_WT_Ghet_full_c5	GO_REGULATION_OF_RECEPTOR_LOCALIZATION_TO_SYNAPSE	14	0.496417	1.17443	0.269536	0.862343	1	2180	tags=36%, list=9%, signal=39%
early_WT_Ghet_full_c5	GO_DETERMINATION_OF_LIVER_LEFT_RIGHT_ASYMMETRY	5	0.656316	1.17366	0.303042	0.864562	1	1348	tags=20%, list=5%, signal=21%
early_WT_Ghet_full_c5	GO_ANTIGEN_PROCESSING_AND_PRESENTATION_OF_PEPTIDE_ANTIGEN	173	0.309809	1.17325	0.113733	0.865373	1	4714	tags=31%, list=19%, signal=38%
early_WT_Ghet_full_c5	GO_AUTONOMIC_NERVOUS_SYSTEM_DEVELOPMENT	35	0.40077	1.17284	0.213478	0.866127	1	3386	tags=29%, list=13%, signal=33%
early_WT_Ghet_full_c5	GO_BETA_CATENIN_DESTRUCTION_COMPLEX	12	0.519691	1.17278	0.265035	0.86557	1	2384	tags=42%, list=9%, signal=46%
early_WT_Ghet_full_c5	GO_HMG_BOX_DOMAIN_BINDING	13	0.508482	1.17207	0.26401	0.867519	1	889	tags=15%, list=4%, signal=16%
early_WT_Ghet_full_c5	GO_VESICLE_TARGETING_TO_FROM_OR_WITHIN_GOLGI	73	0.34794	1.17193	0.173177	0.867254	1	5818	tags=47%, list=23%, signal=60%
early_WT_Ghet_full_c5	GO_CELL_MIGRATION_INVOLVED_IN_GASTRULATION	12	0.513898	1.17179	0.258469	0.866979	1	6033	tags=42%, list=24%, signal=55%
early_WT_Ghet_full_c5	GO_GLYCOLIPID_BIOSYNTHETIC_PROCESS	61	0.360459	1.17178	0.181898	0.866261	1	3925	tags=36%, list=16%, signal=43%
early_WT_Ghet_full_c5	GO_LIPOPROTEIN_PARTICLE_RECEPTOR_BINDING	22	0.441022	1.17125	0.238968	0.867533	1	3037	tags=27%, list=12%, signal=31%
early_WT_Ghet_full_c5	GO_POSITIVE_REGULATION_OF_ADENYLATE_CYCLASE_ACTIVATING_G_PROTEIN_COUPLED_RECEPTOR_SIGNALING_PATHWAY	5	0.64318	1.17052	0.293852	0.869558	1	2039	tags=40%, list=8%, signal=44%
early_WT_Ghet_full_c5	GO_TRANSITION_METAL_ION_HOMEOSTASIS	127	0.319267	1.17033	0.129242	0.869515	1	4258	tags=28%, list=17%, signal=33%
early_WT_Ghet_full_c5	GO_CELLULAR_PROTEIN_COMPLEX_DISASSEMBLY	212	0.302696	1.16978	0.104947	0.870839	1	3668	tags=27%, list=15%, signal=32%
early_WT_Ghet_full_c5	GO_GLUCAN_METABOLIC_PROCESS	65	0.353999	1.16973	0.179338	0.870245	1	2680	tags=23%, list=11%, signal=26%
early_WT_Ghet_full_c5	GO_POSITIVE_REGULATION_OF_MRNA_3_END_PROCESSING	11	0.528973	1.16956	0.26853	0.870095	1	5166	tags=55%, list=21%, signal=69%
early_WT_Ghet_full_c5	GO_REGULATION_OF_NEURON_PROJECTION_DEVELOPMENT	460	0.280318	1.16952	0.0444088	0.869466	1	4238	tags=25%, list=17%, signal=29%
early_WT_Ghet_full_c5	GO_OLIGODENDROCYTE_DIFFERENTIATION	85	0.339259	1.16901	0.163009	0.870627	1	2864	tags=20%, list=11%, signal=22%
early_WT_Ghet_full_c5	GO_PEPTIDYL_TYROSINE_MODIFICATION	313	0.290147	1.16901	0.0718232	0.869845	1	5104	tags=27%, list=20%, signal=34%
early_WT_Ghet_full_c5	GO_NEGATIVE_REGULATION_OF_ALCOHOL_BIOSYNTHETIC_PROCESS	13	0.505721	1.16877	0.258051	0.869998	1	1749	tags=23%, list=7%, signal=25%
early_WT_Ghet_full_c5	GO_REGULATION_OF_SYNAPTIC_VESICLE_CLUSTERING	9	0.55678	1.1687	0.280132	0.869486	1	5823	tags=56%, list=23%, signal=72%
early_WT_Ghet_full_c5	GO_HISTONE_H3_K9_DEMETHYLATION	13	0.503724	1.16863	0.272764	0.869	1	3258	tags=38%, list=13%, signal=44%
early_WT_Ghet_full_c5	GO_TYPE_I_INTERFERON_SECRETION	9	0.554161	1.16861	0.284016	0.868277	1	1391	tags=22%, list=6%, signal=24%
early_WT_Ghet_full_c5	GO_NEGATIVE_REGULATION_OF_CALCIUM_ION_IMPORT	7	0.599791	1.16842	0.3	0.868244	1	8339	tags=57%, list=33%, signal=85%
early_WT_Ghet_full_c5	GO_NEGATIVE_REGULATION_OF_TRANSMEMBRANE_TRANSPORT	102	0.331545	1.16811	0.163735	0.868651	1	4443	tags=26%, list=18%, signal=32%
early_WT_Ghet_full_c5	GO_DNA_APURINIC_OR_APYRIMIDINIC_SITE_ENDONUCLEASE_ACTIVITY	13	0.50338	1.16784	0.263312	0.868896	1	1249	tags=31%, list=5%, signal=32%
early_WT_Ghet_full_c5	GO_NEGATIVE_REGULATION_OF_SODIUM_ION_TRANSMEMBRANE_TRANSPORT	12	0.517501	1.16759	0.278229	0.869095	1	717	tags=25%, list=3%, signal=26%
early_WT_Ghet_full_c5	GO_NITRIC_OXIDE_MEDIATED_SIGNAL_TRANSDUCTION	27	0.418485	1.16738	0.236764	0.869094	1	1537	tags=15%, list=6%, signal=16%
early_WT_Ghet_full_c5	GO_CHANNEL_REGULATOR_ACTIVITY	129	0.319966	1.16734	0.142474	0.868481	1	6378	tags=43%, list=25%, signal=57%
early_WT_Ghet_full_c5	GO_REGULATION_OF_ENDOTHELIAL_TUBE_MORPHOGENESIS	5	0.649512	1.16731	0.306911	0.867817	1	1001	tags=20%, list=4%, signal=21%
early_WT_Ghet_full_c5	GO_REGULATION_OF_SODIUM_ION_TRANSMEMBRANE_TRANSPORT	57	0.361657	1.16696	0.195004	0.868355	1	6363	tags=47%, list=25%, signal=63%
early_WT_Ghet_full_c5	GO_REGULATION_OF_OXIDATIVE_PHOSPHORYLATION	25	0.429443	1.16695	0.232056	0.867625	1	2870	tags=32%, list=11%, signal=36%
early_WT_Ghet_full_c5	GO_CARDIOVASCULAR_SYSTEM_DEVELOPMENT	632	0.273792	1.1669	0.0338892	0.867064	1	4499	tags=25%, list=18%, signal=29%
early_WT_Ghet_full_c5	GO_PHOSPHOLIPID_TRANSLOCATING_ATPASE_ACTIVITY	23	0.437295	1.16673	0.232105	0.866917	1	3828	tags=22%, list=15%, signal=26%
early_WT_Ghet_full_c5	GO_CGMP_BIOSYNTHETIC_PROCESS	8	0.567603	1.16654	0.282744	0.866881	1	7364	tags=38%, list=29%, signal=53%
early_WT_Ghet_full_c5	GO_ER_TO_GOLGI_TRANSPORT_VESICLE_MEMBRANE	57	0.363363	1.16599	0.19774	0.868227	1	5262	tags=40%, list=21%, signal=51%
early_WT_Ghet_full_c5	GO_ANTERIOR_HEAD_DEVELOPMENT	7	0.59965	1.16579	0.286512	0.868206	1	2857	tags=29%, list=11%, signal=32%
early_WT_Ghet_full_c5	GO_CELLULAR_RESPONSE_TO_ACIDIC_PH	8	0.570652	1.16575	0.288382	0.867581	1	5819	tags=75%, list=23%, signal=98%
early_WT_Ghet_full_c5	GO_RESPONSE_TO_HEAT	168	0.308608	1.16568	0.132662	0.867079	1	4363	tags=29%, list=17%, signal=34%
early_WT_Ghet_full_c5	GO_EPITHELIAL_CELL_PROLIFERATION	339	0.288069	1.16562	0.0761952	0.866552	1	3857	tags=22%, list=15%, signal=26%
early_WT_Ghet_full_c5	GO_NEGATIVE_REGULATION_OF_WNT_SIGNALING_PATHWAY	193	0.305348	1.16533	0.121789	0.866879	1	3654	tags=27%, list=15%, signal=31%
early_WT_Ghet_full_c5	GO_NEGATIVE_REGULATION_OF_LOCOMOTION	291	0.291358	1.16446	0.0887781	0.869454	1	4551	tags=29%, list=18%, signal=34%
early_WT_Ghet_full_c5	GO_NEGATIVE_REGULATION_OF_INTRACELLULAR_STEROID_HORMONE_RECEPTOR_SIGNALING_PATHWAY	29	0.412871	1.16437	0.230573	0.869079	1	3923	tags=31%, list=16%, signal=37%
early_WT_Ghet_full_c5	GO_PROTEIN_KINASE_C_SIGNALING	26	0.42517	1.1642	0.245427	0.868958	1	5049	tags=35%, list=20%, signal=43%
early_WT_Ghet_full_c5	GO_CELLULAR_RESPONSE_TO_ALKALOID	32	0.405188	1.16416	0.221887	0.868338	1	4984	tags=31%, list=20%, signal=39%
early_WT_Ghet_full_c5	GO_LAMININ_COMPLEX	7	0.59895	1.16392	0.304793	0.868466	1	3978	tags=71%, list=16%, signal=85%
early_WT_Ghet_full_c5	GO_POSITIVE_REGULATION_OF_ARACHIDONIC_ACID_SECRETION	5	0.652063	1.16386	0.302883	0.867958	1	6095	tags=60%, list=24%, signal=79%
early_WT_Ghet_full_c5	GO_HISTONE_DEMETHYLASE_ACTIVITY_H3_K9_SPECIFIC_	12	0.509117	1.1638	0.284605	0.867408	1	3258	tags=42%, list=13%, signal=48%
early_WT_Ghet_full_c5	GO_CHOLINERGIC_SYNAPSE	7	0.587738	1.16348	0.297794	0.86787	1	5080	tags=43%, list=20%, signal=54%
early_WT_Ghet_full_c5	GO_RIPOPTOSOME	6	0.616784	1.16297	0.301018	0.869078	1	2356	tags=33%, list=9%, signal=37%
early_WT_Ghet_full_c5	GO_NEGATIVE_REGULATION_OF_MULTI_ORGANISM_PROCESS	146	0.31396	1.16207	0.133666	0.871761	1	4824	tags=28%, list=19%, signal=35%
early_WT_Ghet_full_c5	GO_SCF_DEPENDENT_PROTEASOMAL_UBIQUITIN_DEPENDENT_PROTEIN_CATABOLIC_PROCESS	89	0.335886	1.16202	0.168134	0.871211	1	4702	tags=36%, list=19%, signal=44%
early_WT_Ghet_full_c5	GO_REGULATION_OF_GLUCOSE_TRANSMEMBRANE_TRANSPORT	66	0.348377	1.16173	0.19146	0.871562	1	3341	tags=26%, list=13%, signal=30%
early_WT_Ghet_full_c5	GO_CARDIAC_NEURAL_CREST_CELL_DEVELOPMENT_INVOLVED_IN_OUTFLOW_TRACT_MORPHOGENESIS	8	0.56883	1.16162	0.299474	0.871215	1	5771	tags=63%, list=23%, signal=81%
early_WT_Ghet_full_c5	GO_NEGATIVE_REGULATION_OF_RIG_I_SIGNALING_PATHWAY	8	0.572046	1.16124	0.298827	0.871932	1	5769	tags=50%, list=23%, signal=65%
early_WT_Ghet_full_c5	GO_ENDOPLASMIC_RETICULUM_PALMITOYLTRANSFERASE_COMPLEX	7	0.589929	1.16109	0.295464	0.871724	1	2179	tags=43%, list=9%, signal=47%
early_WT_Ghet_full_c5	GO_MAINTENANCE_OF_APICAL_BASAL_CELL_POLARITY	10	0.539039	1.16104	0.275226	0.871144	1	1617	tags=20%, list=6%, signal=21%
early_WT_Ghet_full_c5	GO_POSITIVE_REGULATION_OF_BLOOD_PRESSURE	30	0.406795	1.16036	0.222504	0.872997	1	379	tags=10%, list=2%, signal=10%
early_WT_Ghet_full_c5	GO_ESTABLISHMENT_OF_PLANAR_POLARITY_OF_EMBRYONIC_EPITHELIUM	16	0.475569	1.16035	0.262673	0.872267	1	1876	tags=31%, list=7%, signal=34%
early_WT_Ghet_full_c5	GO_NEURAL_PLATE_REGIONALIZATION	6	0.615468	1.16003	0.314168	0.872733	1	5013	tags=50%, list=20%, signal=62%
early_WT_Ghet_full_c5	GO_REGULATION_OF_VIRAL_TRANSCRIPTION	63	0.352263	1.15997	0.199913	0.872178	1	3330	tags=27%, list=13%, signal=31%
early_WT_Ghet_full_c5	GO_NEGATIVE_REGULATION_OF_GLUCOSE_IMPORT	10	0.533044	1.15973	0.290795	0.872363	1	4443	tags=50%, list=18%, signal=61%
early_WT_Ghet_full_c5	GO_CHEMOKINE_C_C_MOTIF_LIGAND_2_SECRETION	6	0.617327	1.15971	0.301018	0.871668	1	4756	tags=50%, list=19%, signal=62%
early_WT_Ghet_full_c5	GO_ION_TRANSMEMBRANE_TRANSPORT	981	0.264279	1.15942	0.0115082	0.872036	1	4493	tags=22%, list=18%, signal=25%
early_WT_Ghet_full_c5	GO_DENDRITIC_CELL_APOPTOTIC_PROCESS	9	0.551152	1.15926	0.290349	0.871862	1	4815	tags=33%, list=19%, signal=41%
early_WT_Ghet_full_c5	GO_PRERIBOSOME_SMALL_SUBUNIT_PRECURSOR	14	0.489113	1.15915	0.270705	0.871537	1	3272	tags=29%, list=13%, signal=33%
early_WT_Ghet_full_c5	GO_POSITIVE_REGULATION_OF_LEUKOCYTE_MIGRATION	106	0.326951	1.15881	0.166519	0.872058	1	4493	tags=27%, list=18%, signal=33%
early_WT_Ghet_full_c5	GO_REGULATION_OF_ANIMAL_ORGAN_MORPHOGENESIS	229	0.297321	1.15875	0.113163	0.871551	1	3444	tags=22%, list=14%, signal=26%
early_WT_Ghet_full_c5	GO_RNA_3_END_PROCESSING	137	0.31555	1.15833	0.145035	0.872366	1	5277	tags=40%, list=21%, signal=51%
early_WT_Ghet_full_c5	GO_POSITIVE_REGULATION_OF_INSULIN_LIKE_GROWTH_FACTOR_RECEPTOR_SIGNALING_PATHWAY	10	0.534743	1.15829	0.283211	0.871748	1	2514	tags=30%, list=10%, signal=33%
early_WT_Ghet_full_c5	GO_TRANSMEMBRANE_RECEPTOR_PROTEIN_KINASE_ACTIVITY	75	0.341954	1.15811	0.184466	0.871692	1	4939	tags=33%, list=20%, signal=41%
early_WT_Ghet_full_c5	GO_MACROPHAGE_CHEMOTAXIS	32	0.402231	1.15792	0.226039	0.871663	1	3115	tags=28%, list=12%, signal=32%
early_WT_Ghet_full_c5	GO_PROTEIN_OXIDATION	14	0.493155	1.15786	0.281276	0.871131	1	1723	tags=29%, list=7%, signal=31%
early_WT_Ghet_full_c5	GO_CARDIAC_MUSCLE_CELL_ACTION_POTENTIAL_INVOLVED_IN_CONTRACTION	49	0.371076	1.15783	0.206404	0.870533	1	2618	tags=22%, list=10%, signal=25%
early_WT_Ghet_full_c5	GO_SYMPATHETIC_NERVOUS_SYSTEM_DEVELOPMENT	15	0.482309	1.15765	0.267915	0.870448	1	2733	tags=33%, list=11%, signal=37%
early_WT_Ghet_full_c5	GO_REGULATION_OF_SYNAPTIC_TRANSMISSION_DOPAMINERGIC	12	0.504287	1.15749	0.283951	0.870337	1	4417	tags=33%, list=18%, signal=40%
early_WT_Ghet_full_c5	GO_TRANSFORMING_GROWTH_FACTOR_BETA2_PRODUCTION	7	0.590765	1.15741	0.309456	0.869875	1	381	tags=29%, list=2%, signal=29%
early_WT_Ghet_full_c5	GO_TRANSCRIPTION_COUPLED_NUCLEOTIDE_EXCISION_REPAIR	73	0.347268	1.15722	0.192068	0.869847	1	3319	tags=33%, list=13%, signal=38%
early_WT_Ghet_full_c5	GO_NEGATIVE_REGULATION_OF_CHEMOTAXIS	52	0.367796	1.15693	0.196889	0.870217	1	2733	tags=25%, list=11%, signal=28%
early_WT_Ghet_full_c5	GO_QUATERNARY_AMMONIUM_GROUP_TRANSPORT	11	0.516807	1.1567	0.282168	0.870333	1	660	tags=18%, list=3%, signal=19%
early_WT_Ghet_full_c5	GO_PRERIBOSOME	75	0.34463	1.15615	0.198859	0.871693	1	2805	tags=24%, list=11%, signal=27%
early_WT_Ghet_full_c5	GO_THYROID_HORMONE_METABOLIC_PROCESS	20	0.447557	1.15597	0.250107	0.871638	1	9444	tags=60%, list=38%, signal=96%
early_WT_Ghet_full_c5	GO_REGULATION_OF_CELL_COMMUNICATION_BY_ELECTRICAL_COUPLING	12	0.50519	1.15582	0.286119	0.871453	1	3958	tags=42%, list=16%, signal=49%
early_WT_Ghet_full_c5	GO_RESPONSE_TO_ELECTRICAL_STIMULUS	38	0.38567	1.15571	0.218062	0.871134	1	1355	tags=16%, list=5%, signal=17%
early_WT_Ghet_full_c5	GO_IRON_ION_TRANSMEMBRANE_TRANSPORTER_ACTIVITY	11	0.521686	1.15568	0.296672	0.870505	1	4801	tags=55%, list=19%, signal=67%
early_WT_Ghet_full_c5	GO_VCP_NPL4_UFD1_AAA_ATPASE_COMPLEX	10	0.531759	1.15539	0.296563	0.870869	1	5769	tags=60%, list=23%, signal=78%
early_WT_Ghet_full_c5	GO_TIM22_MITOCHONDRIAL_IMPORT_INNER_MEMBRANE_INSERTION_COMPLEX	5	0.649792	1.15539	0.313986	0.870131	1	4037	tags=60%, list=16%, signal=71%
early_WT_Ghet_full_c5	GO_NEURAL_TUBE_FORMATION	99	0.327236	1.15487	0.175319	0.871359	1	6111	tags=41%, list=24%, signal=54%
early_WT_Ghet_full_c5	GO_REGULATION_OF_CHOLESTEROL_EFFLUX	24	0.426645	1.15483	0.256271	0.870775	1	4138	tags=29%, list=16%, signal=35%
early_WT_Ghet_full_c5	GO_DETECTION_OF_TEMPERATURE_STIMULUS	18	0.457168	1.15476	0.261014	0.87032	1	4363	tags=33%, list=17%, signal=40%
early_WT_Ghet_full_c5	GO_MONOCYTE_CHEMOTACTIC_PROTEIN_1_PRODUCTION	13	0.505397	1.15465	0.273411	0.86998	1	2828	tags=38%, list=11%, signal=43%
early_WT_Ghet_full_c5	GO_PROTEIN_DEMETHYLATION	29	0.408585	1.15445	0.241453	0.870027	1	3258	tags=28%, list=13%, signal=32%
early_WT_Ghet_full_c5	GO_CARBOHYDRATE_CATABOLIC_PROCESS	172	0.30381	1.15429	0.13851	0.869904	1	4052	tags=24%, list=16%, signal=29%
early_WT_Ghet_full_c5	GO_RNA_METABOLIC_PROCESS	1237	0.260313	1.15406	0.0154639	0.870044	1	4917	tags=27%, list=20%, signal=32%
early_WT_Ghet_full_c5	GO_REGULATION_OF_PEPTIDYL_SERINE_PHOSPHORYLATION_OF_STAT_PROTEIN	6	0.617871	1.15379	0.31489	0.870346	1	6649	tags=67%, list=26%, signal=91%
early_WT_Ghet_full_c5	GO_GOLGI_CISTERNA_MEMBRANE	84	0.336661	1.15374	0.190393	0.869785	1	4108	tags=33%, list=16%, signal=40%
early_WT_Ghet_full_c5	GO_PROTEIN_KINASE_A_CATALYTIC_SUBUNIT_BINDING	13	0.498417	1.15363	0.281966	0.869513	1	2227	tags=31%, list=9%, signal=34%
early_WT_Ghet_full_c5	GO_NEGATIVE_REGULATION_OF_ANDROGEN_RECEPTOR_SIGNALING_PATHWAY	13	0.496759	1.15325	0.270559	0.870159	1	3452	tags=38%, list=14%, signal=45%
early_WT_Ghet_full_c5	GO_N_TERMINAL_PROTEIN_LIPIDATION	6	0.616306	1.15306	0.315369	0.87013	1	2418	tags=33%, list=10%, signal=37%
early_WT_Ghet_full_c5	GO_POSITIVE_REGULATION_OF_INTERLEUKIN_6_BIOSYNTHETIC_PROCESS	10	0.529258	1.15252	0.288027	0.871467	1	3857	tags=40%, list=15%, signal=47%
early_WT_Ghet_full_c5	GO_REGULATION_OF_NUCLEOTIDE_BINDING_OLIGOMERIZATION_DOMAIN_CONTAINING_SIGNALING_PATHWAY	8	0.568368	1.15233	0.305237	0.871431	1	5323	tags=63%, list=21%, signal=79%
early_WT_Ghet_full_c5	GO_NEGATIVE_REGULATION_OF_VIRAL_INDUCED_CYTOPLASMIC_PATTERN_RECOGNITION_RECEPTOR_SIGNALING_PATHWAY	11	0.51462	1.15232	0.288741	0.870735	1	5769	tags=45%, list=23%, signal=59%
early_WT_Ghet_full_c5	GO_SIGNAL_RECOGNITION_PARTICLE_ENDOPLASMIC_RETICULUM_TARGETING	11	0.516531	1.15226	0.28786	0.870226	1	2060	tags=27%, list=8%, signal=30%
early_WT_Ghet_full_c5	GO_GOLGI_STACK	136	0.313225	1.15226	0.156916	0.869535	1	4108	tags=31%, list=16%, signal=37%
early_WT_Ghet_full_c5	GO_REGULATION_OF_MEMBRANE_DEPOLARIZATION_DURING_ACTION_POTENTIAL	5	0.64184	1.15212	0.30649	0.869309	1	5366	tags=60%, list=21%, signal=76%
early_WT_Ghet_full_c5	GO_NEGATIVE_REGULATION_OF_COAGULATION	46	0.37622	1.15202	0.218709	0.868979	1	6248	tags=35%, list=25%, signal=46%
early_WT_Ghet_full_c5	GO_ENDOCARDIAL_CUSHION_MORPHOGENESIS	30	0.406904	1.15191	0.24849	0.868673	1	2828	tags=27%, list=11%, signal=30%
early_WT_Ghet_full_c5	GO_RNA_CAP_BINDING	18	0.459066	1.15171	0.273408	0.868708	1	6542	tags=61%, list=26%, signal=83%
early_WT_Ghet_full_c5	GO_REGULATION_OF_WNT_SIGNALING_PATHWAY	333	0.285007	1.15128	0.0927887	0.869561	1	4138	tags=27%, list=16%, signal=32%
early_WT_Ghet_full_c5	GO_HIGH_DENSITY_LIPOPROTEIN_PARTICLE_ASSEMBLY	11	0.514275	1.15085	0.288477	0.870462	1	1202	tags=27%, list=5%, signal=29%
early_WT_Ghet_full_c5	GO_LEUKOCYTE_PROLIFERATION	227	0.294716	1.15083	0.11603	0.869824	1	4703	tags=25%, list=19%, signal=31%
early_WT_Ghet_full_c5	GO_METANEPHRIC_TUBULE_MORPHOGENESIS	9	0.549346	1.15079	0.30342	0.86922	1	2864	tags=33%, list=11%, signal=38%
early_WT_Ghet_full_c5	GO_KINASE_ACTIVATOR_ACTIVITY	79	0.342698	1.15055	0.193694	0.86942	1	4465	tags=28%, list=18%, signal=34%
early_WT_Ghet_full_c5	GO_CELLULAR_RESPONSE_TO_ETHER	5	0.640528	1.15049	0.309836	0.868955	1	5423	tags=80%, list=22%, signal=102%
early_WT_Ghet_full_c5	GO_FUSION_OF_SPERM_TO_EGG_PLASMA_MEMBRANE_INVOLVED_IN_SINGLE_FERTILIZATION	10	0.531623	1.15038	0.300833	0.868624	1	3057	tags=20%, list=12%, signal=23%
early_WT_Ghet_full_c5	GO_POSITIVE_REGULATION_OF_MEMBRANE_PROTEIN_ECTODOMAIN_PROTEOLYSIS	14	0.479477	1.14985	0.278543	0.869887	1	4330	tags=43%, list=17%, signal=52%
early_WT_Ghet_full_c5	GO_ATP_DEPENDENT_PROTEIN_BINDING	8	0.565484	1.1498	0.306056	0.869375	1	5890	tags=63%, list=23%, signal=82%
early_WT_Ghet_full_c5	GO_POSITIVE_REGULATION_OF_PRODUCTION_OF_MOLECULAR_MEDIATOR_OF_IMMUNE_RESPONSE	82	0.336503	1.14971	0.181698	0.868959	1	3031	tags=21%, list=12%, signal=23%
early_WT_Ghet_full_c5	GO_REGULATION_OF_GLUCONEOGENESIS_BY_REGULATION_OF_TRANSCRIPTION_FROM_RNA_POLYMERASE_II_PROMOTER	6	0.606107	1.14966	0.318219	0.868434	1	4909	tags=67%, list=20%, signal=83%
early_WT_Ghet_full_c5	GO_HISTONE_DEACETYLASE_COMPLEX	66	0.350226	1.14957	0.209302	0.868055	1	3124	tags=20%, list=12%, signal=22%
early_WT_Ghet_full_c5	GO_POSITIVE_REGULATION_OF_MACROPHAGE_CYTOKINE_PRODUCTION	8	0.560354	1.14938	0.314053	0.868055	1	1537	tags=38%, list=6%, signal=40%
early_WT_Ghet_full_c5	GO_SARCOPLASM	75	0.341407	1.14922	0.199465	0.867955	1	3958	tags=28%, list=16%, signal=33%
early_WT_Ghet_full_c5	GO_NEGATIVE_REGULATION_OF_PROTEIN_ACETYLATION	22	0.435198	1.1491	0.259675	0.867696	1	2961	tags=32%, list=12%, signal=36%
early_WT_Ghet_full_c5	GO_1_PHOSPHATIDYLINOSITOL_4_PHOSPHATE_3_KINASE_ACTIVITY	5	0.638771	1.14905	0.322503	0.867176	1	680	tags=20%, list=3%, signal=21%
early_WT_Ghet_full_c5	GO_AXIAL_MESODERM_DEVELOPMENT	6	0.615924	1.14896	0.317403	0.866773	1	4144	tags=33%, list=16%, signal=40%
early_WT_Ghet_full_c5	GO_N_TERMINAL_PROTEIN_ACETYLTRANSFERASE_COMPLEX	9	0.548035	1.14895	0.303426	0.866086	1	2236	tags=33%, list=9%, signal=37%
early_WT_Ghet_full_c5	GO_NETRIN_ACTIVATED_SIGNALING_PATHWAY	11	0.517962	1.14841	0.300714	0.867371	1	2472	tags=27%, list=10%, signal=30%
early_WT_Ghet_full_c5	GO_NUCLEOSIDE_TRIPHOSPHATE_METABOLIC_PROCESS	53	0.358951	1.1483	0.215712	0.867082	1	2785	tags=26%, list=11%, signal=30%
early_WT_Ghet_full_c5	GO_TRIGEMINAL_GANGLION_DEVELOPMENT	5	0.642692	1.14828	0.318182	0.86645	1	3386	tags=60%, list=13%, signal=69%
early_WT_Ghet_full_c5	GO_RECEPTOR_DIFFUSION_TRAPPING	7	0.582957	1.148	0.305682	0.866811	1	1321	tags=14%, list=5%, signal=15%
early_WT_Ghet_full_c5	GO_NEGATIVE_REGULATION_OF_RESPONSE_TO_CYTOKINE_STIMULUS	50	0.367123	1.14747	0.216098	0.868087	1	1548	tags=16%, list=6%, signal=17%
early_WT_Ghet_full_c5	GO_WASH_COMPLEX	13	0.491564	1.14661	0.292582	0.870592	1	6187	tags=62%, list=25%, signal=82%
early_WT_Ghet_full_c5	GO_NEGATIVE_REGULATION_OF_TYPE_I_INTERFERON_PRODUCTION	42	0.375612	1.14613	0.231934	0.871685	1	2787	tags=19%, list=11%, signal=21%
early_WT_Ghet_full_c5	GO_NEGATIVE_REGULATION_OF_GLYCOLYTIC_PROCESS	11	0.511687	1.14595	0.296296	0.871678	1	3857	tags=45%, list=15%, signal=54%
early_WT_Ghet_full_c5	GO_NUCLEOTIDE_BINDING_OLIGOMERIZATION_DOMAIN_CONTAINING_2_SIGNALING_PATHWAY	12	0.508992	1.14578	0.289202	0.871614	1	5323	tags=33%, list=21%, signal=42%
early_WT_Ghet_full_c5	GO_COATED_VESICLE	265	0.289375	1.14574	0.111272	0.871034	1	4635	tags=29%, list=18%, signal=36%
early_WT_Ghet_full_c5	GO_BONE_MINERALIZATION	99	0.329698	1.14568	0.189394	0.870562	1	4579	tags=27%, list=18%, signal=33%
early_WT_Ghet_full_c5	GO_POSITIVE_REGULATION_OF_CIRCADIAN_RHYTHM	11	0.514485	1.14522	0.297432	0.871564	1	1095	tags=18%, list=4%, signal=19%
early_WT_Ghet_full_c5	GO_REGULATION_OF_OSTEOBLAST_DIFFERENTIATION	105	0.322941	1.14495	0.179663	0.871874	1	3584	tags=27%, list=14%, signal=31%
early_WT_Ghet_full_c5	GO_DEOXYRIBONUCLEASE_I_ACTIVITY	5	0.63625	1.14343	0.323195	0.876801	1	3177	tags=40%, list=13%, signal=46%
early_WT_Ghet_full_c5	GO_PREASSEMBLY_OF_GPI_ANCHOR_IN_ER_MEMBRANE	16	0.468354	1.1427	0.284063	0.878767	1	3631	tags=44%, list=14%, signal=51%
early_WT_Ghet_full_c5	GO_ADENOSINE_DEAMINASE_ACTIVITY	10	0.531979	1.14263	0.311416	0.878337	1	2228	tags=30%, list=9%, signal=33%
early_WT_Ghet_full_c5	GO_TRANSITION_METAL_ION_TRANSMEMBRANE_TRANSPORTER_ACTIVITY	36	0.388885	1.14247	0.247285	0.878233	1	4801	tags=39%, list=19%, signal=48%
early_WT_Ghet_full_c5	GO_PROTEIN_TYROSINE_KINASE_ACTIVITY	123	0.314389	1.14207	0.173933	0.879029	1	4939	tags=28%, list=20%, signal=34%
early_WT_Ghet_full_c5	GO_PEPTIDE_SECRETION	510	0.27203	1.14207	0.0599469	0.878324	1	3884	tags=21%, list=15%, signal=25%
early_WT_Ghet_full_c5	GO_RNA_LOCALIZATION	223	0.293501	1.14178	0.145773	0.878685	1	4420	tags=29%, list=18%, signal=35%
early_WT_Ghet_full_c5	GO_INTRACILIARY_TRANSPORT_PARTICLE_B	20	0.443397	1.1417	0.265461	0.878264	1	5994	tags=55%, list=24%, signal=72%
early_WT_Ghet_full_c5	GO_MITOCHONDRION_MORPHOGENESIS	19	0.450155	1.14162	0.27113	0.877871	1	5172	tags=37%, list=21%, signal=46%
early_WT_Ghet_full_c5	GO_ACTIVATION_OF_JNKK_ACTIVITY	11	0.51642	1.1414	0.295587	0.877988	1	2715	tags=27%, list=11%, signal=31%
early_WT_Ghet_full_c5	GO_PRESYNAPTIC_DENSE_CORE_VESICLE_EXOCYTOSIS	6	0.608973	1.14103	0.316113	0.878687	1	6662	tags=50%, list=26%, signal=68%
early_WT_Ghet_full_c5	GO_SEMAPHORIN_RECEPTOR_COMPLEX	10	0.521245	1.14085	0.297164	0.878666	1	4556	tags=50%, list=18%, signal=61%
early_WT_Ghet_full_c5	GO_REGULATION_OF_CENTRIOLE_ELONGATION	5	0.642917	1.1405	0.336817	0.879274	1	810	tags=40%, list=3%, signal=41%
early_WT_Ghet_full_c5	GO_POSITIVE_REGULATION_OF_VASCULAR_SMOOTH_MUSCLE_CELL_PROLIFERATION	32	0.396912	1.1404	0.255655	0.878966	1	3037	tags=19%, list=12%, signal=21%
early_WT_Ghet_full_c5	GO_SIGNAL_SEQUENCE_BINDING	43	0.374429	1.14008	0.234465	0.879452	1	4037	tags=35%, list=16%, signal=41%
early_WT_Ghet_full_c5	GO_PROTEIN_LOCALIZATION_TO_AXON	9	0.544045	1.13998	0.312682	0.879125	1	1082	tags=22%, list=4%, signal=23%
early_WT_Ghet_full_c5	GO_PROLINE_RICH_REGION_BINDING	18	0.452557	1.13993	0.275578	0.878594	1	6271	tags=72%, list=25%, signal=96%
early_WT_Ghet_full_c5	GO_POSITIVE_REGULATION_OF_DEFENSE_RESPONSE_TO_VIRUS_BY_HOST	23	0.430792	1.13976	0.268037	0.878555	1	3153	tags=30%, list=13%, signal=35%
early_WT_Ghet_full_c5	GO_CEREBELLAR_CORTEX_DEVELOPMENT	43	0.375088	1.13972	0.238258	0.877989	1	1891	tags=19%, list=8%, signal=20%
early_WT_Ghet_full_c5	GO_NEGATIVE_REGULATION_OF_TUMOR_NECROSIS_FACTOR_MEDIATED_SIGNALING_PATHWAY	16	0.463815	1.13953	0.283113	0.878006	1	1548	tags=25%, list=6%, signal=27%
early_WT_Ghet_full_c5	GO_CENTRIOLE_ELONGATION	6	0.604883	1.13949	0.338657	0.877465	1	810	tags=33%, list=3%, signal=34%
early_WT_Ghet_full_c5	GO_POSITIVE_REGULATION_OF_CELL_PROJECTION_ORGANIZATION	350	0.278925	1.13904	0.101456	0.87845	1	2832	tags=19%, list=11%, signal=21%
early_WT_Ghet_full_c5	GO_TUMOR_NECROSIS_FACTOR_SUPERFAMILY_CYTOKINE_PRODUCTION	123	0.313777	1.13902	0.183287	0.877822	1	3366	tags=20%, list=13%, signal=22%
early_WT_Ghet_full_c5	GO_POSITIVE_REGULATION_OF_IMMUNE_SYSTEM_PROCESS	888	0.261181	1.13868	0.0313771	0.878388	1	4747	tags=25%, list=19%, signal=29%
early_WT_Ghet_full_c5	GO_POSITIVE_REGULATION_OF_HEART_CONTRACTION	35	0.389432	1.13865	0.251206	0.877802	1	2448	tags=23%, list=10%, signal=25%
early_WT_Ghet_full_c5	GO_RESPONSE_TO_INTERLEUKIN_1	177	0.300367	1.13862	0.159907	0.877197	1	4964	tags=29%, list=20%, signal=36%
early_WT_Ghet_full_c5	GO_POSITIVE_REGULATION_OF_CELL_POPULATION_PROLIFERATION	782	0.263591	1.13854	0.0477855	0.876792	1	3869	tags=20%, list=15%, signal=23%
early_WT_Ghet_full_c5	GO_K48_LINKED_POLYUBIQUITIN_MODIFICATION_DEPENDENT_PROTEIN_BINDING	7	0.580811	1.13846	0.321545	0.876395	1	2764	tags=29%, list=11%, signal=32%
early_WT_Ghet_full_c5	GO_REGULATION_OF_POSTTRANSCRIPTIONAL_GENE_SILENCING	83	0.333462	1.13813	0.198024	0.876919	1	4284	tags=33%, list=17%, signal=39%
early_WT_Ghet_full_c5	GO_MITOCHONDRIAL_OUTER_MEMBRANE_TRANSLOCASE_COMPLEX	10	0.526564	1.13789	0.301359	0.87716	1	988	tags=20%, list=4%, signal=21%
early_WT_Ghet_full_c5	GO_NEGATIVE_REGULATION_OF_CELL_MOTILITY	248	0.289492	1.13778	0.12911	0.876859	1	4551	tags=28%, list=18%, signal=34%
early_WT_Ghet_full_c5	GO_POSITIVE_REGULATION_OF_NLRP3_INFLAMMASOME_COMPLEX_ASSEMBLY	6	0.604916	1.13758	0.33347	0.876889	1	3470	tags=50%, list=14%, signal=58%
early_WT_Ghet_full_c5	GO_REGULATION_OF_MRNA_POLYADENYLATION	16	0.46876	1.13758	0.287479	0.876204	1	5413	tags=63%, list=22%, signal=80%
early_WT_Ghet_full_c5	GO_RESPIRATORY_CHAIN_COMPLEX_III	14	0.4825	1.13745	0.289386	0.876012	1	365	tags=21%, list=1%, signal=22%
early_WT_Ghet_full_c5	GO_MODIFICATION_OF_POSTSYNAPTIC_STRUCTURE	14	0.485492	1.1374	0.287547	0.875496	1	2754	tags=36%, list=11%, signal=40%
early_WT_Ghet_full_c5	GO_RESPONSE_TO_INTERLEUKIN_9	8	0.561608	1.13724	0.312449	0.875406	1	7906	tags=63%, list=31%, signal=91%
early_WT_Ghet_full_c5	GO_ADA2_GCN5_ADA3_TRANSCRIPTION_ACTIVATOR_COMPLEX	14	0.481431	1.13723	0.296389	0.874739	1	5686	tags=64%, list=23%, signal=83%
early_WT_Ghet_full_c5	GO_CANONICAL_WNT_SIGNALING_PATHWAY	301	0.283084	1.13717	0.10995	0.874303	1	3654	tags=24%, list=15%, signal=27%
early_WT_Ghet_full_c5	GO_RESPONSE_TO_FLUORIDE	5	0.637306	1.1371	0.336131	0.873867	1	5665	tags=60%, list=23%, signal=77%
early_WT_Ghet_full_c5	GO_POSITIVE_REGULATION_OF_B_CELL_PROLIFERATION	29	0.407779	1.13685	0.262563	0.874116	1	4703	tags=41%, list=19%, signal=51%
early_WT_Ghet_full_c5	GO_CALCITONIN_FAMILY_RECEPTOR_ACTIVITY	5	0.639359	1.13684	0.335611	0.873494	1	4922	tags=60%, list=20%, signal=75%
early_WT_Ghet_full_c5	GO_POSITIVE_REGULATION_OF_HAIR_FOLLICLE_MATURATION	5	0.638258	1.13675	0.330159	0.873146	1	1018	tags=40%, list=4%, signal=42%
early_WT_Ghet_full_c5	GO_TRANSMEMBRANE_RECEPTOR_PROTEIN_SERINE_THREONINE_KINASE_SIGNALING_PATHWAY	301	0.281048	1.13672	0.107071	0.872544	1	4593	tags=29%, list=18%, signal=35%
early_WT_Ghet_full_c5	GO_INNER_EAR_MORPHOGENESIS	80	0.331611	1.13668	0.211274	0.872001	1	1642	tags=16%, list=7%, signal=17%
early_WT_Ghet_full_c5	GO_METALLOENDOPEPTIDASE_ACTIVITY	81	0.335473	1.13664	0.204911	0.871481	1	4819	tags=31%, list=19%, signal=38%
early_WT_Ghet_full_c5	GO_CELLULAR_RESPONSE_TO_ACID_CHEMICAL	184	0.296831	1.13624	0.146759	0.872291	1	3832	tags=24%, list=15%, signal=29%
early_WT_Ghet_full_c5	GO_COMPLEMENT_BINDING	14	0.482398	1.13582	0.305567	0.873187	1	4412	tags=43%, list=18%, signal=52%
early_WT_Ghet_full_c5	GO_POSITIVE_REGULATION_OF_RECEPTOR_SIGNALING_PATHWAY_VIA_STAT	65	0.348841	1.13537	0.22466	0.874182	1	6675	tags=35%, list=27%, signal=48%
early_WT_Ghet_full_c5	GO_POSITIVE_REGULATION_OF_INTERLEUKIN_6_SECRETION	25	0.418331	1.13527	0.271808	0.873858	1	2828	tags=24%, list=11%, signal=27%
early_WT_Ghet_full_c5	GO_PANCREATIC_A_CELL_DIFFERENTIATION	5	0.631086	1.13491	0.330539	0.87454	1	8411	tags=60%, list=33%, signal=90%
early_WT_Ghet_full_c5	GO_REGULATION_OF_CATION_TRANSMEMBRANE_TRANSPORT	288	0.284026	1.13441	0.121242	0.87575	1	6012	tags=33%, list=24%, signal=42%
early_WT_Ghet_full_c5	GO_BONE_TRABECULA_MORPHOGENESIS	13	0.48869	1.1343	0.294263	0.875488	1	3446	tags=46%, list=14%, signal=53%
early_WT_Ghet_full_c5	GO_POSITIVE_REGULATION_OF_PROTEIN_POLYUBIQUITINATION	10	0.523567	1.13401	0.317582	0.875876	1	5413	tags=60%, list=22%, signal=76%
early_WT_Ghet_full_c5	GO_DEVELOPMENTAL_CELL_GROWTH	207	0.292675	1.13378	0.14537	0.876019	1	3223	tags=21%, list=13%, signal=24%
early_WT_Ghet_full_c5	GO_MEMBRANE_REPOLARIZATION	42	0.375029	1.13375	0.243892	0.875457	1	2825	tags=24%, list=11%, signal=27%
early_WT_Ghet_full_c5	GO_NEGATIVE_REGULATION_OF_RESPONSE_TO_EXTERNAL_STIMULUS	285	0.285123	1.13373	0.120979	0.874872	1	2906	tags=18%, list=12%, signal=20%
early_WT_Ghet_full_c5	GO_PLASMINOGEN_ACTIVATION	19	0.444724	1.13366	0.279264	0.874432	1	3863	tags=26%, list=15%, signal=31%
early_WT_Ghet_full_c5	GO_MESENCHYME_MORPHOGENESIS	45	0.36856	1.13358	0.245866	0.874073	1	2828	tags=22%, list=11%, signal=25%
early_WT_Ghet_full_c5	GO_VESICLE_DOCKING	65	0.345019	1.13334	0.226174	0.874278	1	5343	tags=38%, list=21%, signal=49%
early_WT_Ghet_full_c5	GO_SEMAPHORIN_RECEPTOR_ACTIVITY	10	0.521245	1.13311	0.313701	0.874459	1	4556	tags=50%, list=18%, signal=61%
early_WT_Ghet_full_c5	GO_REGULATION_OF_NUCLEOCYTOPLASMIC_TRANSPORT	104	0.317611	1.13298	0.196676	0.874274	1	4026	tags=31%, list=16%, signal=36%
early_WT_Ghet_full_c5	GO_LONG_CHAIN_FATTY_ACID_IMPORT_INTO_CELL	13	0.486571	1.13281	0.303018	0.87425	1	1537	tags=31%, list=6%, signal=33%
early_WT_Ghet_full_c5	GO_NEGATIVE_REGULATION_OF_CELL_GROWTH_INVOLVED_IN_CARDIAC_MUSCLE_CELL_DEVELOPMENT	11	0.511668	1.1328	0.314215	0.873616	1	5385	tags=45%, list=21%, signal=58%
early_WT_Ghet_full_c5	GO_INTERLEUKIN_35_MEDIATED_SIGNALING_PATHWAY	11	0.501945	1.13255	0.297352	0.873862	1	6072	tags=45%, list=24%, signal=60%
early_WT_Ghet_full_c5	GO_REGULATION_OF_NON_CANONICAL_WNT_SIGNALING_PATHWAY	20	0.436559	1.13197	0.286015	0.875332	1	2392	tags=35%, list=10%, signal=39%
early_WT_Ghet_full_c5	GO_RRNA_PSEUDOURIDINE_SYNTHESIS	6	0.600768	1.13195	0.343487	0.874711	1	125	tags=17%, list=0%, signal=17%
early_WT_Ghet_full_c5	GO_TUMOR_NECROSIS_FACTOR_MEDIATED_SIGNALING_PATHWAY	148	0.304738	1.13163	0.166589	0.875254	1	5556	tags=34%, list=22%, signal=44%
early_WT_Ghet_full_c5	GO_POSITIVE_REGULATION_OF_CELL_CELL_ADHESION_MEDIATED_BY_CADHERIN	9	0.535228	1.13116	0.310526	0.876296	1	5977	tags=56%, list=24%, signal=73%
early_WT_Ghet_full_c5	GO_MHC_PROTEIN_COMPLEX_BINDING	19	0.437583	1.13107	0.286017	0.875953	1	1357	tags=21%, list=5%, signal=22%
early_WT_Ghet_full_c5	GO_IMMUNOGLOBULIN_PRODUCTION	88	0.326668	1.13094	0.208742	0.875736	1	5811	tags=34%, list=23%, signal=44%
early_WT_Ghet_full_c5	GO_ENDOPLASMIC_RETICULUM_MANNOSE_TRIMMING	15	0.471204	1.1309	0.296143	0.875214	1	1748	tags=27%, list=7%, signal=29%
early_WT_Ghet_full_c5	GO_EXTRACELLULAR_MATRIX	446	0.27147	1.13078	0.0804369	0.874995	1	4276	tags=25%, list=17%, signal=30%
early_WT_Ghet_full_c5	GO_MACROMOLECULE_METHYLATION	278	0.283698	1.13031	0.128205	0.876052	1	2615	tags=19%, list=10%, signal=21%
early_WT_Ghet_full_c5	GO_INOSITOL_TRISPHOSPHATE_BIOSYNTHETIC_PROCESS	21	0.433083	1.13012	0.287484	0.876074	1	5071	tags=38%, list=20%, signal=48%
early_WT_Ghet_full_c5	GO_EMBRYONIC_SKELETAL_SYSTEM_MORPHOGENESIS	80	0.331237	1.12999	0.213747	0.875876	1	5542	tags=35%, list=22%, signal=45%
early_WT_Ghet_full_c5	GO_REGULATION_OF_PEPTIDE_SECRETION	402	0.273805	1.12997	0.101067	0.87527	1	3884	tags=21%, list=15%, signal=25%
early_WT_Ghet_full_c5	GO_RESPONSE_TO_INTERFERON_BETA	24	0.419054	1.12991	0.268695	0.874819	1	4871	tags=33%, list=19%, signal=41%
early_WT_Ghet_full_c5	GO_HEART_FORMATION	24	0.41867	1.12986	0.271878	0.874355	1	3419	tags=29%, list=14%, signal=34%
early_WT_Ghet_full_c5	GO_RNA_DESTABILIZATION	30	0.399422	1.12981	0.262144	0.873857	1	4796	tags=47%, list=19%, signal=58%
early_WT_Ghet_full_c5	GO_RS_DOMAIN_BINDING	6	0.601602	1.12934	0.334289	0.874933	1	2300	tags=33%, list=9%, signal=37%
early_WT_Ghet_full_c5	GO_SOMATIC_RECOMBINATION_OF_IMMUNOGLOBULIN_GENE_SEGMENTS	45	0.368532	1.12922	0.2487	0.874721	1	5811	tags=40%, list=23%, signal=52%
early_WT_Ghet_full_c5	GO_ICOSANOID_BIOSYNTHETIC_PROCESS	33	0.389769	1.12912	0.264906	0.874406	1	3341	tags=27%, list=13%, signal=31%
early_WT_Ghet_full_c5	GO_ESCRT_COMPLEX_DISASSEMBLY	10	0.524169	1.12875	0.316403	0.875098	1	2754	tags=40%, list=11%, signal=45%
early_WT_Ghet_full_c5	GO_REGULATION_OF_CILIUM_BEAT_FREQUENCY_INVOLVED_IN_CILIARY_MOTILITY	5	0.625725	1.12868	0.353037	0.87469	1	6372	tags=60%, list=25%, signal=80%
early_WT_Ghet_full_c5	GO_RESPIRATORY_GASEOUS_EXCHANGE	56	0.353398	1.12865	0.23828	0.874138	1	1234	tags=18%, list=5%, signal=19%
early_WT_Ghet_full_c5	GO_POSITIVE_REGULATION_OF_PROTEIN_EXIT_FROM_ENDOPLASMIC_RETICULUM	13	0.484757	1.12863	0.300126	0.873544	1	4811	tags=46%, list=19%, signal=57%
early_WT_Ghet_full_c5	GO_RESPONSE_TO_FOOD	32	0.393142	1.12802	0.262198	0.875117	1	5476	tags=38%, list=22%, signal=48%
early_WT_Ghet_full_c5	GO_NERVE_GROWTH_FACTOR_SIGNALING_PATHWAY	11	0.499691	1.12775	0.31026	0.875453	1	6049	tags=55%, list=24%, signal=72%
early_WT_Ghet_full_c5	GO_REGULATION_OF_PROSTAGLANDIN_SECRETION	11	0.504884	1.12761	0.306385	0.875283	1	807	tags=18%, list=3%, signal=19%
early_WT_Ghet_full_c5	GO_REGULATION_OF_ACUTE_INFLAMMATORY_RESPONSE	30	0.398077	1.12756	0.277661	0.874818	1	4443	tags=27%, list=18%, signal=32%
early_WT_Ghet_full_c5	GO_EXTRAEMBRYONIC_MEMBRANE_DEVELOPMENT	9	0.534796	1.12755	0.315682	0.87421	1	1209	tags=22%, list=5%, signal=23%
early_WT_Ghet_full_c5	GO_POSITIVE_REGULATION_OF_MONONUCLEAR_CELL_MIGRATION	19	0.443553	1.12701	0.287009	0.875482	1	147	tags=11%, list=1%, signal=11%
early_WT_Ghet_full_c5	GO_CARBOHYDRATE_DERIVATIVE_METABOLIC_PROCESS	874	0.258885	1.12697	0.0496536	0.874976	1	4166	tags=24%, list=17%, signal=28%
early_WT_Ghet_full_c5	GO_ESTABLISHMENT_OF_PLANAR_POLARITY_INVOLVED_IN_NEURAL_TUBE_CLOSURE	14	0.472226	1.12679	0.312158	0.874981	1	1348	tags=29%, list=5%, signal=30%
early_WT_Ghet_full_c5	GO_S_SHAPED_BODY_MORPHOGENESIS	6	0.602908	1.12646	0.339045	0.875568	1	2864	tags=33%, list=11%, signal=38%
early_WT_Ghet_full_c5	GO_REACTIVE_OXYGEN_SPECIES_METABOLIC_PROCESS	145	0.304486	1.12614	0.189615	0.876077	1	2665	tags=16%, list=11%, signal=18%
early_WT_Ghet_full_c5	GO_ENDOTHELIAL_CELL_ACTIVATION	9	0.529072	1.12594	0.325286	0.87616	1	1001	tags=22%, list=4%, signal=23%
early_WT_Ghet_full_c5	GO_POSITIVE_REGULATION_OF_RECEPTOR_CATABOLIC_PROCESS	5	0.631935	1.12533	0.351671	0.877839	1	2480	tags=40%, list=10%, signal=44%
early_WT_Ghet_full_c5	GO_MUSCLE_SYSTEM_PROCESS	399	0.273298	1.12529	0.114074	0.877327	1	2906	tags=17%, list=12%, signal=18%
early_WT_Ghet_full_c5	GO_ACTIN_FILAMENT_NETWORK_FORMATION	8	0.554698	1.12516	0.326963	0.877153	1	2589	tags=25%, list=10%, signal=28%
early_WT_Ghet_full_c5	GO_FATTY_ACYL_COA_BINDING	19	0.437659	1.12499	0.295129	0.877125	1	5228	tags=42%, list=21%, signal=53%
early_WT_Ghet_full_c5	GO_POSITIVE_REGULATION_OF_EPITHELIAL_CELL_APOPTOTIC_PROCESS	25	0.415696	1.12453	0.287179	0.878152	1	4434	tags=48%, list=18%, signal=58%
early_WT_Ghet_full_c5	GO_AMIDE_BINDING	299	0.280842	1.12453	0.132809	0.877501	1	4499	tags=23%, list=18%, signal=28%
early_WT_Ghet_full_c5	GO_TRANSLATIONAL_ELONGATION	131	0.307292	1.12442	0.196789	0.877237	1	4415	tags=36%, list=18%, signal=43%
early_WT_Ghet_full_c5	GO_SENSORY_PERCEPTION_OF_TEMPERATURE_STIMULUS	19	0.444315	1.12405	0.30398	0.877955	1	4363	tags=32%, list=17%, signal=38%
early_WT_Ghet_full_c5	GO_RESPONSE_TO_FOLIC_ACID	10	0.52281	1.12362	0.31945	0.878915	1	1539	tags=20%, list=6%, signal=21%
early_WT_Ghet_full_c5	GO_MITOCHONDRIAL_RESPIRATORY_CHAIN_COMPLEX_III_ASSEMBLY	9	0.532187	1.12338	0.32182	0.879113	1	365	tags=33%, list=1%, signal=34%
early_WT_Ghet_full_c5	GO_REGULATION_OF_G_PROTEIN_COUPLED_RECEPTOR_SIGNALING_PATHWAY	121	0.309734	1.12315	0.198214	0.879302	1	5049	tags=31%, list=20%, signal=39%
early_WT_Ghet_full_c5	GO_NOREPINEPHRINE_TRANSPORT	15	0.472615	1.12284	0.306216	0.879773	1	7642	tags=47%, list=30%, signal=67%
early_WT_Ghet_full_c5	GO_FORMATION_OF_PRIMARY_GERM_LAYER	101	0.317904	1.12271	0.206457	0.879588	1	5542	tags=31%, list=22%, signal=39%
early_WT_Ghet_full_c5	GO_SIGNAL_RELEASE	407	0.272214	1.12246	0.109081	0.87989	1	4280	tags=22%, list=17%, signal=26%
early_WT_Ghet_full_c5	GO_CALCIUM_INDEPENDENT_CELL_CELL_ADHESION_VIA_PLASMA_MEMBRANE_CELL_ADHESION_MOLECULES	17	0.446483	1.12245	0.295359	0.879264	1	4720	tags=35%, list=19%, signal=43%
early_WT_Ghet_full_c5	GO_SMOOTH_MUSCLE_CELL_CHEMOTAXIS	8	0.556376	1.12233	0.332377	0.879077	1	1366	tags=25%, list=5%, signal=26%
early_WT_Ghet_full_c5	GO_NUCLEAR_PORE_COMPLEX_ASSEMBLY	9	0.527898	1.12223	0.327077	0.878791	1	3067	tags=44%, list=12%, signal=51%
early_WT_Ghet_full_c5	GO_PIRNA_METABOLIC_PROCESS	17	0.451276	1.12214	0.299419	0.878476	1	3951	tags=29%, list=16%, signal=35%
early_WT_Ghet_full_c5	GO_CYTOSKELETAL_ANCHORING_AT_PLASMA_MEMBRANE	10	0.515767	1.12208	0.323371	0.878025	1	3640	tags=40%, list=14%, signal=47%
early_WT_Ghet_full_c5	GO_NOREPINEPHRINE_SECRETION	12	0.491311	1.12203	0.322447	0.87758	1	6675	tags=42%, list=27%, signal=57%
early_WT_Ghet_full_c5	GO_MOLECULAR_CARRIER_ACTIVITY	32	0.392675	1.122	0.268144	0.877012	1	665	tags=16%, list=3%, signal=16%
early_WT_Ghet_full_c5	GO_RESPONSE_TO_THYROID_HORMONE	23	0.421652	1.12193	0.28068	0.876634	1	3484	tags=30%, list=14%, signal=35%
early_WT_Ghet_full_c5	GO_POSITIVE_REGULATION_OF_MITOCHONDRIAL_TRANSLATION	17	0.450943	1.12163	0.293191	0.877089	1	4580	tags=47%, list=18%, signal=57%
early_WT_Ghet_full_c5	GO_BIOMINERAL_TISSUE_DEVELOPMENT	131	0.307019	1.12159	0.193756	0.876592	1	3584	tags=22%, list=14%, signal=26%
early_WT_Ghet_full_c5	GO_NEGATIVE_REGULATION_OF_DEFENSE_RESPONSE_TO_VIRUS	22	0.423905	1.12146	0.28657	0.876411	1	6932	tags=50%, list=28%, signal=69%
early_WT_Ghet_full_c5	GO_POSITIVE_REGULATION_OF_ACTIVATED_T_CELL_PROLIFERATION	23	0.421356	1.12146	0.284805	0.875766	1	2895	tags=17%, list=12%, signal=20%
early_WT_Ghet_full_c5	GO_PROTEIN_INSERTION_INTO_MEMBRANE	55	0.351488	1.12123	0.245249	0.875951	1	2331	tags=24%, list=9%, signal=26%
early_WT_Ghet_full_c5	GO_POSITIVE_REGULATION_OF_PEPTIDE_SECRETION	230	0.287119	1.12111	0.161135	0.875734	1	3803	tags=21%, list=15%, signal=25%
early_WT_Ghet_full_c5	GO_COFACTOR_TRANSMEMBRANE_TRANSPORTER_ACTIVITY	21	0.430524	1.12105	0.293605	0.875316	1	4258	tags=33%, list=17%, signal=40%
early_WT_Ghet_full_c5	GO_ZYMOGEN_GRANULE	12	0.499155	1.12093	0.323203	0.8751	1	4095	tags=33%, list=16%, signal=40%
early_WT_Ghet_full_c5	GO_NEGATIVE_REGULATION_OF_ORGAN_GROWTH	32	0.391842	1.12071	0.272415	0.875226	1	3058	tags=28%, list=12%, signal=32%
early_WT_Ghet_full_c5	GO_PEPTIDYL_ASPARAGINE_MODIFICATION	33	0.389183	1.12065	0.271828	0.874822	1	2605	tags=27%, list=10%, signal=30%
early_WT_Ghet_full_c5	GO_REGULATION_OF_CHOLESTEROL_ESTERIFICATION	8	0.549425	1.12063	0.330915	0.874245	1	674	tags=25%, list=3%, signal=26%
early_WT_Ghet_full_c5	GO_DETECTION_OF_STIMULUS_INVOLVED_IN_SENSORY_PERCEPTION	188	0.29406	1.12021	0.172904	0.875129	1	7820	tags=29%, list=31%, signal=42%
early_WT_Ghet_full_c5	GO_SARCOLEMMA	132	0.307151	1.11992	0.205599	0.875551	1	4503	tags=23%, list=18%, signal=28%
early_WT_Ghet_full_c5	GO_ACTIVE_TRANSMEMBRANE_TRANSPORTER_ACTIVITY	322	0.277161	1.11953	0.135297	0.876358	1	4168	tags=23%, list=17%, signal=27%
early_WT_Ghet_full_c5	GO_REGULATION_OF_NEURON_DIFFERENTIATION	597	0.263668	1.11949	0.0819131	0.875828	1	4238	tags=23%, list=17%, signal=28%
early_WT_Ghet_full_c5	GO_GLYCOSPHINGOLIPID_BIOSYNTHETIC_PROCESS	24	0.416759	1.11927	0.287803	0.876017	1	2796	tags=29%, list=11%, signal=33%
early_WT_Ghet_full_c5	GO_EMBRYONIC_SKELETAL_JOINT_MORPHOGENESIS	9	0.533689	1.1192	0.330802	0.875625	1	5542	tags=44%, list=22%, signal=57%
early_WT_Ghet_full_c5	GO_BONE_MORPHOGENESIS	99	0.317677	1.1192	0.21093	0.874987	1	4098	tags=31%, list=16%, signal=37%
early_WT_Ghet_full_c5	GO_LONG_CHAIN_FATTY_ACID_TRANSPORT	59	0.34599	1.11911	0.256522	0.874673	1	1537	tags=15%, list=6%, signal=16%
early_WT_Ghet_full_c5	GO_TRNA_3_END_PROCESSING	8	0.549399	1.11878	0.334864	0.875246	1	5112	tags=63%, list=20%, signal=78%
early_WT_Ghet_full_c5	GO_RNA_POLYMERASE_II_CORE_PROMOTER_SEQUENCE_SPECIFIC_DNA_BINDING	30	0.392239	1.11834	0.264731	0.876196	1	3485	tags=30%, list=14%, signal=35%
early_WT_Ghet_full_c5	GO_ESTABLISHMENT_OF_PROTEIN_LOCALIZATION_TO_MITOCHONDRIAL_MEMBRANE	18	0.439707	1.1181	0.300947	0.876441	1	504	tags=22%, list=2%, signal=23%
early_WT_Ghet_full_c5	GO_POSITIVE_REGULATION_OF_TRANSFORMING_GROWTH_FACTOR_BETA1_PRODUCTION	6	0.594353	1.11792	0.351912	0.876447	1	3886	tags=67%, list=15%, signal=79%
early_WT_Ghet_full_c5	GO_REGULATION_OF_RESPIRATORY_GASEOUS_EXCHANGE_BY_NEUROLOGICAL_SYSTEM_PROCESS	10	0.513837	1.11791	0.32827	0.875857	1	4143	tags=40%, list=16%, signal=48%
early_WT_Ghet_full_c5	GO_RIBONUCLEOPROTEIN_COMPLEX_BIOGENESIS	469	0.267801	1.11789	0.0973589	0.875295	1	3954	tags=25%, list=16%, signal=29%
early_WT_Ghet_full_c5	GO_EKC_KEOPS_COMPLEX	6	0.597819	1.11723	0.353276	0.877096	1	3835	tags=50%, list=15%, signal=59%
early_WT_Ghet_full_c5	GO_DEATH_INDUCING_SIGNALING_COMPLEX_ASSEMBLY	8	0.547651	1.11689	0.344786	0.877691	1	2734	tags=50%, list=11%, signal=56%
early_WT_Ghet_full_c5	GO_REGULATION_OF_STEROL_TRANSPORT	42	0.368369	1.11673	0.272648	0.877648	1	4138	tags=29%, list=16%, signal=34%
early_WT_Ghet_full_c5	GO_REGULATION_OF_INTERFERON_GAMMA_SECRETION	6	0.59532	1.11659	0.359983	0.877517	1	1890	tags=17%, list=8%, signal=18%
early_WT_Ghet_full_c5	GO_REGULATION_OF_SECONDARY_HEART_FIELD_CARDIOBLAST_PROLIFERATION	7	0.568327	1.11618	0.345904	0.87838	1	3386	tags=43%, list=13%, signal=50%
early_WT_Ghet_full_c5	GO_POSITIVE_REGULATION_OF_DENDRITIC_SPINE_MORPHOGENESIS	18	0.440184	1.11608	0.302191	0.878112	1	2704	tags=22%, list=11%, signal=25%
early_WT_Ghet_full_c5	GO_TUBE_FORMATION	137	0.302524	1.11585	0.203461	0.878335	1	6111	tags=37%, list=24%, signal=49%
early_WT_Ghet_full_c5	GO_COPII_COATED_VESICLE_BUDDING	71	0.33582	1.11583	0.244165	0.877736	1	5818	tags=46%, list=23%, signal=60%
early_WT_Ghet_full_c5	GO_VESICLE_TARGETING	90	0.322562	1.11583	0.235267	0.877107	1	5818	tags=46%, list=23%, signal=59%
early_WT_Ghet_full_c5	GO_HYPOTHALAMUS_CELL_DIFFERENTIATION	7	0.572098	1.11564	0.339116	0.877184	1	2733	tags=43%, list=11%, signal=48%
early_WT_Ghet_full_c5	GO_REGULATORY_T_CELL_DIFFERENTIATION	25	0.413845	1.11555	0.289564	0.876866	1	4412	tags=36%, list=18%, signal=44%
early_WT_Ghet_full_c5	GO_REGULATION_OF_DENDRITIC_CELL_CHEMOTAXIS	6	0.593716	1.1155	0.350201	0.876439	1	8765	tags=67%, list=35%, signal=102%
early_WT_Ghet_full_c5	GO_IMMUNE_RESPONSE_REGULATING_SIGNALING_PATHWAY	480	0.266783	1.11512	0.106084	0.877165	1	4747	tags=26%, list=19%, signal=32%
early_WT_Ghet_full_c5	GO_LEUKOTRIENE_BIOSYNTHETIC_PROCESS	9	0.532351	1.11482	0.337495	0.877649	1	341	tags=22%, list=1%, signal=23%
early_WT_Ghet_full_c5	GO_REVERSE_CHOLESTEROL_TRANSPORT	13	0.479261	1.1145	0.314405	0.878194	1	3739	tags=38%, list=15%, signal=45%
early_WT_Ghet_full_c5	GO_REGULATION_OF_HORMONE_LEVELS	442	0.268122	1.11432	0.108875	0.878211	1	4243	tags=22%, list=17%, signal=26%
early_WT_Ghet_full_c5	GO_CATSPER_COMPLEX	7	0.565286	1.11431	0.35339	0.877622	1	3999	tags=29%, list=16%, signal=34%
early_WT_Ghet_full_c5	GO_POSITIVE_REGULATION_OF_TYPE_I_INTERFERON_PRODUCTION	71	0.333875	1.11418	0.249667	0.877449	1	3985	tags=28%, list=16%, signal=33%
early_WT_Ghet_full_c5	GO_CATALYTIC_ACTIVITY_ACTING_ON_A_TRNA	102	0.315263	1.11398	0.229354	0.87756	1	3408	tags=27%, list=14%, signal=32%
early_WT_Ghet_full_c5	GO_RESPONSE_TO_CARBOHYDRATE	205	0.287114	1.11375	0.174364	0.877777	1	2751	tags=21%, list=11%, signal=23%
early_WT_Ghet_full_c5	GO_HISTONE_ACETYLTRANSFERASE_ACTIVITY_H4_K5_SPECIFIC_	10	0.511363	1.11354	0.33046	0.877919	1	6006	tags=60%, list=24%, signal=79%
early_WT_Ghet_full_c5	GO_NEPHRON_TUBULE_FORMATION	16	0.459943	1.11319	0.316077	0.878508	1	5542	tags=31%, list=22%, signal=40%
early_WT_Ghet_full_c5	GO_REGULATION_OF_IMMUNE_RESPONSE	807	0.256301	1.113	0.0578559	0.8786	1	4747	tags=25%, list=19%, signal=30%
early_WT_Ghet_full_c5	GO_NEGATIVE_REGULATION_OF_SEQUESTERING_OF_TRIGLYCERIDE	5	0.617504	1.11285	0.362208	0.878536	1	6535	tags=60%, list=26%, signal=81%
early_WT_Ghet_full_c5	GO_COLUMNAR_CUBOIDAL_EPITHELIAL_CELL_DEVELOPMENT	50	0.354195	1.11268	0.258242	0.878521	1	5964	tags=36%, list=24%, signal=47%
early_WT_Ghet_full_c5	GO_DIVALENT_INORGANIC_ANION_HOMEOSTASIS	7	0.571882	1.11251	0.348037	0.878506	1	1482	tags=29%, list=6%, signal=30%
early_WT_Ghet_full_c5	GO_REGULATION_OF_ANION_TRANSMEMBRANE_TRANSPORT	24	0.409682	1.11249	0.302637	0.877954	1	4960	tags=33%, list=20%, signal=41%
early_WT_Ghet_full_c5	GO_MAINTENANCE_OF_CELL_POLARITY	17	0.445981	1.11203	0.302745	0.879052	1	2549	tags=24%, list=10%, signal=26%
early_WT_Ghet_full_c5	GO_MODIFICATION_OF_POSTSYNAPTIC_ACTIN_CYTOSKELETON	10	0.513492	1.11169	0.337162	0.879656	1	1758	tags=30%, list=7%, signal=32%
early_WT_Ghet_full_c5	GO_OLIGOSACCHARYL_TRANSFERASE_ACTIVITY	10	0.510862	1.11147	0.340796	0.87985	1	2554	tags=30%, list=10%, signal=33%
early_WT_Ghet_full_c5	GO_REGULATION_OF_MULTI_ORGANISM_PROCESS	355	0.273106	1.11143	0.137674	0.879369	1	4174	tags=26%, list=17%, signal=30%
early_WT_Ghet_full_c5	GO_POSITIVE_REGULATION_OF_RESPONSE_TO_DRUG	22	0.420774	1.11108	0.294191	0.880021	1	2832	tags=23%, list=11%, signal=26%
early_WT_Ghet_full_c5	GO_NEGATIVE_REGULATION_OF_CIRCADIAN_RHYTHM	12	0.493132	1.11097	0.334588	0.879787	1	1837	tags=33%, list=7%, signal=36%
early_WT_Ghet_full_c5	GO_POSITIVE_REGULATION_OF_TUMOR_NECROSIS_FACTOR_BIOSYNTHETIC_PROCESS	11	0.497176	1.11085	0.326693	0.879611	1	3366	tags=27%, list=13%, signal=31%
early_WT_Ghet_full_c5	GO_NEGATIVE_REGULATION_OF_FIBROBLAST_APOPTOTIC_PROCESS	6	0.58355	1.11078	0.364486	0.879217	1	1440	tags=17%, list=6%, signal=18%
early_WT_Ghet_full_c5	GO_NEGATIVE_REGULATION_OF_HISTONE_METHYLATION	20	0.432564	1.11072	0.316938	0.878817	1	2892	tags=35%, list=11%, signal=40%
early_WT_Ghet_full_c5	GO_ENZYME_LINKED_RECEPTOR_PROTEIN_SIGNALING_PATHWAY	929	0.253316	1.11065	0.0619883	0.87846	1	3884	tags=22%, list=15%, signal=25%
early_WT_Ghet_full_c5	GO_TRANSCRIPTION_FACTOR_TFIID_COMPLEX	38	0.37158	1.11031	0.275935	0.879093	1	4933	tags=39%, list=20%, signal=49%
early_WT_Ghet_full_c5	GO_ARACHIDONIC_ACID_SECRETION	24	0.411129	1.11018	0.294521	0.878943	1	1336	tags=13%, list=5%, signal=13%
early_WT_Ghet_full_c5	GO_METANEPHRIC_GLOMERULUS_DEVELOPMENT	12	0.484063	1.10995	0.326446	0.87915	1	6248	tags=42%, list=25%, signal=55%
early_WT_Ghet_full_c5	GO_ADRENERGIC_RECEPTOR_SIGNALING_PATHWAY	22	0.420435	1.10911	0.308533	0.881546	1	6163	tags=41%, list=24%, signal=54%
early_WT_Ghet_full_c5	GO_BONE_DEVELOPMENT	194	0.290429	1.1086	0.198104	0.882804	1	4098	tags=25%, list=16%, signal=30%
early_WT_Ghet_full_c5	GO_NEGATIVE_REGULATION_OF_ION_TRANSMEMBRANE_TRANSPORT	84	0.324014	1.10826	0.237799	0.883421	1	6380	tags=36%, list=25%, signal=48%
early_WT_Ghet_full_c5	GO_REGULATION_OF_TRANSCRIPTION_REGULATORY_REGION_DNA_BINDING	45	0.362738	1.10799	0.273778	0.883763	1	2828	tags=22%, list=11%, signal=25%
early_WT_Ghet_full_c5	GO_REGULATION_OF_IMMUNE_SYSTEM_PROCESS	1257	0.249164	1.10795	0.0439211	0.883314	1	4821	tags=25%, list=19%, signal=29%
early_WT_Ghet_full_c5	GO_REGULATION_OF_MEMBRANE_POTENTIAL	373	0.271124	1.10791	0.139725	0.882818	1	4363	tags=23%, list=17%, signal=27%
early_WT_Ghet_full_c5	GO_REGULATION_OF_GENE_EXPRESSION_BY_GENETIC_IMPRINTING	16	0.452443	1.10791	0.306771	0.882212	1	5726	tags=44%, list=23%, signal=57%
early_WT_Ghet_full_c5	GO_POSITIVE_REGULATION_OF_CYSTEINE_TYPE_ENDOPEPTIDASE_ACTIVITY	130	0.303708	1.10776	0.224785	0.88213	1	3627	tags=23%, list=14%, signal=27%
early_WT_Ghet_full_c5	GO_REGULATION_OF_EXTENT_OF_CELL_GROWTH	99	0.314576	1.10727	0.236438	0.883268	1	3596	tags=27%, list=14%, signal=32%
early_WT_Ghet_full_c5	GO_T_TUBULE	51	0.351495	1.10671	0.269479	0.884702	1	4416	tags=31%, list=18%, signal=38%
early_WT_Ghet_full_c5	GO_SPECTRIN_ASSOCIATED_CYTOSKELETON	8	0.541295	1.1067	0.343893	0.884096	1	4297	tags=38%, list=17%, signal=45%
early_WT_Ghet_full_c5	GO_MODULATION_BY_HOST_OF_VIRAL_GENOME_REPLICATION	14	0.469403	1.10659	0.324779	0.883905	1	6533	tags=64%, list=26%, signal=87%
early_WT_Ghet_full_c5	GO_CELLULAR_RESPONSE_TO_COLD	9	0.529047	1.10652	0.349246	0.883551	1	5318	tags=44%, list=21%, signal=56%
early_WT_Ghet_full_c5	GO_MMXD_COMPLEX	5	0.618371	1.10647	0.372695	0.883104	1	4987	tags=60%, list=20%, signal=75%
early_WT_Ghet_full_c5	GO_PATTERN_SPECIFICATION_PROCESS	358	0.271209	1.10643	0.148904	0.882659	1	5084	tags=25%, list=20%, signal=31%
early_WT_Ghet_full_c5	GO_NEGATIVE_REGULATION_OF_CELL_PROLIFERATION_INVOLVED_IN_KIDNEY_DEVELOPMENT	5	0.621266	1.1064	0.369971	0.882153	1	4494	tags=40%, list=18%, signal=49%
early_WT_Ghet_full_c5	GO_HULC_COMPLEX	5	0.626292	1.10633	0.376759	0.881791	1	7960	tags=60%, list=32%, signal=88%
early_WT_Ghet_full_c5	GO_REGULATION_OF_MESENCHYMAL_STEM_CELL_DIFFERENTIATION	6	0.590388	1.10623	0.372218	0.881511	1	1741	tags=33%, list=7%, signal=36%
early_WT_Ghet_full_c5	GO_CYTOPLASMIC_SIDE_OF_ENDOPLASMIC_RETICULUM_MEMBRANE	13	0.476631	1.1061	0.336159	0.881363	1	4358	tags=38%, list=17%, signal=46%
early_WT_Ghet_full_c5	GO_HFE_TRANSFERRIN_RECEPTOR_COMPLEX	7	0.563718	1.10509	0.361826	0.884505	1	3327	tags=43%, list=13%, signal=49%
early_WT_Ghet_full_c5	GO_C_TERMINAL_PROTEIN_LIPIDATION	7	0.56512	1.10508	0.365884	0.883896	1	644	tags=29%, list=3%, signal=29%
early_WT_Ghet_full_c5	GO_TROPONIN_COMPLEX	9	0.521901	1.10508	0.341095	0.883281	1	4794	tags=44%, list=19%, signal=55%
early_WT_Ghet_full_c5	GO_FORMATION_OF_TRANSLATION_PREINITIATION_COMPLEX	10	0.517979	1.10496	0.350104	0.883118	1	3	tags=10%, list=0%, signal=10%
early_WT_Ghet_full_c5	GO_AMIDE_TRANSMEMBRANE_TRANSPORTER_ACTIVITY	43	0.360444	1.1049	0.291457	0.882732	1	2610	tags=23%, list=10%, signal=26%
early_WT_Ghet_full_c5	GO_TRANSCRIPTION_INITIATION_FROM_RNA_POLYMERASE_I_PROMOTER	33	0.381756	1.1048	0.282794	0.882484	1	4579	tags=45%, list=18%, signal=55%
early_WT_Ghet_full_c5	GO_REGULATION_OF_TRANSLATIONAL_TERMINATION	9	0.523444	1.10473	0.346424	0.882102	1	2471	tags=44%, list=10%, signal=49%
early_WT_Ghet_full_c5	GO_CYCLIC_NUCLEOTIDE_CATABOLIC_PROCESS	14	0.468438	1.10473	0.333193	0.881504	1	4571	tags=36%, list=18%, signal=44%
early_WT_Ghet_full_c5	GO_POSITIVE_REGULATION_OF_DNA_REPAIR	63	0.335813	1.10472	0.263181	0.880918	1	3891	tags=30%, list=15%, signal=36%
early_WT_Ghet_full_c5	GO_STEROL_IMPORT	8	0.542046	1.10441	0.343802	0.881436	1	1537	tags=38%, list=6%, signal=40%
early_WT_Ghet_full_c5	GO_MIDBRAIN_HINDBRAIN_BOUNDARY_DEVELOPMENT	6	0.585828	1.10406	0.371289	0.882145	1	9654	tags=67%, list=38%, signal=108%
early_WT_Ghet_full_c5	GO_REGULATION_OF_CILIUM_BEAT_FREQUENCY	10	0.503508	1.10394	0.341031	0.881964	1	10885	tags=80%, list=43%, signal=141%
early_WT_Ghet_full_c5	GO_SYNAPSE_ASSEMBLY	162	0.294743	1.10367	0.215392	0.88234	1	4143	tags=25%, list=16%, signal=30%
early_WT_Ghet_full_c5	GO_REGULATION_OF_B_CELL_PROLIFERATION	42	0.36413	1.10356	0.291958	0.882119	1	4703	tags=33%, list=19%, signal=41%
early_WT_Ghet_full_c5	GO_ADULT_FEEDING_BEHAVIOR	7	0.562643	1.10333	0.355402	0.88235	1	288	tags=14%, list=1%, signal=14%
early_WT_Ghet_full_c5	GO_TRANSFERASE_COMPLEX	747	0.256313	1.1033	0.0958118	0.881851	1	3573	tags=22%, list=14%, signal=25%
early_WT_Ghet_full_c5	GO_REGULATION_OF_ANATOMICAL_STRUCTURE_MORPHOGENESIS	960	0.251906	1.10329	0.0671378	0.88127	1	4895	tags=27%, list=19%, signal=32%
early_WT_Ghet_full_c5	GO_PROTON_TRANSPORTING_V_TYPE_ATPASE_COMPLEX_ASSEMBLY	5	0.615153	1.10325	0.371743	0.880812	1	435	tags=20%, list=2%, signal=20%
early_WT_Ghet_full_c5	GO_CHEMOKINE_ACTIVITY	26	0.399731	1.10312	0.31052	0.880695	1	3461	tags=19%, list=14%, signal=22%
early_WT_Ghet_full_c5	GO_DEVELOPMENTAL_GROWTH_INVOLVED_IN_MORPHOGENESIS	216	0.283179	1.10307	0.184198	0.880247	1	3978	tags=24%, list=16%, signal=28%
early_WT_Ghet_full_c5	GO_TYPE_I_INTERFERON_PRODUCTION	116	0.309363	1.10272	0.23912	0.880927	1	3985	tags=24%, list=16%, signal=29%
early_WT_Ghet_full_c5	GO_CELLULAR_COPPER_ION_HOMEOSTASIS	14	0.464545	1.10262	0.336617	0.880661	1	3574	tags=36%, list=14%, signal=42%
early_WT_Ghet_full_c5	GO_BLOOD_VESSEL_MORPHOGENESIS	522	0.262407	1.10229	0.126293	0.881277	1	4499	tags=24%, list=18%, signal=29%
early_WT_Ghet_full_c5	GO_ENDOCYTIC_VESICLE_MEMBRANE	148	0.29769	1.10203	0.230151	0.881633	1	4801	tags=30%, list=19%, signal=37%
early_WT_Ghet_full_c5	GO_PHOSPHATIDYLINOSITOL_N_ACETYLGLUCOSAMINYLTRANSFERASE_ACTIVITY	5	0.615054	1.10188	0.375664	0.881558	1	3631	tags=60%, list=14%, signal=70%
early_WT_Ghet_full_c5	GO_NEGATIVE_REGULATION_OF_RHO_PROTEIN_SIGNAL_TRANSDUCTION	21	0.424735	1.10187	0.319048	0.881004	1	4474	tags=38%, list=18%, signal=46%
early_WT_Ghet_full_c5	GO_POSITIVE_REGULATION_OF_IMMUNE_RESPONSE	650	0.257918	1.10182	0.108732	0.880572	1	4747	tags=25%, list=19%, signal=30%
early_WT_Ghet_full_c5	GO_NEGATIVE_REGULATION_OF_CD4_POSITIVE_ALPHA_BETA_T_CELL_DIFFERENTIATION	17	0.444435	1.10175	0.326158	0.880237	1	5765	tags=47%, list=23%, signal=61%
early_WT_Ghet_full_c5	GO_NEGATIVE_REGULATION_OF_SMOOTH_MUSCLE_CELL_APOPTOTIC_PROCESS	6	0.590171	1.10172	0.375413	0.879715	1	6	tags=17%, list=0%, signal=17%
early_WT_Ghet_full_c5	GO_MHC_CLASS_I_PROTEIN_COMPLEX	8	0.536227	1.10146	0.352503	0.880068	1	3751	tags=38%, list=15%, signal=44%
early_WT_Ghet_full_c5	GO_CENTROMERIC_DNA_BINDING	6	0.581938	1.10079	0.365079	0.88188	1	5517	tags=50%, list=22%, signal=64%
early_WT_Ghet_full_c5	GO_FOREBRAIN_NEURON_DEVELOPMENT	25	0.409048	1.10053	0.3066	0.882192	1	2733	tags=24%, list=11%, signal=27%
early_WT_Ghet_full_c5	GO_ATP_METABOLIC_PROCESS	40	0.367763	1.10046	0.290043	0.881834	1	2751	tags=28%, list=11%, signal=31%
early_WT_Ghet_full_c5	GO_CELLULAR_RESPONSE_TO_VASCULAR_ENDOTHELIAL_GROWTH_FACTOR_STIMULUS	54	0.348005	1.09968	0.284471	0.884062	1	2733	tags=26%, list=11%, signal=29%
early_WT_Ghet_full_c5	GO_NOREPINEPHRINE_METABOLIC_PROCESS	5	0.613631	1.09952	0.386473	0.884034	1	5590	tags=60%, list=22%, signal=77%
early_WT_Ghet_full_c5	GO_NON_CANONICAL_WNT_SIGNALING_PATHWAY	143	0.297109	1.09933	0.231779	0.884093	1	4182	tags=31%, list=17%, signal=37%
early_WT_Ghet_full_c5	GO_VESICLE_TETHERING	7	0.55941	1.09914	0.363234	0.884142	1	6613	tags=71%, list=26%, signal=97%
early_WT_Ghet_full_c5	GO_POSITIVE_REGULATION_OF_ANION_TRANSPORT	45	0.354447	1.099	0.286565	0.884062	1	6853	tags=44%, list=27%, signal=61%
early_WT_Ghet_full_c5	GO_POSITIVE_REGULATION_OF_INTERLEUKIN_6_PRODUCTION	71	0.329183	1.099	0.257719	0.883474	1	3985	tags=25%, list=16%, signal=30%
early_WT_Ghet_full_c5	GO_POSITIVE_REGULATION_OF_BLOOD_VESSEL_ENDOTHELIAL_CELL_PROLIFERATION_INVOLVED_IN_SPROUTING_ANGIOGENESIS	10	0.505386	1.09898	0.346138	0.882965	1	4350	tags=40%, list=17%, signal=48%
early_WT_Ghet_full_c5	GO_ROUNDABOUT_SIGNALING_PATHWAY	7	0.557821	1.09885	0.361331	0.882832	1	2912	tags=43%, list=12%, signal=48%
early_WT_Ghet_full_c5	GO_MODULATION_BY_SYMBIONT_OF_HOST_APOPTOTIC_PROCESS	5	0.61485	1.09878	0.380779	0.882469	1	900	tags=40%, list=4%, signal=41%
early_WT_Ghet_full_c5	GO_RECEPTOR_LOCALIZATION_TO_SYNAPSE	47	0.354407	1.09872	0.293865	0.882095	1	5800	tags=36%, list=23%, signal=47%
early_WT_Ghet_full_c5	GO_VOLTAGE_GATED_SODIUM_CHANNEL_ACTIVITY	15	0.454112	1.09858	0.330201	0.881988	1	4774	tags=33%, list=19%, signal=41%
early_WT_Ghet_full_c5	GO_ARTERY_MORPHOGENESIS	57	0.341486	1.09857	0.276903	0.881422	1	2864	tags=23%, list=11%, signal=26%
early_WT_Ghet_full_c5	GO_INTRACILIARY_TRANSPORT_PARTICLE	28	0.395441	1.0985	0.314703	0.881072	1	6397	tags=54%, list=25%, signal=72%
early_WT_Ghet_full_c5	GO_REGULATION_OF_SKELETAL_MUSCLE_CELL_DIFFERENTIATION	18	0.433997	1.09848	0.326809	0.880553	1	3419	tags=39%, list=14%, signal=45%
early_WT_Ghet_full_c5	GO_CLATHRIN_COATED_VESICLE	168	0.291896	1.09846	0.222927	0.880032	1	4714	tags=28%, list=19%, signal=34%
early_WT_Ghet_full_c5	GO_MONOSACCHARIDE_CATABOLIC_PROCESS	37	0.37346	1.09843	0.292947	0.879554	1	3043	tags=19%, list=12%, signal=21%
early_WT_Ghet_full_c5	GO_MEMBRANE_INVAGINATION	59	0.341418	1.09809	0.28641	0.880149	1	3059	tags=25%, list=12%, signal=29%
early_WT_Ghet_full_c5	GO_EGO_COMPLEX	5	0.615164	1.09789	0.377688	0.880296	1	3832	tags=40%, list=15%, signal=47%
early_WT_Ghet_full_c5	GO_MORPHOGENESIS_OF_EMBRYONIC_EPITHELIUM	139	0.298831	1.09783	0.226169	0.879901	1	6111	tags=37%, list=24%, signal=48%
early_WT_Ghet_full_c5	GO_SNRNA_TRANSCRIPTION	71	0.329508	1.09776	0.266842	0.879564	1	4619	tags=35%, list=18%, signal=43%
early_WT_Ghet_full_c5	GO_POSITIVE_REGULATION_OF_MULTICELLULAR_ORGANISMAL_PROCESS	1517	0.245279	1.09767	0.0435931	0.879307	1	4273	tags=22%, list=17%, signal=25%
early_WT_Ghet_full_c5	GO_EMBRYONIC_MORPHOGENESIS	501	0.262314	1.09763	0.132391	0.878839	1	3976	tags=21%, list=16%, signal=24%
early_WT_Ghet_full_c5	GO_RNA_HELICASE_ACTIVITY	47	0.354637	1.09755	0.288723	0.878527	1	3383	tags=26%, list=13%, signal=29%
early_WT_Ghet_full_c5	GO_BHLH_TRANSCRIPTION_FACTOR_BINDING	24	0.408204	1.09737	0.314855	0.8786	1	2892	tags=25%, list=11%, signal=28%
early_WT_Ghet_full_c5	GO_COMMITMENT_OF_NEURONAL_CELL_TO_SPECIFIC_NEURON_TYPE_IN_FOREBRAIN	5	0.617522	1.09731	0.382866	0.878215	1	9625	tags=80%, list=38%, signal=130%
early_WT_Ghet_full_c5	GO_LOW_DENSITY_LIPOPROTEIN_PARTICLE_RECEPTOR_BIOSYNTHETIC_PROCESS	9	0.518516	1.09715	0.363078	0.87821	1	4647	tags=44%, list=18%, signal=54%
early_WT_Ghet_full_c5	GO_POSITIVE_REGULATION_OF_B_CELL_RECEPTOR_SIGNALING_PATHWAY	7	0.561382	1.09658	0.377555	0.879655	1	2073	tags=43%, list=8%, signal=47%
early_WT_Ghet_full_c5	GO_CELLULAR_RESPONSE_TO_OXYGEN_CONTAINING_COMPOUND	963	0.250283	1.09623	0.0880682	0.880323	1	3857	tags=21%, list=15%, signal=24%
early_WT_Ghet_full_c5	GO_RETINOL_BINDING	14	0.461303	1.09609	0.344998	0.880266	1	59	tags=7%, list=0%, signal=7%
early_WT_Ghet_full_c5	GO_CHONDROITIN_SULFATE_BINDING	9	0.522881	1.09576	0.363713	0.880833	1	2310	tags=22%, list=9%, signal=24%
early_WT_Ghet_full_c5	GO_BODY_MORPHOGENESIS	50	0.349269	1.09561	0.287005	0.880796	1	6030	tags=38%, list=24%, signal=50%
early_WT_Ghet_full_c5	GO_MEMBRANE_LIPID_CATABOLIC_PROCESS	31	0.386801	1.09547	0.299784	0.880676	1	2404	tags=26%, list=10%, signal=28%
early_WT_Ghet_full_c5	GO_REGULATION_OF_RELAXATION_OF_MUSCLE	8	0.533855	1.09537	0.360533	0.880462	1	5743	tags=50%, list=23%, signal=65%
early_WT_Ghet_full_c5	GO_S_ADENOSYLMETHIONINE_DEPENDENT_METHYLTRANSFERASE_ACTIVITY	153	0.293001	1.09532	0.233778	0.880048	1	4543	tags=29%, list=18%, signal=36%
early_WT_Ghet_full_c5	GO_HINDBRAIN_DEVELOPMENT	136	0.299326	1.09521	0.240524	0.879834	1	2947	tags=19%, list=12%, signal=22%
early_WT_Ghet_full_c5	GO_PHAGOCYTIC_VESICLE_MEMBRANE	71	0.330022	1.09517	0.274221	0.879406	1	4449	tags=34%, list=18%, signal=41%
early_WT_Ghet_full_c5	GO_RESPONSE_TO_ERYTHROPOIETIN	7	0.5609	1.09498	0.380715	0.87949	1	256	tags=14%, list=1%, signal=14%
early_WT_Ghet_full_c5	GO_POSITIVE_THYMIC_T_CELL_SELECTION	11	0.487164	1.09496	0.344913	0.878975	1	3649	tags=36%, list=15%, signal=43%
early_WT_Ghet_full_c5	GO_REGULATION_OF_CHEMOTAXIS	184	0.286147	1.09429	0.229375	0.880771	1	4272	tags=25%, list=17%, signal=30%
early_WT_Ghet_full_c5	GO_NUCLEOSIDE_DIPHOSPHATE_KINASE_ACTIVITY	19	0.429261	1.09426	0.330343	0.880293	1	1243	tags=21%, list=5%, signal=22%
early_WT_Ghet_full_c5	GO_TUBE_MORPHOGENESIS	736	0.254252	1.09417	0.102464	0.880068	1	4499	tags=23%, list=18%, signal=27%
early_WT_Ghet_full_c5	GO_CONVERGENT_EXTENSION_INVOLVED_IN_GASTRULATION	8	0.536501	1.09409	0.362709	0.879758	1	6372	tags=63%, list=25%, signal=84%
early_WT_Ghet_full_c5	GO_CELL_COMMUNICATION_INVOLVED_IN_CARDIAC_CONDUCTION	51	0.34939	1.09298	0.298723	0.883147	1	3958	tags=29%, list=16%, signal=35%
early_WT_Ghet_full_c5	GO_UBIQUITIN_UBIQUITIN_LIGASE_ACTIVITY	13	0.46807	1.09298	0.350725	0.882572	1	1744	tags=31%, list=7%, signal=33%
early_WT_Ghet_full_c5	GO_MACROPHAGE_MIGRATION	40	0.364465	1.09281	0.302862	0.882606	1	3115	tags=25%, list=12%, signal=28%
early_WT_Ghet_full_c5	GO_INSULIN_LIKE_GROWTH_FACTOR_RECEPTOR_SIGNALING_PATHWAY	31	0.38302	1.09262	0.309483	0.882691	1	2514	tags=26%, list=10%, signal=29%
early_WT_Ghet_full_c5	GO_FICOLIN_1_RICH_GRANULE	118	0.303747	1.0926	0.251404	0.882185	1	5739	tags=38%, list=23%, signal=49%
early_WT_Ghet_full_c5	GO_INOSITOL_PHOSPHATE_BIOSYNTHETIC_PROCESS	37	0.369887	1.09233	0.302277	0.882556	1	5185	tags=32%, list=21%, signal=41%
early_WT_Ghet_full_c5	GO_CELL_CELL_ADHESION_MEDIATOR_ACTIVITY	45	0.3541	1.09218	0.301999	0.882527	1	4771	tags=31%, list=19%, signal=38%
early_WT_Ghet_full_c5	GO_REGULATION_OF_LEUKOCYTE_PROLIFERATION	177	0.288042	1.09207	0.221096	0.882337	1	4703	tags=24%, list=19%, signal=29%
early_WT_Ghet_full_c5	GO_PANCREAS_DEVELOPMENT	66	0.334764	1.09183	0.284331	0.882635	1	6058	tags=36%, list=24%, signal=48%
early_WT_Ghet_full_c5	GO_REGULATION_OF_MYELOID_LEUKOCYTE_MEDIATED_IMMUNITY	42	0.35858	1.09175	0.295242	0.882359	1	2823	tags=19%, list=11%, signal=21%
early_WT_Ghet_full_c5	GO_POSITIVE_REGULATION_OF_NEURON_DIFFERENTIATION	331	0.268614	1.09173	0.175867	0.881854	1	4586	tags=26%, list=18%, signal=31%
early_WT_Ghet_full_c5	GO_REGULATION_OF_POSTSYNAPSE_ORGANIZATION	89	0.316324	1.09151	0.259442	0.882037	1	3503	tags=27%, list=14%, signal=31%
early_WT_Ghet_full_c5	GO_ROOF_OF_MOUTH_DEVELOPMENT	82	0.31962	1.09115	0.275123	0.882751	1	5082	tags=38%, list=20%, signal=47%
early_WT_Ghet_full_c5	GO_POLYSOME_BINDING	6	0.583422	1.09088	0.389137	0.883146	1	1426	tags=33%, list=6%, signal=35%
early_WT_Ghet_full_c5	GO_EUKARYOTIC_TRANSLATION_INITIATION_FACTOR_2_COMPLEX	5	0.614736	1.09085	0.398043	0.882696	1	3	tags=20%, list=0%, signal=20%
early_WT_Ghet_full_c5	GO_NEUROMUSCULAR_PROCESS_CONTROLLING_POSTURE	13	0.466583	1.09068	0.354286	0.882694	1	3828	tags=38%, list=15%, signal=45%
early_WT_Ghet_full_c5	GO_GENE_SILENCING_BY_RNA	203	0.281709	1.09055	0.214993	0.88261	1	4284	tags=25%, list=17%, signal=29%
early_WT_Ghet_full_c5	GO_PROTEIN_METHYLATION	163	0.288974	1.09052	0.229431	0.88214	1	2892	tags=20%, list=11%, signal=23%
early_WT_Ghet_full_c5	GO_POSITIVE_REGULATION_OF_PROTEIN_TARGETING_TO_MEMBRANE	29	0.387186	1.09049	0.316104	0.881655	1	4610	tags=34%, list=18%, signal=42%
early_WT_Ghet_full_c5	GO_DENDRITE_EXTENSION	33	0.376596	1.09041	0.320614	0.881349	1	2114	tags=18%, list=8%, signal=20%
early_WT_Ghet_full_c5	GO_DIGESTIVE_SYSTEM_DEVELOPMENT	123	0.300302	1.08998	0.24782	0.882333	1	3065	tags=20%, list=12%, signal=23%
early_WT_Ghet_full_c5	GO_NEGATIVE_REGULATION_OF_CYTOKINE_PRODUCTION_INVOLVED_IN_IMMUNE_RESPONSE	20	0.421009	1.08979	0.332915	0.882445	1	4228	tags=30%, list=17%, signal=36%
early_WT_Ghet_full_c5	GO_ADENOSINE_TO_INOSINE_EDITING	7	0.555153	1.08946	0.374427	0.883058	1	7186	tags=57%, list=29%, signal=80%
early_WT_Ghet_full_c5	GO_TONGUE_MORPHOGENESIS	7	0.558007	1.08931	0.380627	0.88301	1	6065	tags=71%, list=24%, signal=94%
early_WT_Ghet_full_c5	GO_CHOLESTEROL_CATABOLIC_PROCESS	12	0.478093	1.08916	0.353183	0.882983	1	6199	tags=50%, list=25%, signal=66%
early_WT_Ghet_full_c5	GO_REGULATION_OF_TRANSMEMBRANE_TRANSPORT	476	0.261335	1.08911	0.151083	0.882563	1	4610	tags=22%, list=18%, signal=26%
early_WT_Ghet_full_c5	GO_STEROID_ESTERIFICATION	10	0.500412	1.08911	0.364039	0.881999	1	674	tags=20%, list=3%, signal=21%
early_WT_Ghet_full_c5	GO_EMBRYO_DEVELOPMENT_ENDING_IN_BIRTH_OR_EGG_HATCHING	555	0.257517	1.0891	0.141012	0.881439	1	3576	tags=19%, list=14%, signal=22%
early_WT_Ghet_full_c5	GO_REGULATION_OF_ISOTYPE_SWITCHING	32	0.37656	1.08904	0.307203	0.881104	1	4420	tags=34%, list=18%, signal=42%
early_WT_Ghet_full_c5	GO_REGULATION_OF_NERVOUS_SYSTEM_DEVELOPMENT	830	0.250804	1.08894	0.103995	0.880882	1	4263	tags=23%, list=17%, signal=27%
early_WT_Ghet_full_c5	GO_SECONDARY_HEART_FIELD_SPECIFICATION	8	0.539638	1.08848	0.3806	0.881958	1	3419	tags=25%, list=14%, signal=29%
early_WT_Ghet_full_c5	GO_OSTEOCLAST_DEVELOPMENT	17	0.434367	1.08847	0.344131	0.881416	1	1923	tags=24%, list=8%, signal=25%
early_WT_Ghet_full_c5	GO_SKIN_DEVELOPMENT	238	0.278075	1.08837	0.205979	0.88121	1	4283	tags=21%, list=17%, signal=26%
early_WT_Ghet_full_c5	GO_ENDOCHONDRAL_BONE_MORPHOGENESIS	68	0.33108	1.08833	0.282916	0.88076	1	4098	tags=32%, list=16%, signal=39%
early_WT_Ghet_full_c5	GO_CARBOHYDRATE_DERIVATIVE_BIOSYNTHETIC_PROCESS	623	0.255475	1.08801	0.130556	0.881346	1	4001	tags=24%, list=16%, signal=28%
early_WT_Ghet_full_c5	GO_ACTIVATION_OF_IMMUNE_RESPONSE	510	0.259513	1.08725	0.155497	0.883503	1	4747	tags=25%, list=19%, signal=31%
early_WT_Ghet_full_c5	GO_NUCLEOPLASM_PART	1075	0.247413	1.08717	0.090796	0.8832	1	5077	tags=30%, list=20%, signal=36%
early_WT_Ghet_full_c5	GO_VESICLE_DOCKING_INVOLVED_IN_EXOCYTOSIS	44	0.355733	1.08714	0.29575	0.882762	1	4629	tags=36%, list=18%, signal=44%
early_WT_Ghet_full_c5	GO_ANAPHASE_PROMOTING_COMPLEX	21	0.419524	1.08693	0.341505	0.882933	1	1518	tags=29%, list=6%, signal=30%
early_WT_Ghet_full_c5	GO_REGULATION_OF_RESPONSE_TO_EXTERNAL_STIMULUS	658	0.253657	1.0867	0.127708	0.883182	1	4443	tags=22%, list=18%, signal=27%
early_WT_Ghet_full_c5	GO_TRANSMEMBRANE_RECEPTOR_PROTEIN_TYROSINE_KINASE_SIGNALING_PATHWAY	648	0.254278	1.08629	0.134509	0.884058	1	3869	tags=22%, list=15%, signal=25%
early_WT_Ghet_full_c5	GO_PEPTIDYL_ARGININE_MODIFICATION	22	0.41123	1.08626	0.331381	0.883583	1	1986	tags=14%, list=8%, signal=15%
early_WT_Ghet_full_c5	GO_REGULATION_OF_HYDROGEN_PEROXIDE_BIOSYNTHETIC_PROCESS	9	0.515239	1.08586	0.364382	0.884471	1	3857	tags=44%, list=15%, signal=52%
early_WT_Ghet_full_c5	GO_REGULATION_OF_JUN_KINASE_ACTIVITY	81	0.319497	1.08583	0.280433	0.884006	1	2993	tags=19%, list=12%, signal=21%
early_WT_Ghet_full_c5	GO_HISTONE_MRNA_METABOLIC_PROCESS	25	0.39486	1.08569	0.320153	0.88393	1	4314	tags=40%, list=17%, signal=48%
early_WT_Ghet_full_c5	GO_TRANSFORMING_GROWTH_FACTOR_BETA_PRODUCTION	31	0.381694	1.08543	0.318143	0.884305	1	3886	tags=29%, list=15%, signal=34%
early_WT_Ghet_full_c5	GO_DIPHOSPHOINOSITOL_POLYPHOSPHATE_DIPHOSPHATASE_ACTIVITY	5	0.612916	1.08541	0.393595	0.883813	1	28	tags=20%, list=0%, signal=20%
early_WT_Ghet_full_c5	GO_NEGATIVE_REGULATION_OF_HISTONE_ACETYLATION	16	0.440749	1.08538	0.348922	0.883346	1	2961	tags=31%, list=12%, signal=35%
early_WT_Ghet_full_c5	GO_REGULATION_OF_HEART_RATE_BY_CARDIAC_CONDUCTION	36	0.36776	1.08494	0.321336	0.884355	1	5991	tags=39%, list=24%, signal=51%
early_WT_Ghet_full_c5	GO_NEGATIVE_REGULATION_OF_ION_TRANSPORT	127	0.299267	1.0848	0.259511	0.884272	1	6380	tags=34%, list=25%, signal=45%
early_WT_Ghet_full_c5	GO_POSITIVE_REGULATION_OF_MITOCHONDRIAL_MEMBRANE_POTENTIAL	9	0.517756	1.08478	0.373801	0.883784	1	3250	tags=44%, list=13%, signal=51%
early_WT_Ghet_full_c5	GO_ION_TRANSPORT	1436	0.243253	1.08473	0.0773298	0.883397	1	5624	tags=27%, list=22%, signal=32%
early_WT_Ghet_full_c5	GO_CRANIAL_GANGLION_DEVELOPMENT	6	0.579997	1.08442	0.4	0.88391	1	5542	tags=67%, list=22%, signal=85%
early_WT_Ghet_full_c5	GO_POSITIVE_REGULATION_OF_FAT_CELL_DIFFERENTIATION	58	0.337635	1.08427	0.303376	0.883881	1	2776	tags=24%, list=11%, signal=27%
early_WT_Ghet_full_c5	GO_MONOVALENT_INORGANIC_ANION_HOMEOSTASIS	19	0.425496	1.08418	0.33133	0.883625	1	2578	tags=32%, list=10%, signal=35%
early_WT_Ghet_full_c5	GO_POSTSYNAPTIC_DENSITY_MEMBRANE	68	0.329044	1.08384	0.296214	0.884286	1	3027	tags=19%, list=12%, signal=22%
early_WT_Ghet_full_c5	GO_MESENCHYMAL_CELL_PROLIFERATION_INVOLVED_IN_LUNG_DEVELOPMENT	5	0.609032	1.08358	0.395067	0.884646	1	7240	tags=80%, list=29%, signal=112%
early_WT_Ghet_full_c5	GO_RNA_POLYMERASE_II_TRANSCRIPTION_REPRESSOR_COMPLEX	5	0.609404	1.08347	0.395884	0.884486	1	5686	tags=80%, list=23%, signal=103%
early_WT_Ghet_full_c5	GO_QUINONE_METABOLIC_PROCESS	11	0.48813	1.08325	0.365073	0.884716	1	1315	tags=27%, list=5%, signal=29%
early_WT_Ghet_full_c5	GO_EMBRYONIC_SKELETAL_JOINT_DEVELOPMENT	12	0.474693	1.08285	0.361181	0.885572	1	5542	tags=33%, list=22%, signal=43%
early_WT_Ghet_full_c5	GO_REGULATION_OF_ANDROGEN_RECEPTOR_SIGNALING_PATHWAY	23	0.407688	1.08279	0.332201	0.885248	1	3804	tags=39%, list=15%, signal=46%
early_WT_Ghet_full_c5	GO_LYMPHOCYTE_MIGRATION	80	0.318058	1.08277	0.281806	0.884762	1	5049	tags=23%, list=20%, signal=28%
early_WT_Ghet_full_c5	GO_ALCOHOL_DEHYDROGENASE_ACTIVITY_ZINC_DEPENDENT	5	0.600108	1.08259	0.403558	0.884821	1	7579	tags=40%, list=30%, signal=57%
early_WT_Ghet_full_c5	GO_BOX_H_ACA_RNP_COMPLEX	9	0.514683	1.08259	0.371322	0.884286	1	5582	tags=44%, list=22%, signal=57%
early_WT_Ghet_full_c5	GO_METHYLATION	331	0.266639	1.08254	0.192918	0.883889	1	3133	tags=21%, list=12%, signal=23%
early_WT_Ghet_full_c5	GO_CYTOPLASMIC_DYNEIN_COMPLEX	17	0.436884	1.08246	0.34824	0.883621	1	1038	tags=29%, list=4%, signal=31%
early_WT_Ghet_full_c5	GO_NEGATIVE_REGULATION_OF_PROTEIN_DEPHOSPHORYLATION	58	0.33721	1.0823	0.304329	0.883636	1	4395	tags=33%, list=17%, signal=40%
early_WT_Ghet_full_c5	GO_POSITIVE_REGULATION_OF_DEFENSE_RESPONSE_TO_BACTERIUM	9	0.514409	1.08226	0.377587	0.883202	1	1282	tags=22%, list=5%, signal=23%
early_WT_Ghet_full_c5	GO_POSITIVE_REGULATION_OF_DENDRITIC_CELL_CYTOKINE_PRODUCTION	7	0.555101	1.08225	0.381184	0.882684	1	1391	tags=29%, list=6%, signal=30%
early_WT_Ghet_full_c5	GO_NON_MEMBRANE_SPANNING_PROTEIN_TYROSINE_KINASE_ACTIVITY	42	0.35763	1.082	0.309769	0.88301	1	3503	tags=19%, list=14%, signal=22%
early_WT_Ghet_full_c5	GO_NK_T_CELL_PROLIFERATION	7	0.55404	1.0819	0.383226	0.882801	1	6499	tags=29%, list=26%, signal=39%
early_WT_Ghet_full_c5	GO_POSITIVE_REGULATION_OF_CYTOKINE_PRODUCTION	368	0.264037	1.08185	0.182757	0.882421	1	4756	tags=25%, list=19%, signal=31%
early_WT_Ghet_full_c5	GO_PI_BODY	5	0.607025	1.08183	0.400325	0.881909	1	1426	tags=40%, list=6%, signal=42%
early_WT_Ghet_full_c5	GO_APPENDAGE_MORPHOGENESIS	125	0.297467	1.08168	0.269778	0.881896	1	5049	tags=27%, list=20%, signal=34%
early_WT_Ghet_full_c5	GO_GLUTAMATE_RECEPTOR_BINDING	43	0.356897	1.08156	0.315526	0.881764	1	1463	tags=7%, list=6%, signal=7%
early_WT_Ghet_full_c5	GO_VOLTAGE_GATED_CALCIUM_CHANNEL_ACTIVITY_INVOLVED_IN_REGULATION_OF_CYTOSOLIC_CALCIUM_LEVELS	8	0.529008	1.08127	0.374742	0.882214	1	3362	tags=38%, list=13%, signal=43%
early_WT_Ghet_full_c5	GO_NEGATIVE_REGULATION_OF_BLOOD_CIRCULATION	31	0.382027	1.0812	0.323871	0.881905	1	6195	tags=48%, list=25%, signal=64%
early_WT_Ghet_full_c5	GO_PROTEIN_MATURATION_BY_IRON_SULFUR_CLUSTER_TRANSFER	15	0.448028	1.08098	0.354193	0.882145	1	1937	tags=33%, list=8%, signal=36%
early_WT_Ghet_full_c5	GO_IN_UTERO_EMBRYONIC_DEVELOPMENT	317	0.268127	1.08089	0.196411	0.881903	1	3314	tags=19%, list=13%, signal=22%
early_WT_Ghet_full_c5	GO_REGULATION_OF_CELL_DIFFERENTIATION	1585	0.241226	1.08085	0.0702626	0.881486	1	4868	tags=26%, list=19%, signal=31%
early_WT_Ghet_full_c5	GO_POSITIVE_REGULATION_OF_LIPID_LOCALIZATION	75	0.321806	1.08083	0.29044	0.881003	1	3965	tags=28%, list=16%, signal=33%
early_WT_Ghet_full_c5	GO_POSITIVE_REGULATION_OF_SEQUESTERING_OF_CALCIUM_ION	15	0.447109	1.08065	0.350042	0.881081	1	3958	tags=27%, list=16%, signal=32%
early_WT_Ghet_full_c5	GO_POSITIVE_REGULATION_OF_RECEPTOR_CLUSTERING	5	0.602646	1.08049	0.405757	0.881135	1	295	tags=20%, list=1%, signal=20%
early_WT_Ghet_full_c5	GO_NEGATIVE_REGULATION_OF_NEURON_MIGRATION	12	0.476817	1.0799	0.357083	0.882651	1	6232	tags=50%, list=25%, signal=66%
early_WT_Ghet_full_c5	GO_INTERLEUKIN_18_PRODUCTION	7	0.546844	1.07982	0.383428	0.882372	1	3470	tags=43%, list=14%, signal=50%
early_WT_Ghet_full_c5	GO_INSULIN_RECEPTOR_SIGNALING_PATHWAY	129	0.296864	1.07978	0.267548	0.881963	1	3585	tags=26%, list=14%, signal=30%
early_WT_Ghet_full_c5	GO_OLFACTORY_RECEPTOR_ACTIVITY	110	0.302284	1.07968	0.270659	0.881761	1	11890	tags=60%, list=47%, signal=113%
early_WT_Ghet_full_c5	GO_REGULATION_OF_PLATELET_AGGREGATION	16	0.441665	1.07959	0.355757	0.881528	1	3157	tags=25%, list=13%, signal=29%
early_WT_Ghet_full_c5	GO_STRESS_RESPONSE_TO_METAL_ION	16	0.44144	1.07926	0.349665	0.88213	1	373	tags=13%, list=1%, signal=13%
early_WT_Ghet_full_c5	GO_REGULATION_OF_WNT_SIGNALING_PATHWAY_PLANAR_CELL_POLARITY_PATHWAY	14	0.458447	1.07906	0.35741	0.882308	1	1745	tags=29%, list=7%, signal=31%
early_WT_Ghet_full_c5	GO_NEGATIVE_REGULATION_OF_RESPONSE_TO_BIOTIC_STIMULUS	39	0.362986	1.079	0.322468	0.881984	1	2879	tags=26%, list=11%, signal=29%
early_WT_Ghet_full_c5	GO_REGULATION_OF_T_CELL_CHEMOTAXIS	13	0.462979	1.07868	0.361145	0.882572	1	5974	tags=38%, list=24%, signal=50%
early_WT_Ghet_full_c5	GO_INHIBITORY_SYNAPSE_ASSEMBLY	12	0.474244	1.07867	0.366625	0.882052	1	5049	tags=50%, list=20%, signal=63%
early_WT_Ghet_full_c5	GO_G_QUADRUPLEX_RNA_BINDING	7	0.545256	1.0786	0.391162	0.88173	1	112	tags=14%, list=0%, signal=14%
early_WT_Ghet_full_c5	GO_POSITIVE_REGULATION_OF_PATHWAY_RESTRICTED_SMAD_PROTEIN_PHOSPHORYLATION	41	0.355537	1.07817	0.328461	0.882728	1	4494	tags=34%, list=18%, signal=42%
early_WT_Ghet_full_c5	GO_REGULATION_OF_LYSOSOMAL_LUMEN_PH	12	0.47367	1.07816	0.364222	0.882202	1	441	tags=17%, list=2%, signal=17%
early_WT_Ghet_full_c5	GO_NEGATIVE_REGULATION_OF_CALCIUM_ION_TRANSMEMBRANE_TRANSPORT	34	0.369617	1.07796	0.324565	0.882371	1	6378	tags=38%, list=25%, signal=51%
early_WT_Ghet_full_c5	GO_EARP_COMPLEX	5	0.609028	1.07792	0.411928	0.881966	1	3628	tags=60%, list=14%, signal=70%
early_WT_Ghet_full_c5	GO_MIDBRAIN_DEVELOPMENT	81	0.315333	1.0779	0.29146	0.881485	1	3258	tags=20%, list=13%, signal=23%
early_WT_Ghet_full_c5	GO_RESPONSE_TO_PROGESTERONE	40	0.359134	1.07755	0.32092	0.882175	1	1227	tags=18%, list=5%, signal=18%
early_WT_Ghet_full_c5	GO_INTERLEUKIN_6_PRODUCTION	118	0.299783	1.07751	0.275529	0.881753	1	4443	tags=26%, list=18%, signal=32%
early_WT_Ghet_full_c5	GO_NEGATIVE_REGULATION_OF_CELL_DEATH	860	0.248402	1.07749	0.130133	0.881269	1	3525	tags=20%, list=14%, signal=22%
early_WT_Ghet_full_c5	GO_REGULATION_OF_MICROTUBULE_NUCLEATION	6	0.580574	1.07746	0.408121	0.880839	1	4715	tags=67%, list=19%, signal=82%
early_WT_Ghet_full_c5	GO_INTERMEDIATE_FILAMENT_BINDING	13	0.465572	1.07738	0.362515	0.880587	1	5739	tags=54%, list=23%, signal=70%
early_WT_Ghet_full_c5	GO_NEGATIVE_REGULATION_OF_DNA_TEMPLATED_TRANSCRIPTION_ELONGATION	13	0.46763	1.07726	0.364076	0.880471	1	5168	tags=46%, list=21%, signal=58%
early_WT_Ghet_full_c5	GO_POSITIVE_REGULATION_OF_ENDOTHELIAL_CELL_PROLIFERATION	85	0.312982	1.07714	0.290771	0.880346	1	4723	tags=31%, list=19%, signal=38%
early_WT_Ghet_full_c5	GO_TERMINAL_BUTTON_ORGANIZATION	5	0.600421	1.07667	0.401386	0.881461	1	8364	tags=80%, list=33%, signal=120%
early_WT_Ghet_full_c5	GO_REGULATION_OF_MORPHOGENESIS_OF_AN_EPITHELIUM	168	0.284289	1.0764	0.267824	0.881836	1	4105	tags=25%, list=16%, signal=30%
early_WT_Ghet_full_c5	GO_CD95_DEATH_INDUCING_SIGNALING_COMPLEX	6	0.569462	1.07623	0.395618	0.881876	1	5043	tags=50%, list=20%, signal=63%
early_WT_Ghet_full_c5	GO_T_CELL_ACTIVATION	375	0.263807	1.07618	0.196304	0.88152	1	4412	tags=22%, list=18%, signal=27%
early_WT_Ghet_full_c5	GO_NEUROTROPHIN_BINDING	8	0.52962	1.07615	0.388145	0.881078	1	4108	tags=50%, list=16%, signal=60%
early_WT_Ghet_full_c5	GO_RESPONSE_TO_TUMOR_NECROSIS_FACTOR	267	0.270981	1.07572	0.230924	0.882116	1	4418	tags=25%, list=18%, signal=30%
early_WT_Ghet_full_c5	GO_LATERAL_SPROUTING_FROM_AN_EPITHELIUM	12	0.471936	1.07562	0.374264	0.881905	1	5049	tags=50%, list=20%, signal=63%
early_WT_Ghet_full_c5	GO_GLUCOSE_IMPORT	56	0.335891	1.07548	0.308492	0.881844	1	4108	tags=30%, list=16%, signal=36%
early_WT_Ghet_full_c5	GO_CELL_ADHESION_MOLECULE_PRODUCTION	8	0.532583	1.07527	0.398167	0.88207	1	1349	tags=25%, list=5%, signal=26%
early_WT_Ghet_full_c5	GO_REGULATION_OF_LEUKOCYTE_CHEMOTAXIS	97	0.305825	1.0751	0.291964	0.88211	1	4272	tags=27%, list=17%, signal=32%
early_WT_Ghet_full_c5	GO_VESICLE_LUMEN	293	0.268549	1.07505	0.222662	0.881766	1	4160	tags=25%, list=17%, signal=30%
early_WT_Ghet_full_c5	GO_EMBRYO_IMPLANTATION	42	0.353505	1.07499	0.330353	0.881422	1	3923	tags=26%, list=16%, signal=31%
early_WT_Ghet_full_c5	GO_CGMP_CATABOLIC_PROCESS	5	0.607222	1.07497	0.415428	0.88098	1	2166	tags=20%, list=9%, signal=22%
early_WT_Ghet_full_c5	GO_RECEPTOR_SIGNALING_PATHWAY_VIA_STAT	111	0.299784	1.07478	0.275938	0.881089	1	5899	tags=30%, list=23%, signal=39%
early_WT_Ghet_full_c5	GO_POSITIVE_REGULATION_OF_GLYCOGEN_METABOLIC_PROCESS	16	0.442916	1.0746	0.356839	0.881183	1	2123	tags=19%, list=8%, signal=20%
early_WT_Ghet_full_c5	GO_SODIUM_ION_TRANSMEMBRANE_TRANSPORT	114	0.299975	1.07449	0.300273	0.881016	1	5019	tags=28%, list=20%, signal=35%
early_WT_Ghet_full_c5	GO_E_BOX_BINDING	43	0.351665	1.07399	0.325601	0.882258	1	3139	tags=21%, list=12%, signal=24%
early_WT_Ghet_full_c5	GO_REGULATION_OF_HELICASE_ACTIVITY	14	0.455542	1.07375	0.367296	0.882557	1	3319	tags=36%, list=13%, signal=41%
early_WT_Ghet_full_c5	GO_POSITIVE_REGULATION_OF_MACROPHAGE_DIFFERENTIATION	13	0.461602	1.07356	0.366186	0.882704	1	3115	tags=38%, list=12%, signal=44%
early_WT_Ghet_full_c5	GO_TRANSCRIPTION_DEPENDENT_TETHERING_OF_RNA_POLYMERASE_II_GENE_DNA_AT_NUCLEAR_PERIPHERY	6	0.567243	1.07328	0.406491	0.883114	1	3734	tags=50%, list=15%, signal=59%
early_WT_Ghet_full_c5	GO_FATTY_ACID_BETA_OXIDATION_USING_ACYL_COA_OXIDASE	15	0.448331	1.07321	0.364057	0.882823	1	4205	tags=40%, list=17%, signal=48%
early_WT_Ghet_full_c5	GO_REGULATION_OF_IMMUNE_EFFECTOR_PROCESS	320	0.26559	1.07305	0.22251	0.882856	1	5087	tags=27%, list=20%, signal=33%
early_WT_Ghet_full_c5	GO_NEGATIVE_REGULATION_OF_AMYLOID_PRECURSOR_PROTEIN_CATABOLIC_PROCESS	14	0.453589	1.07303	0.366891	0.882402	1	1940	tags=29%, list=8%, signal=31%
early_WT_Ghet_full_c5	GO_REGULATION_OF_MRNA_3_END_PROCESSING	27	0.387311	1.07287	0.333191	0.882429	1	5413	tags=48%, list=22%, signal=61%
early_WT_Ghet_full_c5	GO_NEGATIVE_REGULATION_OF_DNA_BINDING_TRANSCRIPTION_FACTOR_ACTIVITY	140	0.290412	1.07277	0.268934	0.882233	1	4494	tags=27%, list=18%, signal=33%
early_WT_Ghet_full_c5	GO_REGULATION_OF_ION_TRANSMEMBRANE_TRANSPORT	403	0.260661	1.07276	0.207684	0.881723	1	5871	tags=28%, list=23%, signal=35%
early_WT_Ghet_full_c5	GO_REGULATION_OF_DEPHOSPHORYLATION	190	0.279996	1.07272	0.261669	0.881332	1	4395	tags=27%, list=17%, signal=33%
early_WT_Ghet_full_c5	GO_COLLECTING_DUCT_DEVELOPMENT	10	0.499752	1.07257	0.388342	0.881339	1	1696	tags=30%, list=7%, signal=32%
early_WT_Ghet_full_c5	GO_SPLICEOSOMAL_SNRNP_ASSEMBLY	49	0.345461	1.0725	0.33391	0.881047	1	4573	tags=39%, list=18%, signal=47%
early_WT_Ghet_full_c5	GO_POSITIVE_REGULATION_OF_CYTOKINE_BIOSYNTHETIC_PROCESS	44	0.353094	1.07207	0.327644	0.881958	1	4273	tags=27%, list=17%, signal=33%
early_WT_Ghet_full_c5	GO_DERMATAN_SULFATE_PROTEOGLYCAN_BIOSYNTHETIC_PROCESS	15	0.444833	1.0719	0.358678	0.882041	1	1354	tags=27%, list=5%, signal=28%
early_WT_Ghet_full_c5	GO_REGIONALIZATION	275	0.269374	1.07187	0.230769	0.881606	1	6116	tags=32%, list=24%, signal=42%
early_WT_Ghet_full_c5	GO_REGULATION_OF_ISOTYPE_SWITCHING_TO_IGE_ISOTYPES	6	0.571185	1.07182	0.391837	0.881254	1	4228	tags=50%, list=17%, signal=60%
early_WT_Ghet_full_c5	GO_MICROTUBULE_PLUS_END_BINDING	17	0.432031	1.0717	0.366611	0.881131	1	4913	tags=53%, list=20%, signal=66%
early_WT_Ghet_full_c5	GO_MEMBRANE_TO_MEMBRANE_DOCKING	5	0.602117	1.07167	0.412413	0.880719	1	848	tags=20%, list=3%, signal=21%
early_WT_Ghet_full_c5	GO_AMINO_ACID_BETAINE_METABOLIC_PROCESS	10	0.497215	1.07164	0.382064	0.880273	1	5450	tags=50%, list=22%, signal=64%
early_WT_Ghet_full_c5	GO_VOLTAGE_GATED_SODIUM_CHANNEL_COMPLEX	12	0.47583	1.07161	0.377547	0.879856	1	4774	tags=42%, list=19%, signal=51%
early_WT_Ghet_full_c5	GO_NEGATIVE_REGULATION_OF_NOREPINEPHRINE_SECRETION	5	0.602023	1.07146	0.411088	0.879838	1	6195	tags=60%, list=25%, signal=80%
early_WT_Ghet_full_c5	GO_PHOSPHATIDYLINOSITOL_4_5_BISPHOSPHATE_BINDING	69	0.322892	1.07135	0.320655	0.87971	1	5998	tags=38%, list=24%, signal=49%
early_WT_Ghet_full_c5	GO_NEGATIVE_REGULATION_OF_SODIUM_ION_TRANSPORT	17	0.431408	1.07114	0.357502	0.879917	1	6119	tags=53%, list=24%, signal=70%
early_WT_Ghet_full_c5	GO_POSITIVE_REGULATION_OF_PEPTIDYL_TYROSINE_PHOSPHORYLATION	154	0.287297	1.07097	0.281835	0.879991	1	5166	tags=27%, list=21%, signal=33%
early_WT_Ghet_full_c5	GO_SUCKLING_BEHAVIOR	10	0.493469	1.07069	0.379182	0.880423	1	3131	tags=30%, list=12%, signal=34%
early_WT_Ghet_full_c5	GO_REGULATION_OF_PHOSPHATASE_ACTIVITY	159	0.285349	1.07065	0.277372	0.880062	1	4395	tags=29%, list=17%, signal=35%
early_WT_Ghet_full_c5	GO_RESPONSE_TO_ACIDIC_PH	19	0.419775	1.07017	0.364428	0.881179	1	5819	tags=47%, list=23%, signal=62%
early_WT_Ghet_full_c5	GO_SOMATIC_DIVERSIFICATION_OF_IMMUNE_RECEPTORS	64	0.327467	1.07012	0.31412	0.880833	1	5811	tags=38%, list=23%, signal=49%
early_WT_Ghet_full_c5	GO_REGULATION_OF_GENERATION_OF_PRECURSOR_METABOLITES_AND_ENERGY	137	0.291192	1.07009	0.275908	0.880393	1	3857	tags=26%, list=15%, signal=31%
early_WT_Ghet_full_c5	GO_REGULATION_OF_PROTEIN_KINASE_A_SIGNALING	18	0.423213	1.06945	0.35948	0.882142	1	3150	tags=28%, list=13%, signal=32%
early_WT_Ghet_full_c5	GO_IMMUNOGLOBULIN_PRODUCTION_INVOLVED_IN_IMMUNOGLOBULIN_MEDIATED_IMMUNE_RESPONSE	48	0.342321	1.06927	0.326247	0.882227	1	5811	tags=38%, list=23%, signal=49%
early_WT_Ghet_full_c5	GO_IMMUNE_RESPONSE_REGULATING_CELL_SURFACE_RECEPTOR_SIGNALING_PATHWAY	336	0.26341	1.06914	0.228114	0.882128	1	4747	tags=27%, list=19%, signal=33%
early_WT_Ghet_full_c5	GO_POLYSACCHARIDE_CATABOLIC_PROCESS	25	0.392668	1.0689	0.348466	0.882439	1	2466	tags=28%, list=10%, signal=31%
early_WT_Ghet_full_c5	GO_POSITIVE_REGULATION_OF_GLIAL_CELL_MIGRATION	6	0.566564	1.06889	0.408122	0.881947	1	4862	tags=50%, list=19%, signal=62%
early_WT_Ghet_full_c5	GO_POSITIVE_REGULATION_OF_VACUOLE_ORGANIZATION	13	0.45633	1.06879	0.377243	0.88178	1	2569	tags=38%, list=10%, signal=43%
early_WT_Ghet_full_c5	GO_SMALL_RIBOSOMAL_SUBUNIT_RRNA_BINDING	11	0.480137	1.06859	0.388211	0.881975	1	837	tags=18%, list=3%, signal=19%
early_WT_Ghet_full_c5	GO_TUBE_DEVELOPMENT	906	0.24497	1.0683	0.149133	0.882434	1	4499	tags=23%, list=18%, signal=27%
early_WT_Ghet_full_c5	GO_COPII_COATED_ER_TO_GOLGI_TRANSPORT_VESICLE	87	0.310546	1.06826	0.304915	0.882059	1	5262	tags=39%, list=21%, signal=49%
early_WT_Ghet_full_c5	GO_TRANSCRIPTION_BY_RNA_POLYMERASE_I	57	0.330779	1.06817	0.319767	0.881837	1	4695	tags=40%, list=19%, signal=49%
early_WT_Ghet_full_c5	GO_EPITHELIAL_TUBE_MORPHOGENESIS	284	0.267836	1.06803	0.237148	0.881784	1	5306	tags=28%, list=21%, signal=35%
early_WT_Ghet_full_c5	GO_PROTON_TRANSPORTING_ATP_SYNTHASE_COMPLEX_CATALYTIC_CORE_F_1_	6	0.572118	1.06783	0.408313	0.881975	1	3309	tags=50%, list=13%, signal=58%
early_WT_Ghet_full_c5	GO_MATURATION_OF_LSU_RRNA_FROM_TRICISTRONIC_RRNA_TRANSCRIPT_SSU_RRNA_5_8S_RRNA_LSU_RRNA_	13	0.45994	1.06779	0.379196	0.881572	1	4323	tags=46%, list=17%, signal=56%
early_WT_Ghet_full_c5	GO_MITOGEN_ACTIVATED_PROTEIN_KINASE_P38_BINDING	5	0.599823	1.06765	0.413989	0.881536	1	3966	tags=60%, list=16%, signal=71%
early_WT_Ghet_full_c5	GO_THIOREDOXIN_PEROXIDASE_ACTIVITY	5	0.598295	1.06751	0.420947	0.881511	1	1375	tags=40%, list=5%, signal=42%
early_WT_Ghet_full_c5	GO_DETECTION_OF_LIGHT_STIMULUS_INVOLVED_IN_SENSORY_PERCEPTION	13	0.463121	1.06744	0.3656	0.881207	1	5975	tags=38%, list=24%, signal=50%
early_WT_Ghet_full_c5	GO_JNK_CASCADE	193	0.277023	1.06734	0.258768	0.881044	1	3238	tags=17%, list=13%, signal=19%
early_WT_Ghet_full_c5	GO_LIGASE_ACTIVITY_FORMING_CARBON_OXYGEN_BONDS	22	0.404874	1.06722	0.35414	0.880939	1	3280	tags=36%, list=13%, signal=42%
early_WT_Ghet_full_c5	GO_POSITIVE_REGULATION_OF_HISTONE_UBIQUITINATION	5	0.594302	1.06666	0.422923	0.882371	1	2161	tags=40%, list=9%, signal=44%
early_WT_Ghet_full_c5	GO_REGULATION_OF_EATING_BEHAVIOR	6	0.570715	1.06657	0.414654	0.882165	1	2178	tags=33%, list=9%, signal=36%
early_WT_Ghet_full_c5	GO_GLOMERULUS_MORPHOGENESIS	7	0.54202	1.06653	0.403085	0.88179	1	4758	tags=43%, list=19%, signal=53%
early_WT_Ghet_full_c5	GO_GROWTH_HORMONE_SECRETION	11	0.481557	1.06653	0.383407	0.881271	1	3512	tags=36%, list=14%, signal=42%
early_WT_Ghet_full_c5	GO_ATPASE_BINDING	76	0.317368	1.06651	0.325011	0.880797	1	3305	tags=26%, list=13%, signal=30%
early_WT_Ghet_full_c5	GO_EOSINOPHIL_CHEMOTAXIS	13	0.459906	1.06642	0.383716	0.880601	1	3461	tags=31%, list=14%, signal=36%
early_WT_Ghet_full_c5	GO_REGULATION_OF_INNATE_IMMUNE_RESPONSE	369	0.261155	1.06633	0.228033	0.880401	1	4821	tags=26%, list=19%, signal=32%
early_WT_Ghet_full_c5	GO_CELLULAR_RESPONSE_TO_HEAT	128	0.29176	1.06613	0.290308	0.880558	1	4363	tags=27%, list=17%, signal=33%
early_WT_Ghet_full_c5	GO_PHOSPHOLIPASE_A1_ACTIVITY	5	0.592255	1.06591	0.420278	0.880825	1	2739	tags=40%, list=11%, signal=45%
early_WT_Ghet_full_c5	GO_N_TERMINAL_PROTEIN_AMINO_ACID_MODIFICATION	26	0.387847	1.06581	0.361647	0.880648	1	2418	tags=23%, list=10%, signal=26%
early_WT_Ghet_full_c5	GO_INTERLEUKIN_1_SECRETION	46	0.343749	1.06568	0.335284	0.880583	1	3470	tags=22%, list=14%, signal=25%
early_WT_Ghet_full_c5	GO_3_UTR_MEDIATED_MRNA_DESTABILIZATION	15	0.442363	1.0649	0.376612	0.882751	1	2471	tags=33%, list=10%, signal=37%
early_WT_Ghet_full_c5	GO_CYSTEINE_TYPE_ENDOPEPTIDASE_INHIBITOR_ACTIVITY	38	0.359445	1.06487	0.347252	0.882346	1	5430	tags=39%, list=22%, signal=50%
early_WT_Ghet_full_c5	GO_POLYADENYLATION_DEPENDENT_RNA_CATABOLIC_PROCESS	8	0.531003	1.06475	0.389796	0.88224	1	4871	tags=50%, list=19%, signal=62%
early_WT_Ghet_full_c5	GO_MITOCHONDRIAL_TRANSPORT	243	0.272121	1.06461	0.270154	0.882192	1	2106	tags=16%, list=8%, signal=18%
early_WT_Ghet_full_c5	GO_REGULATION_OF_DENDRITE_MORPHOGENESIS	83	0.309469	1.06459	0.307517	0.881755	1	4665	tags=31%, list=19%, signal=38%
early_WT_Ghet_full_c5	GO_GLUTAMINE_METABOLIC_PROCESS	19	0.419686	1.06448	0.362264	0.881617	1	4512	tags=47%, list=18%, signal=58%
early_WT_Ghet_full_c5	GO_REGULATION_OF_AUTOPHAGOSOME_ASSEMBLY	33	0.367295	1.06419	0.348562	0.882109	1	3960	tags=42%, list=16%, signal=50%
early_WT_Ghet_full_c5	GO_GOLGI_TRANS_CISTERNA	9	0.502174	1.06397	0.39011	0.882371	1	144	tags=11%, list=1%, signal=11%
early_WT_Ghet_full_c5	GO_POSITIVE_REGULATION_OF_ARP2_3_COMPLEX_MEDIATED_ACTIN_NUCLEATION	8	0.52572	1.06386	0.410744	0.882226	1	528	tags=25%, list=2%, signal=26%
early_WT_Ghet_full_c5	GO_REGULATION_OF_POLYSACCHARIDE_METABOLIC_PROCESS	39	0.357095	1.06382	0.340372	0.881847	1	2227	tags=15%, list=9%, signal=17%
early_WT_Ghet_full_c5	GO_CELL_CELL_SIGNALING	1425	0.238601	1.06378	0.112	0.881465	1	4195	tags=22%, list=17%, signal=24%
early_WT_Ghet_full_c5	GO_SOMATIC_DIVERSIFICATION_OF_IMMUNE_RECEPTORS_VIA_SOMATIC_MUTATION	16	0.436387	1.0632	0.370707	0.882982	1	5717	tags=38%, list=23%, signal=48%
early_WT_Ghet_full_c5	GO_MAP_KINASE_SCAFFOLD_ACTIVITY	8	0.524993	1.0629	0.395339	0.88353	1	2238	tags=38%, list=9%, signal=41%
early_WT_Ghet_full_c5	GO_PROTEIN_LOCALIZATION_TO_CELL_SURFACE	57	0.332989	1.06286	0.327288	0.883133	1	6380	tags=47%, list=25%, signal=63%
early_WT_Ghet_full_c5	GO_REGULATION_OF_RECEPTOR_BINDING	25	0.390698	1.06284	0.362876	0.882706	1	2803	tags=24%, list=11%, signal=27%
early_WT_Ghet_full_c5	GO_LIPOPROTEIN_LOCALIZATION	19	0.415937	1.06238	0.385173	0.883789	1	5044	tags=32%, list=20%, signal=39%
early_WT_Ghet_full_c5	GO_SOFT_PALATE_DEVELOPMENT	5	0.601091	1.06226	0.428284	0.883702	1	7052	tags=80%, list=28%, signal=111%
early_WT_Ghet_full_c5	GO_REGULATION_OF_RECEPTOR_BIOSYNTHETIC_PROCESS	19	0.417937	1.06221	0.356661	0.883362	1	4647	tags=37%, list=18%, signal=45%
early_WT_Ghet_full_c5	GO_REGULATION_OF_MONOCYTE_CHEMOTAXIS	21	0.407921	1.06202	0.370182	0.883511	1	147	tags=10%, list=1%, signal=10%
early_WT_Ghet_full_c5	GO_MEMBRANE_LIPID_BIOSYNTHETIC_PROCESS	132	0.29022	1.0619	0.301653	0.883417	1	3981	tags=30%, list=16%, signal=35%
early_WT_Ghet_full_c5	GO_RESPONSE_TO_INSULIN	244	0.269418	1.06173	0.270165	0.88351	1	4184	tags=27%, list=17%, signal=33%
early_WT_Ghet_full_c5	GO_COATED_VESICLE_MEMBRANE	166	0.28209	1.06144	0.288578	0.884025	1	5158	tags=31%, list=20%, signal=38%
early_WT_Ghet_full_c5	GO_REGULATION_OF_CELL_DEVELOPMENT	843	0.244066	1.06141	0.166863	0.883629	1	4594	tags=24%, list=18%, signal=29%
early_WT_Ghet_full_c5	GO_REGULATION_OF_TRANSPORTER_ACTIVITY	237	0.269844	1.06099	0.275996	0.884575	1	5871	tags=29%, list=23%, signal=38%
early_WT_Ghet_full_c5	GO_NUCLEOTIDE_EXCISION_REPAIR_DNA_INCISION	39	0.356978	1.06073	0.338323	0.884972	1	3671	tags=36%, list=15%, signal=42%
early_WT_Ghet_full_c5	GO_NEGATIVE_REGULATION_OF_HISTONE_MODIFICATION	40	0.354278	1.06061	0.342908	0.884884	1	2961	tags=25%, list=12%, signal=28%
early_WT_Ghet_full_c5	GO_REGULATION_OF_BONE_DEVELOPMENT	21	0.403738	1.06061	0.365529	0.884373	1	599	tags=14%, list=2%, signal=15%
early_WT_Ghet_full_c5	GO_CELLULAR_RESPONSE_TO_PEPTIDE	334	0.261776	1.06039	0.249876	0.884602	1	4184	tags=25%, list=17%, signal=30%
early_WT_Ghet_full_c5	GO_HINDGUT_DEVELOPMENT	7	0.541596	1.06032	0.427193	0.884327	1	5049	tags=71%, list=20%, signal=89%
early_WT_Ghet_full_c5	GO_NEUROPEPTIDE_HORMONE_ACTIVITY	19	0.412734	1.06028	0.363486	0.883961	1	1438	tags=21%, list=6%, signal=22%
early_WT_Ghet_full_c5	GO_NEUROTRANSMITTER_UPTAKE	36	0.361621	1.06021	0.352278	0.883698	1	2673	tags=25%, list=11%, signal=28%
early_WT_Ghet_full_c5	GO_SPLICEOSOMAL_COMPLEX_ASSEMBLY	70	0.317364	1.0599	0.323374	0.884279	1	3947	tags=24%, list=16%, signal=29%
early_WT_Ghet_full_c5	GO_CHANNEL_INHIBITOR_ACTIVITY	36	0.363529	1.05966	0.347216	0.884586	1	3142	tags=28%, list=12%, signal=32%
early_WT_Ghet_full_c5	GO_AUDITORY_RECEPTOR_CELL_FATE_COMMITMENT	5	0.594096	1.05957	0.424	0.884383	1	2864	tags=60%, list=11%, signal=68%
early_WT_Ghet_full_c5	GO_NEGATIVE_REGULATION_OF_INTERLEUKIN_12_PRODUCTION	14	0.448581	1.05916	0.383174	0.885339	1	3965	tags=29%, list=16%, signal=34%
early_WT_Ghet_full_c5	GO_ANGIOTENSIN_RECEPTOR_BINDING	8	0.517237	1.05858	0.404143	0.886813	1	6826	tags=50%, list=27%, signal=69%
early_WT_Ghet_full_c5	GO_NUCLEOLAR_PART	173	0.278236	1.05844	0.295775	0.886814	1	5331	tags=35%, list=21%, signal=44%
early_WT_Ghet_full_c5	GO_RIBONUCLEOPROTEIN_GRANULE	210	0.272717	1.05787	0.286645	0.888285	1	4240	tags=31%, list=17%, signal=37%
early_WT_Ghet_full_c5	GO_MODULATION_OF_SIGNAL_TRANSDUCTION_IN_OTHER_ORGANISM	5	0.593524	1.05782	0.437938	0.887927	1	3142	tags=40%, list=12%, signal=46%
early_WT_Ghet_full_c5	GO_REGULATION_OF_CELL_MORPHOGENESIS_INVOLVED_IN_DIFFERENTIATION	279	0.264982	1.05773	0.276553	0.887757	1	4862	tags=30%, list=19%, signal=36%
early_WT_Ghet_full_c5	GO_NUCLEOID	42	0.347137	1.05754	0.345144	0.887877	1	5372	tags=40%, list=21%, signal=51%
early_WT_Ghet_full_c5	GO_REGULATION_OF_CELL_ADHESION	593	0.249481	1.05722	0.228987	0.888481	1	4889	tags=26%, list=19%, signal=31%
early_WT_Ghet_full_c5	GO_POSITIVE_REGULATION_OF_MYELOID_LEUKOCYTE_MEDIATED_IMMUNITY	24	0.395147	1.05717	0.374274	0.888139	1	2354	tags=17%, list=9%, signal=18%
early_WT_Ghet_full_c5	GO_EOSINOPHIL_MIGRATION	16	0.43117	1.05687	0.383312	0.888697	1	3461	tags=25%, list=14%, signal=29%
early_WT_Ghet_full_c5	GO_ACTIVATION_OF_STORE_OPERATED_CALCIUM_CHANNEL_ACTIVITY	5	0.594982	1.05684	0.438632	0.888294	1	5852	tags=60%, list=23%, signal=78%
early_WT_Ghet_full_c5	GO_REGULATION_OF_VACUOLE_ORGANIZATION	40	0.352672	1.05664	0.347257	0.888462	1	3960	tags=40%, list=16%, signal=47%
early_WT_Ghet_full_c5	GO_RESPONSE_TO_PEPTIDE	448	0.254264	1.05653	0.224375	0.888351	1	4184	tags=23%, list=17%, signal=28%
early_WT_Ghet_full_c5	GO_ESTROUS_CYCLE	12	0.465432	1.05641	0.399661	0.888249	1	1492	tags=17%, list=6%, signal=18%
early_WT_Ghet_full_c5	GO_NEGATIVE_REGULATION_OF_DEVELOPMENTAL_GROWTH	104	0.298018	1.05627	0.318931	0.888191	1	3149	tags=24%, list=13%, signal=27%
early_WT_Ghet_full_c5	GO_LIVER_MORPHOGENESIS	16	0.428418	1.05612	0.383721	0.888198	1	2749	tags=31%, list=11%, signal=35%
early_WT_Ghet_full_c5	GO_NEGATIVE_REGULATION_OF_TRANSCRIPTION_ELONGATION_FROM_RNA_POLYMERASE_II_PROMOTER	11	0.479492	1.05585	0.398945	0.888612	1	3028	tags=36%, list=12%, signal=41%
early_WT_Ghet_full_c5	GO_POSITIVE_REGULATION_OF_ACTIN_NUCLEATION	17	0.426973	1.05573	0.380932	0.888529	1	1188	tags=24%, list=5%, signal=25%
early_WT_Ghet_full_c5	GO_INTERLEUKIN_6_SECRETION	36	0.357668	1.05571	0.351836	0.888088	1	2828	tags=19%, list=11%, signal=22%
early_WT_Ghet_full_c5	GO_NOTCH_RECEPTOR_PROCESSING	10	0.48843	1.05538	0.398834	0.88876	1	3635	tags=50%, list=14%, signal=58%
early_WT_Ghet_full_c5	GO_CENTRAL_NERVOUS_SYSTEM_DEVELOPMENT	873	0.243057	1.05534	0.187711	0.888412	1	3989	tags=20%, list=16%, signal=23%
early_WT_Ghet_full_c5	GO_GLIAL_CELL_ACTIVATION	37	0.358144	1.05527	0.350823	0.88813	1	4363	tags=27%, list=17%, signal=33%
early_WT_Ghet_full_c5	GO_REGULATION_OF_MRNA_EXPORT_FROM_NUCLEUS	5	0.587405	1.05517	0.428745	0.887955	1	7312	tags=80%, list=29%, signal=113%
early_WT_Ghet_full_c5	GO_T_CELL_ACTIVATION_INVOLVED_IN_IMMUNE_RESPONSE	65	0.321879	1.05516	0.338292	0.887481	1	2355	tags=15%, list=9%, signal=17%
early_WT_Ghet_full_c5	GO_CARDIAC_CHAMBER_MORPHOGENESIS	111	0.29578	1.05504	0.318696	0.887385	1	2039	tags=16%, list=8%, signal=18%
early_WT_Ghet_full_c5	GO_PROTEIN_REPAIR	6	0.559367	1.05503	0.431042	0.886928	1	1168	tags=33%, list=5%, signal=35%
early_WT_Ghet_full_c5	GO_PROTEIN_MODIFICATION_BY_SMALL_PROTEIN_REMOVAL	274	0.265224	1.05488	0.263694	0.886943	1	4418	tags=28%, list=18%, signal=34%
early_WT_Ghet_full_c5	GO_AZUROPHIL_GRANULE	136	0.287003	1.05464	0.307549	0.887255	1	4702	tags=32%, list=19%, signal=39%
early_WT_Ghet_full_c5	GO_ENDODERMAL_CELL_FATE_COMMITMENT	13	0.453942	1.05449	0.390962	0.887308	1	2309	tags=23%, list=9%, signal=25%
early_WT_Ghet_full_c5	GO_NEGATIVE_REGULATION_OF_PROTEIN_MATURATION	26	0.381595	1.05413	0.362416	0.888068	1	4224	tags=38%, list=17%, signal=46%
early_WT_Ghet_full_c5	GO_SMC5_SMC6_COMPLEX	7	0.538068	1.05385	0.414018	0.888496	1	3684	tags=43%, list=15%, signal=50%
early_WT_Ghet_full_c5	GO_U5_SNRNP	21	0.404619	1.05374	0.369794	0.88839	1	4331	tags=43%, list=17%, signal=52%
early_WT_Ghet_full_c5	GO_MUSCLE_ATROPHY	12	0.46295	1.05372	0.393152	0.887951	1	1477	tags=25%, list=6%, signal=27%
early_WT_Ghet_full_c5	GO_POSITIVE_REGULATION_OF_SKELETAL_MUSCLE_CELL_DIFFERENTIATION	5	0.593113	1.05339	0.436842	0.888578	1	5417	tags=60%, list=22%, signal=76%
early_WT_Ghet_full_c5	GO_GLIAL_CELL_DERIVED_NEUROTROPHIC_FACTOR_RECEPTOR_SIGNALING_PATHWAY	8	0.518525	1.05337	0.411957	0.888142	1	2258	tags=50%, list=9%, signal=55%
early_WT_Ghet_full_c5	GO_HISTONE_THREONINE_PHOSPHORYLATION	7	0.535902	1.05289	0.413078	0.889304	1	2073	tags=29%, list=8%, signal=31%
early_WT_Ghet_full_c5	GO_HYDROLASE_ACTIVITY_ACTING_ON_ACID_ANHYDRIDES	859	0.242866	1.05283	0.208309	0.889033	1	4827	tags=26%, list=19%, signal=31%
early_WT_Ghet_full_c5	GO_SYNAPSE_PART	855	0.242377	1.0526	0.200345	0.889337	1	4919	tags=25%, list=20%, signal=30%
early_WT_Ghet_full_c5	GO_NEGATIVE_REGULATION_OF_LIPID_LOCALIZATION	36	0.357923	1.05249	0.350649	0.889202	1	6535	tags=36%, list=26%, signal=49%
early_WT_Ghet_full_c5	GO_REGULATION_OF_MAST_CELL_CYTOKINE_PRODUCTION	5	0.589217	1.05248	0.450518	0.888724	1	4273	tags=40%, list=17%, signal=48%
early_WT_Ghet_full_c5	GO_NEGATIVE_REGULATION_OF_CELL_DEVELOPMENT	300	0.262614	1.05241	0.278437	0.888462	1	4503	tags=26%, list=18%, signal=32%
early_WT_Ghet_full_c5	GO_UBIQUITIN_CONJUGATING_ENZYME_BINDING	28	0.382572	1.05193	0.363716	0.889664	1	5769	tags=46%, list=23%, signal=60%
early_WT_Ghet_full_c5	GO_DENDRITIC_SPINE_HEAD	9	0.501312	1.05151	0.412094	0.890609	1	4249	tags=44%, list=17%, signal=53%
early_WT_Ghet_full_c5	GO_ADP_BIOSYNTHETIC_PROCESS	5	0.586804	1.0514	0.432069	0.890513	1	488	tags=20%, list=2%, signal=20%
early_WT_Ghet_full_c5	GO_RESPONSE_TO_ACID_CHEMICAL	303	0.26136	1.05133	0.285369	0.890226	1	3862	tags=22%, list=15%, signal=25%
early_WT_Ghet_full_c5	GO_LEUKOCYTE_ACTIVATION_INVOLVED_IN_INFLAMMATORY_RESPONSE	27	0.382098	1.05125	0.380892	0.889997	1	4363	tags=33%, list=17%, signal=40%
early_WT_Ghet_full_c5	GO_TRIPARTITE_REGIONAL_SUBDIVISION	10	0.490598	1.05119	0.38707	0.889741	1	49	tags=10%, list=0%, signal=10%
early_WT_Ghet_full_c5	GO_SPERMATID_DIFFERENTIATION	119	0.29137	1.05097	0.32464	0.889983	1	4186	tags=24%, list=17%, signal=28%
early_WT_Ghet_full_c5	GO_NEGATIVE_REGULATION_OF_OSTEOBLAST_PROLIFERATION	10	0.490232	1.05046	0.413088	0.891276	1	2110	tags=30%, list=8%, signal=33%
early_WT_Ghet_full_c5	GO_NEGATIVE_REGULATION_OF_NERVOUS_SYSTEM_DEVELOPMENT	275	0.262695	1.05042	0.285714	0.890938	1	3923	tags=24%, list=16%, signal=28%
early_WT_Ghet_full_c5	GO_EXTRINSIC_COMPONENT_OF_POSTSYNAPTIC_SPECIALIZATION_MEMBRANE	6	0.556698	1.0504	0.428513	0.890477	1	175	tags=33%, list=1%, signal=34%
early_WT_Ghet_full_c5	GO_OUTER_DYNEIN_ARM	6	0.55629	1.05029	0.42476	0.890367	1	6104	tags=50%, list=24%, signal=66%
early_WT_Ghet_full_c5	GO_CELLULAR_RESPONSE_TO_REACTIVE_NITROGEN_SPECIES	18	0.414827	1.05008	0.379688	0.890604	1	1798	tags=28%, list=7%, signal=30%
early_WT_Ghet_full_c5	GO_TRNA_METHYLATION	38	0.350714	1.05006	0.354167	0.89016	1	2157	tags=26%, list=9%, signal=29%
early_WT_Ghet_full_c5	GO_HEMATOPOIETIC_PROGENITOR_CELL_DIFFERENTIATION	149	0.282488	1.05003	0.323434	0.889759	1	5250	tags=34%, list=21%, signal=43%
early_WT_Ghet_full_c5	GO_NON_MOTILE_CILIUM_ASSEMBLY	52	0.331984	1.04979	0.357927	0.890118	1	4490	tags=35%, list=18%, signal=42%
early_WT_Ghet_full_c5	GO_INTERFERON_BETA_BIOSYNTHETIC_PROCESS	6	0.558474	1.04966	0.433978	0.890083	1	8107	tags=67%, list=32%, signal=98%
early_WT_Ghet_full_c5	GO_REGULATION_OF_GLUTAMATE_RECEPTOR_SIGNALING_PATHWAY	53	0.331114	1.04953	0.353522	0.890019	1	3503	tags=25%, list=14%, signal=28%
early_WT_Ghet_full_c5	GO_XENOPHAGY	10	0.484785	1.04952	0.393443	0.889567	1	2500	tags=40%, list=10%, signal=44%
early_WT_Ghet_full_c5	GO_REGULATION_OF_PLATELET_DERIVED_GROWTH_FACTOR_RECEPTOR_SIGNALING_PATHWAY	23	0.39237	1.04935	0.388419	0.889663	1	1656	tags=17%, list=7%, signal=19%
early_WT_Ghet_full_c5	GO_PURINE_CONTAINING_COMPOUND_TRANSMEMBRANE_TRANSPORT	7	0.535067	1.04933	0.418472	0.88923	1	3982	tags=43%, list=16%, signal=51%
early_WT_Ghet_full_c5	GO_EXOCYTIC_PROCESS	78	0.311007	1.0492	0.347577	0.889182	1	4629	tags=29%, list=18%, signal=36%
early_WT_Ghet_full_c5	GO_POSITIVE_REGULATION_OF_DENDRITE_DEVELOPMENT	67	0.316915	1.04867	0.351682	0.890527	1	2704	tags=22%, list=11%, signal=25%
early_WT_Ghet_full_c5	GO_L_ASPARTATE_TRANSMEMBRANE_TRANSPORT	8	0.5176	1.04865	0.425435	0.890069	1	6982	tags=63%, list=28%, signal=86%
early_WT_Ghet_full_c5	GO_CARDIAC_VENTRICLE_DEVELOPMENT	111	0.292952	1.04861	0.339119	0.889727	1	2864	tags=20%, list=11%, signal=22%
early_WT_Ghet_full_c5	GO_POSITIVE_REGULATION_OF_TOR_SIGNALING	35	0.355812	1.04857	0.377884	0.889382	1	3832	tags=23%, list=15%, signal=27%
early_WT_Ghet_full_c5	GO_LUNG_MORPHOGENESIS	46	0.340799	1.04853	0.366438	0.889022	1	5542	tags=37%, list=22%, signal=47%
early_WT_Ghet_full_c5	GO_LIPOSACCHARIDE_METABOLIC_PROCESS	48	0.34012	1.0484	0.364107	0.888959	1	2796	tags=25%, list=11%, signal=28%
early_WT_Ghet_full_c5	GO_ENTERIC_NERVOUS_SYSTEM_DEVELOPMENT	11	0.468798	1.04825	0.388196	0.889011	1	2138	tags=18%, list=8%, signal=20%
early_WT_Ghet_full_c5	GO_PROTEIN_DESTABILIZATION	43	0.344216	1.0482	0.358293	0.88868	1	3242	tags=30%, list=13%, signal=35%
early_WT_Ghet_full_c5	GO_PEROXISOMAL_MEMBRANE_TRANSPORT	18	0.411528	1.04802	0.390512	0.888818	1	1329	tags=22%, list=5%, signal=23%
early_WT_Ghet_full_c5	GO_ENDOTHELIAL_CELL_PROLIFERATION	130	0.288024	1.04749	0.329963	0.890152	1	4350	tags=28%, list=17%, signal=33%
early_WT_Ghet_full_c5	GO_POSITIVE_REGULATION_OF_PLASMINOGEN_ACTIVATION	6	0.560671	1.04748	0.432711	0.889693	1	3863	tags=33%, list=15%, signal=39%
early_WT_Ghet_full_c5	GO_POSITIVE_REGULATION_OF_NEUROBLAST_PROLIFERATION	21	0.402993	1.04681	0.375261	0.891552	1	1736	tags=19%, list=7%, signal=20%
early_WT_Ghet_full_c5	GO_SODIUM_ION_TRANSPORT	179	0.275438	1.0468	0.322917	0.891085	1	5019	tags=26%, list=20%, signal=32%
early_WT_Ghet_full_c5	GO_HISTONE_THREONINE_KINASE_ACTIVITY	7	0.535902	1.04672	0.428514	0.890848	1	2073	tags=29%, list=8%, signal=31%
early_WT_Ghet_full_c5	GO_AXONEMAL_DYNEIN_COMPLEX	14	0.439871	1.04666	0.397742	0.890567	1	6104	tags=50%, list=24%, signal=66%
early_WT_Ghet_full_c5	GO_POSITIVE_REGULATION_OF_DOUBLE_STRAND_BREAK_REPAIR	31	0.366588	1.04659	0.361296	0.890318	1	3548	tags=35%, list=14%, signal=41%
early_WT_Ghet_full_c5	GO_POSITIVE_REGULATION_OF_INHIBITORY_POSTSYNAPTIC_POTENTIAL	7	0.539664	1.0462	0.436492	0.891192	1	4143	tags=57%, list=16%, signal=68%
early_WT_Ghet_full_c5	GO_ION_CHANNEL_BINDING	119	0.289463	1.0457	0.322377	0.892447	1	3503	tags=23%, list=14%, signal=26%
early_WT_Ghet_full_c5	GO_REGULATION_OF_DOPAMINE_RECEPTOR_SIGNALING_PATHWAY	8	0.516314	1.04563	0.41619	0.892195	1	6847	tags=50%, list=27%, signal=69%
early_WT_Ghet_full_c5	GO_CYTOKINE_ACTIVITY	134	0.284628	1.04561	0.33641	0.891772	1	5869	tags=26%, list=23%, signal=34%
early_WT_Ghet_full_c5	GO_CELLULAR_TRANSITION_METAL_ION_HOMEOSTASIS	101	0.296626	1.04529	0.344965	0.892377	1	4454	tags=27%, list=18%, signal=32%
early_WT_Ghet_full_c5	GO_REGULATION_OF_LOW_DENSITY_LIPOPROTEIN_PARTICLE_CLEARANCE	15	0.429067	1.04527	0.392374	0.891965	1	3100	tags=27%, list=12%, signal=30%
early_WT_Ghet_full_c5	GO_ACETATE_ESTER_TRANSPORT	5	0.588071	1.04525	0.442845	0.891522	1	10261	tags=80%, list=41%, signal=135%
early_WT_Ghet_full_c5	GO_NEGATIVE_REGULATION_OF_LEUKOCYTE_APOPTOTIC_PROCESS	42	0.346664	1.04519	0.378297	0.891228	1	4815	tags=40%, list=19%, signal=50%
early_WT_Ghet_full_c5	GO_MATURATION_OF_LSU_RRNA	20	0.408742	1.04512	0.395339	0.890994	1	4366	tags=50%, list=17%, signal=60%
early_WT_Ghet_full_c5	GO_INTERCALATED_DISC	49	0.334497	1.04495	0.365876	0.891091	1	3824	tags=27%, list=15%, signal=31%
early_WT_Ghet_full_c5	GO_NEGATIVE_REGULATION_OF_LIPOPROTEIN_LIPASE_ACTIVITY	6	0.557825	1.04492	0.436653	0.890691	1	5708	tags=50%, list=23%, signal=65%
early_WT_Ghet_full_c5	GO_PRE_SNORNP_COMPLEX	7	0.526008	1.04482	0.423303	0.890569	1	948	tags=29%, list=4%, signal=30%
early_WT_Ghet_full_c5	GO_PEROXISOME_ORGANIZATION	76	0.313167	1.0447	0.354185	0.89049	1	4847	tags=36%, list=19%, signal=44%
early_WT_Ghet_full_c5	GO_CELLULAR_CARBOHYDRATE_METABOLIC_PROCESS	236	0.266685	1.04463	0.314353	0.890221	1	3050	tags=19%, list=12%, signal=22%
early_WT_Ghet_full_c5	GO_REGULATION_OF_HISTONE_H2B_UBIQUITINATION	5	0.579665	1.04433	0.446574	0.890776	1	2161	tags=40%, list=9%, signal=44%
early_WT_Ghet_full_c5	GO_SODIUM_CHANNEL_INHIBITOR_ACTIVITY	6	0.557134	1.0443	0.430288	0.89039	1	2588	tags=50%, list=10%, signal=56%
early_WT_Ghet_full_c5	GO_ANGIOTENSIN_ACTIVATED_SIGNALING_PATHWAY	12	0.45909	1.04415	0.406061	0.890416	1	7241	tags=50%, list=29%, signal=70%
early_WT_Ghet_full_c5	GO_TRANSCRIPTION_BY_RNA_POLYMERASE_III	55	0.326908	1.04384	0.35582	0.891015	1	3490	tags=31%, list=14%, signal=36%
early_WT_Ghet_full_c5	GO_EAR_MORPHOGENESIS	100	0.295842	1.04376	0.346837	0.890814	1	2889	tags=19%, list=11%, signal=21%
early_WT_Ghet_full_c5	GO_DETECTION_OF_MECHANICAL_STIMULUS	35	0.357158	1.04363	0.373167	0.890769	1	6679	tags=40%, list=27%, signal=54%
early_WT_Ghet_full_c5	GO_BRANCHING_INVOLVED_IN_SALIVARY_GLAND_MORPHOGENESIS	22	0.396115	1.0435	0.386039	0.890738	1	4556	tags=36%, list=18%, signal=44%
early_WT_Ghet_full_c5	GO_DEPHOSPHORYLATION_OF_RNA_POLYMERASE_II_C_TERMINAL_DOMAIN	5	0.584798	1.04342	0.446894	0.890516	1	4619	tags=60%, list=18%, signal=73%
early_WT_Ghet_full_c5	GO_RESPONSE_TO_ISOLATION_STRESS	6	0.554707	1.04325	0.446988	0.890612	1	2178	tags=33%, list=9%, signal=36%
early_WT_Ghet_full_c5	GO_REGULATION_OF_CELL_PROJECTION_ORGANIZATION	616	0.244992	1.04307	0.260023	0.890761	1	4586	tags=24%, list=18%, signal=29%
early_WT_Ghet_full_c5	GO_PONS_DEVELOPMENT	8	0.508829	1.0429	0.430971	0.890879	1	69	tags=13%, list=0%, signal=13%
early_WT_Ghet_full_c5	GO_SOMATIC_DIVERSIFICATION_OF_IMMUNE_RECEPTORS_VIA_GERMLINE_RECOMBINATION_WITHIN_A_SINGLE_LOCUS	54	0.328061	1.04282	0.355319	0.890642	1	5811	tags=39%, list=23%, signal=50%
early_WT_Ghet_full_c5	GO_ORGANIC_HYDROXY_COMPOUND_TRANSPORT	201	0.271317	1.04271	0.322824	0.890539	1	4164	tags=21%, list=17%, signal=25%
early_WT_Ghet_full_c5	GO_ANIMAL_ORGAN_MORPHOGENESIS	905	0.238905	1.04244	0.234366	0.890977	1	4497	tags=23%, list=18%, signal=27%
early_WT_Ghet_full_c5	GO_POSITIVE_REGULATION_OF_OSSIFICATION	77	0.31048	1.04241	0.357709	0.890596	1	4497	tags=32%, list=18%, signal=39%
early_WT_Ghet_full_c5	GO_BASEMENT_MEMBRANE_ASSEMBLY	8	0.509439	1.04233	0.420326	0.89039	1	4730	tags=63%, list=19%, signal=77%
early_WT_Ghet_full_c5	GO_DYNEIN_LIGHT_INTERMEDIATE_CHAIN_BINDING	28	0.374268	1.04222	0.384485	0.890267	1	4648	tags=32%, list=18%, signal=39%
early_WT_Ghet_full_c5	GO_DETECTION_OF_EXTERNAL_BIOTIC_STIMULUS	13	0.445245	1.04222	0.40454	0.88981	1	3366	tags=23%, list=13%, signal=27%
early_WT_Ghet_full_c5	GO_HEXOSE_TRANSMEMBRANE_TRANSPORTER_ACTIVITY	16	0.423564	1.04212	0.397398	0.88966	1	1316	tags=19%, list=5%, signal=20%
early_WT_Ghet_full_c5	GO_REGULATION_OF_PROTEIN_LOCALIZATION_TO_CENTROSOME	10	0.48031	1.04199	0.413892	0.88963	1	2384	tags=50%, list=9%, signal=55%
early_WT_Ghet_full_c5	GO_REGULATION_OF_NEUROTROPHIN_TRK_RECEPTOR_SIGNALING_PATHWAY	13	0.44901	1.04186	0.400585	0.889608	1	742	tags=23%, list=3%, signal=24%
early_WT_Ghet_full_c5	GO_REGULATION_OF_CELL_POPULATION_PROLIFERATION	1372	0.233628	1.04185	0.19697	0.889134	1	3869	tags=20%, list=15%, signal=22%
early_WT_Ghet_full_c5	GO_PROTEIN_DEGLYCOSYLATION	28	0.376901	1.0418	0.386009	0.888843	1	2550	tags=25%, list=10%, signal=28%
early_WT_Ghet_full_c5	GO_PEPTIDYL_AMINO_ACID_MODIFICATION	1117	0.236151	1.04141	0.21966	0.889722	1	4396	tags=23%, list=17%, signal=27%
early_WT_Ghet_full_c5	GO_RESPONSE_TO_ANGIOTENSIN	25	0.382118	1.04119	0.388601	0.890009	1	7352	tags=48%, list=29%, signal=68%
early_WT_Ghet_full_c5	GO_POSITIVE_REGULATION_OF_SPROUTING_ANGIOGENESIS	41	0.343951	1.04103	0.376541	0.890081	1	2733	tags=20%, list=11%, signal=22%
early_WT_Ghet_full_c5	GO_REGULATION_OF_DENDRITE_DEVELOPMENT	135	0.284397	1.04101	0.335508	0.889676	1	4665	tags=30%, list=19%, signal=37%
early_WT_Ghet_full_c5	GO_ORGANOPHOSPHATE_CATABOLIC_PROCESS	123	0.287314	1.0409	0.349704	0.88956	1	3456	tags=24%, list=14%, signal=27%
early_WT_Ghet_full_c5	GO_GLOMERULAR_BASEMENT_MEMBRANE_DEVELOPMENT	10	0.476708	1.0405	0.401052	0.890489	1	3978	tags=30%, list=16%, signal=36%
early_WT_Ghet_full_c5	GO_POSITIVE_REGULATION_OF_ATPASE_ACTIVITY	52	0.330844	1.04047	0.381929	0.890113	1	4238	tags=33%, list=17%, signal=39%
early_WT_Ghet_full_c5	GO_NEGATIVE_REGULATION_OF_DEVELOPMENTAL_PROCESS	811	0.239952	1.04015	0.253341	0.890743	1	3936	tags=22%, list=16%, signal=25%
early_WT_Ghet_full_c5	GO_NEGATIVE_REGULATION_OF_MULTICELLULAR_ORGANISMAL_PROCESS	1029	0.236867	1.04007	0.224	0.890541	1	3966	tags=22%, list=16%, signal=25%
early_WT_Ghet_full_c5	GO_CELLULAR_SODIUM_ION_HOMEOSTASIS	14	0.435596	1.03984	0.411231	0.890822	1	717	tags=14%, list=3%, signal=15%
early_WT_Ghet_full_c5	GO_PROTEIN_LOCALIZATION_TO_CILIARY_MEMBRANE	12	0.454842	1.03946	0.406352	0.89165	1	2523	tags=33%, list=10%, signal=37%
early_WT_Ghet_full_c5	GO_PRC1_COMPLEX	15	0.432976	1.03916	0.402979	0.892202	1	5120	tags=47%, list=20%, signal=59%
early_WT_Ghet_full_c5	GO_METALLOENDOPEPTIDASE_INHIBITOR_ACTIVITY	14	0.440015	1.03906	0.401969	0.892067	1	2779	tags=14%, list=11%, signal=16%
early_WT_Ghet_full_c5	GO_SYNAPTIC_VESICLE_BUDDING_FROM_PRESYNAPTIC_ENDOCYTIC_ZONE_MEMBRANE	6	0.550176	1.03896	0.441616	0.891961	1	4238	tags=50%, list=17%, signal=60%
early_WT_Ghet_full_c5	GO_SPECIFIC_GRANULE_LUMEN	50	0.332433	1.03866	0.373902	0.892499	1	6298	tags=46%, list=25%, signal=61%
early_WT_Ghet_full_c5	GO_PRIMARY_MIRNA_PROCESSING	10	0.474534	1.03859	0.412295	0.892255	1	5270	tags=50%, list=21%, signal=63%
early_WT_Ghet_full_c5	GO_CHEMICAL_HOMEOSTASIS	993	0.236335	1.03826	0.234192	0.892906	1	4258	tags=22%, list=17%, signal=25%
early_WT_Ghet_full_c5	GO_POSITIVE_REGULATION_OF_SYNAPTIC_VESICLE_RECYCLING	9	0.49665	1.03826	0.418652	0.892426	1	7072	tags=67%, list=28%, signal=93%
early_WT_Ghet_full_c5	GO_ENDOCARDIAL_CUSHION_DEVELOPMENT	37	0.351554	1.03826	0.38515	0.89197	1	2828	tags=22%, list=11%, signal=24%
early_WT_Ghet_full_c5	GO_HISTONE_H3_K9_METHYLATION	35	0.355201	1.03821	0.392827	0.891636	1	1021	tags=17%, list=4%, signal=18%
early_WT_Ghet_full_c5	GO_SMOOTH_MUSCLE_CELL_APOPTOTIC_PROCESS	22	0.389549	1.03813	0.402251	0.891443	1	4434	tags=36%, list=18%, signal=44%
early_WT_Ghet_full_c5	GO_CELL_CELL_SIGNALING_BY_WNT	481	0.248319	1.03798	0.292977	0.891498	1	4224	tags=25%, list=17%, signal=29%
early_WT_Ghet_full_c5	GO_CASPASE_BINDING	7	0.52931	1.03775	0.430004	0.891798	1	2356	tags=29%, list=9%, signal=32%
early_WT_Ghet_full_c5	GO_PURINE_NUCLEOBASE_TRANSPORT	6	0.554181	1.03762	0.444031	0.891759	1	5284	tags=50%, list=21%, signal=63%
early_WT_Ghet_full_c5	GO_ENGULFMENT_OF_APOPTOTIC_CELL	13	0.450295	1.03754	0.414695	0.891543	1	1931	tags=23%, list=8%, signal=25%
early_WT_Ghet_full_c5	GO_CHEMOKINE_PRODUCTION	72	0.314042	1.03752	0.369851	0.891134	1	2828	tags=21%, list=11%, signal=23%
early_WT_Ghet_full_c5	GO_REGULATION_OF_LIPID_LOCALIZATION	123	0.285276	1.03722	0.353499	0.891701	1	4138	tags=24%, list=16%, signal=28%
early_WT_Ghet_full_c5	GO_CARDIAC_VENTRICLE_MORPHOGENESIS	60	0.318903	1.03693	0.373719	0.892219	1	2446	tags=18%, list=10%, signal=20%
early_WT_Ghet_full_c5	GO_GAP_JUNCTION	24	0.384358	1.03682	0.387391	0.892148	1	3367	tags=17%, list=13%, signal=19%
early_WT_Ghet_full_c5	GO_ACROSOME_ASSEMBLY	12	0.458401	1.03618	0.414452	0.89387	1	3557	tags=33%, list=14%, signal=39%
early_WT_Ghet_full_c5	GO_REGULATION_OF_NMDA_RECEPTOR_ACTIVITY	31	0.364681	1.0359	0.394066	0.894344	1	6414	tags=39%, list=25%, signal=52%
early_WT_Ghet_full_c5	GO_PEPTIDASE_ACTIVITY	512	0.247028	1.0359	0.295782	0.893874	1	4447	tags=22%, list=18%, signal=27%
early_WT_Ghet_full_c5	GO_GONADOTROPIN_SECRETION	10	0.476916	1.03587	0.422676	0.893519	1	49	tags=10%, list=0%, signal=10%
early_WT_Ghet_full_c5	GO_ANATOMICAL_STRUCTURE_FORMATION_INVOLVED_IN_MORPHOGENESIS	958	0.237359	1.03561	0.254739	0.893924	1	4499	tags=22%, list=18%, signal=26%
early_WT_Ghet_full_c5	GO_POTASSIUM_CHANNEL_INHIBITOR_ACTIVITY	9	0.490955	1.03548	0.421934	0.893889	1	6002	tags=56%, list=24%, signal=73%
early_WT_Ghet_full_c5	GO_SYNAPTIC_MEMBRANE	386	0.251443	1.03542	0.326468	0.893633	1	5268	tags=27%, list=21%, signal=33%
early_WT_Ghet_full_c5	GO_BETA_CATENIN_DESTRUCTION_COMPLEX_ASSEMBLY	5	0.575897	1.03539	0.448262	0.893282	1	2386	tags=60%, list=9%, signal=66%
early_WT_Ghet_full_c5	GO_ENDOPLASMIC_RETICULUM_TUBULAR_NETWORK_MEMBRANE	5	0.580863	1.03505	0.464199	0.893959	1	4858	tags=60%, list=19%, signal=74%
early_WT_Ghet_full_c5	GO_NEGATIVE_REGULATION_OF_ADAPTIVE_IMMUNE_RESPONSE	35	0.35299	1.03503	0.386701	0.893564	1	7085	tags=43%, list=28%, signal=60%
early_WT_Ghet_full_c5	GO_POSITIVE_REGULATION_OF_EXTRINSIC_APOPTOTIC_SIGNALING_PATHWAY_VIA_DEATH_DOMAIN_RECEPTORS	17	0.411958	1.03502	0.404471	0.893106	1	3327	tags=29%, list=13%, signal=34%
early_WT_Ghet_full_c5	GO_METAL_ION_TRANSMEMBRANE_TRANSPORTER_ACTIVITY	367	0.253428	1.03445	0.319369	0.894618	1	5024	tags=22%, list=20%, signal=28%
early_WT_Ghet_full_c5	GO_PCG_PROTEIN_COMPLEX	46	0.334905	1.03444	0.371943	0.89417	1	2892	tags=24%, list=11%, signal=27%
early_WT_Ghet_full_c5	GO_NEGATIVE_REGULATION_OF_CELL_PROJECTION_ORGANIZATION	170	0.274038	1.0344	0.352471	0.893803	1	3721	tags=25%, list=15%, signal=29%
early_WT_Ghet_full_c5	GO_GLYCOSIDE_METABOLIC_PROCESS	9	0.492155	1.03399	0.437421	0.894729	1	1315	tags=22%, list=5%, signal=23%
early_WT_Ghet_full_c5	GO_REGULATION_OF_PEPTIDASE_ACTIVITY	357	0.253791	1.03358	0.319138	0.895667	1	3929	tags=22%, list=16%, signal=26%
early_WT_Ghet_full_c5	GO_SIGNAL_TRANSDUCTION_IN_ABSENCE_OF_LIGAND	64	0.315856	1.03342	0.377005	0.895756	1	2356	tags=22%, list=9%, signal=24%
early_WT_Ghet_full_c5	GO_SMOOTH_MUSCLE_CELL_PROLIFERATION	127	0.284198	1.03302	0.359842	0.896641	1	2494	tags=14%, list=10%, signal=16%
early_WT_Ghet_full_c5	GO_SECRETORY_GRANULE	703	0.23998	1.03288	0.289401	0.896652	1	4476	tags=23%, list=18%, signal=28%
early_WT_Ghet_full_c5	GO_NEGATIVE_REGULATION_OF_INSULIN_SECRETION_INVOLVED_IN_CELLULAR_RESPONSE_TO_GLUCOSE_STIMULUS	9	0.485007	1.03279	0.418876	0.896472	1	3000	tags=33%, list=12%, signal=38%
early_WT_Ghet_full_c5	GO_REGULATION_OF_IMMUNOGLOBULIN_PRODUCTION	53	0.324404	1.03266	0.367941	0.896458	1	5087	tags=32%, list=20%, signal=40%
early_WT_Ghet_full_c5	GO_REGULATION_OF_CELL_ACTIVATION	457	0.247498	1.03266	0.318795	0.895991	1	4703	tags=22%, list=19%, signal=27%
early_WT_Ghet_full_c5	GO_REGULATION_OF_SECRETION	666	0.241429	1.0325	0.286634	0.89606	1	4262	tags=21%, list=17%, signal=25%
early_WT_Ghet_full_c5	GO_MAST_CELL_CYTOKINE_PRODUCTION	6	0.541799	1.0325	0.454509	0.895603	1	10712	tags=83%, list=43%, signal=145%
early_WT_Ghet_full_c5	GO_ANTIGEN_PROCESSING_AND_PRESENTATION_OF_EXOGENOUS_PEPTIDE_ANTIGEN_VIA_MHC_CLASS_I_TAP_INDEPENDENT	8	0.50274	1.03234	0.433561	0.895673	1	3751	tags=38%, list=15%, signal=44%
early_WT_Ghet_full_c5	GO_ATPASE_INHIBITOR_ACTIVITY	5	0.577474	1.03231	0.472742	0.895298	1	479	tags=20%, list=2%, signal=20%
early_WT_Ghet_full_c5	GO_UBIQUITIN_LIKE_PROTEIN_CONJUGATING_ENZYME_BINDING	34	0.353756	1.03217	0.380973	0.895315	1	5769	tags=47%, list=23%, signal=61%
early_WT_Ghet_full_c5	GO_ENDOTHELIAL_CELL_FATE_COMMITMENT	7	0.526986	1.032	0.44329	0.895427	1	6821	tags=71%, list=27%, signal=98%
early_WT_Ghet_full_c5	GO_POLYKETIDE_METABOLIC_PROCESS	8	0.507789	1.03195	0.4345	0.895147	1	1315	tags=25%, list=5%, signal=26%
early_WT_Ghet_full_c5	GO_EAR_DEVELOPMENT	190	0.270623	1.03192	0.358829	0.894763	1	3975	tags=22%, list=16%, signal=26%
early_WT_Ghet_full_c5	GO_NEURAL_CREST_CELL_MIGRATION_INVOLVED_IN_AUTONOMIC_NERVOUS_SYSTEM_DEVELOPMENT	5	0.575437	1.03188	0.473684	0.894456	1	2733	tags=60%, list=11%, signal=67%
early_WT_Ghet_full_c5	GO_URONIC_ACID_METABOLIC_PROCESS	8	0.503844	1.03148	0.432929	0.895371	1	635	tags=13%, list=3%, signal=13%
early_WT_Ghet_full_c5	GO_REGULATION_OF_DELAYED_RECTIFIER_POTASSIUM_CHANNEL_ACTIVITY	17	0.414844	1.0314	0.419342	0.895149	1	5624	tags=35%, list=22%, signal=45%
early_WT_Ghet_full_c5	GO_CELLULAR_RESPONSE_TO_NITROGEN_COMPOUND	564	0.244833	1.03118	0.304118	0.89547	1	4184	tags=23%, list=17%, signal=27%
early_WT_Ghet_full_c5	GO_PATTERN_RECOGNITION_RECEPTOR_SIGNALING_PATHWAY	165	0.272791	1.03102	0.36321	0.895527	1	4336	tags=25%, list=17%, signal=30%
early_WT_Ghet_full_c5	GO_REGULATION_OF_NEUROTRANSMITTER_UPTAKE	18	0.410162	1.03098	0.414614	0.895215	1	5279	tags=44%, list=21%, signal=56%
early_WT_Ghet_full_c5	GO_POSITIVE_REGULATION_OF_SMALL_GTPASE_MEDIATED_SIGNAL_TRANSDUCTION	65	0.312711	1.0309	0.376118	0.895026	1	3379	tags=17%, list=13%, signal=19%
early_WT_Ghet_full_c5	GO_REGULATION_OF_INTRACELLULAR_STEROID_HORMONE_RECEPTOR_SIGNALING_PATHWAY	67	0.312452	1.03082	0.377638	0.894814	1	3923	tags=33%, list=16%, signal=39%
early_WT_Ghet_full_c5	GO_REGULATION_OF_DEFENSE_RESPONSE	620	0.241672	1.03066	0.306909	0.8949	1	4788	tags=25%, list=19%, signal=31%
early_WT_Ghet_full_c5	GO_APPENDAGE_DEVELOPMENT	151	0.275541	1.03058	0.362857	0.894697	1	5049	tags=28%, list=20%, signal=35%
early_WT_Ghet_full_c5	GO_POSITIVE_REGULATION_OF_CELL_ADHESION	354	0.253965	1.03044	0.325956	0.894729	1	4868	tags=25%, list=19%, signal=30%
early_WT_Ghet_full_c5	GO_POSITIVE_REGULATION_OF_VESICLE_FUSION	11	0.466166	1.03033	0.42257	0.894643	1	3315	tags=27%, list=13%, signal=31%
early_WT_Ghet_full_c5	GO_MORPHOGENESIS_OF_AN_EPITHELIUM	484	0.246214	1.03031	0.316116	0.894271	1	4765	tags=25%, list=19%, signal=30%
early_WT_Ghet_full_c5	GO_NEGATIVE_REGULATION_OF_ANION_TRANSMEMBRANE_TRANSPORT	13	0.446253	1.02975	0.419531	0.895701	1	4960	tags=38%, list=20%, signal=48%
early_WT_Ghet_full_c5	GO_SECOND_MESSENGER_MEDIATED_SIGNALING	357	0.252751	1.0297	0.332163	0.895404	1	4038	tags=18%, list=16%, signal=22%
early_WT_Ghet_full_c5	GO_INTEGRAL_COMPONENT_OF_PRESYNAPTIC_ACTIVE_ZONE_MEMBRANE	14	0.436431	1.02966	0.426934	0.895065	1	6205	tags=50%, list=25%, signal=66%
early_WT_Ghet_full_c5	GO_CARTILAGE_DEVELOPMENT	186	0.269319	1.02962	0.370019	0.894738	1	3886	tags=25%, list=15%, signal=30%
early_WT_Ghet_full_c5	GO_REGULATION_OF_NODAL_SIGNALING_PATHWAY	5	0.572321	1.02955	0.462439	0.8945	1	7347	tags=80%, list=29%, signal=113%
early_WT_Ghet_full_c5	GO_REGULATION_OF_ICOSANOID_SECRETION	16	0.423148	1.02936	0.423658	0.894711	1	807	tags=13%, list=3%, signal=13%
early_WT_Ghet_full_c5	GO_POSITIVE_REGULATION_OF_CENTRIOLE_REPLICATION	6	0.546345	1.02934	0.459492	0.89431	1	810	tags=33%, list=3%, signal=34%
early_WT_Ghet_full_c5	GO_CALCITONIN_FAMILY_RECEPTOR_SIGNALING_PATHWAY	6	0.552167	1.02928	0.462875	0.894038	1	4922	tags=50%, list=20%, signal=62%
early_WT_Ghet_full_c5	GO_NEURON_PROJECTION_ARBORIZATION	18	0.412951	1.0292	0.413879	0.893837	1	6414	tags=39%, list=25%, signal=52%
early_WT_Ghet_full_c5	GO_NEGATIVE_REGULATION_OF_T_CELL_RECEPTOR_SIGNALING_PATHWAY	17	0.411607	1.02919	0.424386	0.893411	1	4493	tags=35%, list=18%, signal=43%
early_WT_Ghet_full_c5	GO_NEGATIVE_REGULATION_OF_T_CELL_CYTOKINE_PRODUCTION	6	0.548205	1.02915	0.454962	0.89311	1	1481	tags=17%, list=6%, signal=18%
early_WT_Ghet_full_c5	GO_EXTRINSIC_APOPTOTIC_SIGNALING_PATHWAY	208	0.266282	1.02903	0.350886	0.893055	1	3908	tags=24%, list=16%, signal=28%
early_WT_Ghet_full_c5	GO_CATALYTIC_STEP_1_SPLICEOSOME	7	0.525639	1.02902	0.449104	0.892609	1	1467	tags=29%, list=6%, signal=30%
early_WT_Ghet_full_c5	GO_BOX_H_ACA_SNORNP_COMPLEX	5	0.579726	1.02896	0.477246	0.892356	1	5200	tags=60%, list=21%, signal=76%
early_WT_Ghet_full_c5	GO_DESMOSOME	19	0.398941	1.0289	0.421423	0.892085	1	4771	tags=37%, list=19%, signal=45%
early_WT_Ghet_full_c5	GO_TRANSLATIONAL_READTHROUGH	9	0.48912	1.02836	0.447088	0.89344	1	3874	tags=44%, list=15%, signal=53%
early_WT_Ghet_full_c5	GO_POSITIVE_REGULATION_OF_TRANSMEMBRANE_RECEPTOR_PROTEIN_SERINE_THREONINE_KINASE_SIGNALING_PATHWAY	92	0.294993	1.02832	0.383228	0.89312	1	4497	tags=32%, list=18%, signal=38%
early_WT_Ghet_full_c5	GO_BOX_H_ACA_TELOMERASE_RNP_COMPLEX	5	0.576072	1.02808	0.46933	0.893473	1	125	tags=20%, list=0%, signal=20%
early_WT_Ghet_full_c5	GO_ROUGH_ENDOPLASMIC_RETICULUM	78	0.304798	1.02806	0.378966	0.893088	1	4358	tags=29%, list=17%, signal=36%
early_WT_Ghet_full_c5	GO_PURINE_NTP_DEPENDENT_HELICASE_ACTIVITY	74	0.30672	1.028	0.387583	0.892816	1	3671	tags=27%, list=15%, signal=32%
early_WT_Ghet_full_c5	GO_RAC_PROTEIN_SIGNAL_TRANSDUCTION	33	0.356221	1.028	0.399915	0.892378	1	528	tags=12%, list=2%, signal=12%
early_WT_Ghet_full_c5	GO_BOX_H_ACA_SNORNA_BINDING	5	0.579726	1.02792	0.471104	0.892164	1	5200	tags=60%, list=21%, signal=76%
early_WT_Ghet_full_c5	GO_ANTIBIOTIC_METABOLIC_PROCESS	78	0.304942	1.0278	0.378729	0.892141	1	1375	tags=13%, list=5%, signal=14%
early_WT_Ghet_full_c5	GO_EXOSOME_RNASE_COMPLEX_	26	0.373149	1.02774	0.398116	0.891877	1	4871	tags=38%, list=19%, signal=48%
early_WT_Ghet_full_c5	GO_TRANSLOCATION_OF_MOLECULES_INTO_HOST	9	0.48764	1.02757	0.440182	0.891965	1	5075	tags=67%, list=20%, signal=83%
early_WT_Ghet_full_c5	GO_SEQUENCE_SPECIFIC_MRNA_BINDING	10	0.473181	1.02726	0.430807	0.892568	1	1501	tags=30%, list=6%, signal=32%
early_WT_Ghet_full_c5	GO_SYNAPTONEMAL_COMPLEX_ORGANIZATION	18	0.407917	1.02714	0.416384	0.892519	1	3999	tags=44%, list=16%, signal=53%
early_WT_Ghet_full_c5	GO_NEGATIVE_REGULATION_OF_I_KAPPAB_KINASE_NF_KAPPAB_SIGNALING	40	0.342789	1.02713	0.394691	0.892091	1	3603	tags=30%, list=14%, signal=35%
early_WT_Ghet_full_c5	GO_GLYCOGEN_BIOSYNTHETIC_PROCESS	42	0.337796	1.02707	0.398529	0.89186	1	2466	tags=21%, list=10%, signal=24%
early_WT_Ghet_full_c5	GO_PLATELET_DERIVED_GROWTH_FACTOR_RECEPTOR_SIGNALING_PATHWAY	55	0.321099	1.02685	0.391833	0.89216	1	2733	tags=18%, list=11%, signal=20%
early_WT_Ghet_full_c5	GO_POSITIVE_REGULATION_OF_CELL_PROLIFERATION_IN_BONE_MARROW	7	0.522698	1.0268	0.454869	0.891856	1	4950	tags=43%, list=20%, signal=53%
early_WT_Ghet_full_c5	GO_IRON_ION_HOMEOSTASIS	78	0.302229	1.02674	0.385601	0.89163	1	4258	tags=27%, list=17%, signal=32%
early_WT_Ghet_full_c5	GO_T_CELL_PROLIFERATION	150	0.274405	1.02624	0.378341	0.892887	1	4703	tags=23%, list=19%, signal=29%
early_WT_Ghet_full_c5	GO_SYNAPTIC_MEMBRANE_ADHESION	25	0.376797	1.02621	0.409583	0.892536	1	6233	tags=48%, list=25%, signal=64%
early_WT_Ghet_full_c5	GO_POSITIVE_REGULATION_OF_NEUROMUSCULAR_JUNCTION_DEVELOPMENT	5	0.577025	1.02608	0.475704	0.892524	1	295	tags=20%, list=1%, signal=20%
early_WT_Ghet_full_c5	GO_REGULATION_OF_EPITHELIAL_CELL_MIGRATION	209	0.265315	1.02607	0.365807	0.892117	1	4304	tags=26%, list=17%, signal=31%
early_WT_Ghet_full_c5	GO_LIPASE_INHIBITOR_ACTIVITY	12	0.45073	1.02604	0.433977	0.891751	1	5768	tags=50%, list=23%, signal=65%
early_WT_Ghet_full_c5	GO_NERVOUS_SYSTEM_PROCESS	940	0.234953	1.02585	0.299586	0.891949	1	4158	tags=18%, list=17%, signal=21%
early_WT_Ghet_full_c5	GO_REGULATION_OF_ION_TRANSPORT	580	0.242245	1.02582	0.316578	0.891564	1	5542	tags=25%, list=22%, signal=31%
early_WT_Ghet_full_c5	GO_POSITIVE_REGULATION_OF_STORE_OPERATED_CALCIUM_CHANNEL_ACTIVITY	6	0.542743	1.02557	0.464082	0.891973	1	7723	tags=67%, list=31%, signal=96%
early_WT_Ghet_full_c5	GO_POSITIVE_REGULATION_OF_MICROTUBULE_BINDING	6	0.539692	1.0253	0.457361	0.892423	1	5166	tags=67%, list=21%, signal=84%
early_WT_Ghet_full_c5	GO_POSITIVE_REGULATION_OF_DIGESTIVE_SYSTEM_PROCESS	8	0.501845	1.02527	0.441591	0.892081	1	288	tags=13%, list=1%, signal=13%
early_WT_Ghet_full_c5	GO_PROTEIN_INSERTION_INTO_MITOCHONDRIAL_MEMBRANE_INVOLVED_IN_APOPTOTIC_SIGNALING_PATHWAY	28	0.367058	1.02446	0.412705	0.89439	1	1288	tags=21%, list=5%, signal=23%
early_WT_Ghet_full_c5	GO_FILOPODIUM_TIP	18	0.405615	1.0243	0.417507	0.894469	1	528	tags=17%, list=2%, signal=17%
early_WT_Ghet_full_c5	GO_MONOCYTE_CHEMOTAXIS	45	0.335455	1.02389	0.393148	0.895408	1	906	tags=9%, list=4%, signal=9%
early_WT_Ghet_full_c5	GO_LSM2_8_COMPLEX	7	0.518953	1.0238	0.453856	0.895269	1	1261	tags=43%, list=5%, signal=45%
early_WT_Ghet_full_c5	GO_NITRIC_OXIDE_SYNTHASE_BINDING	15	0.425482	1.02362	0.419696	0.895424	1	1463	tags=20%, list=6%, signal=21%
early_WT_Ghet_full_c5	GO_RNA_POLYADENYLATION	46	0.328118	1.02357	0.407962	0.895116	1	5413	tags=43%, list=22%, signal=55%
early_WT_Ghet_full_c5	GO_PROTEIN_POLYUBIQUITINATION	296	0.254708	1.02345	0.367822	0.895085	1	5279	tags=32%, list=21%, signal=40%
early_WT_Ghet_full_c5	GO_STRUCTURAL_CONSTITUENT_OF_EYE_LENS	13	0.443804	1.02336	0.428689	0.894938	1	2254	tags=23%, list=9%, signal=25%
early_WT_Ghet_full_c5	GO_NEGATIVE_REGULATION_OF_NEURON_DIFFERENTIATION	204	0.265279	1.02328	0.368272	0.894753	1	3923	tags=25%, list=16%, signal=29%
early_WT_Ghet_full_c5	GO_NEGATIVE_REGULATION_OF_HELICASE_ACTIVITY	5	0.574743	1.02319	0.478152	0.89457	1	2892	tags=40%, list=11%, signal=45%
early_WT_Ghet_full_c5	GO_MACROPHAGE_DIFFERENTIATION	34	0.350599	1.0229	0.41179	0.895111	1	3115	tags=21%, list=12%, signal=23%
early_WT_Ghet_full_c5	GO_CORECEPTOR_ACTIVITY_INVOLVED_IN_WNT_SIGNALING_PATHWAY_PLANAR_CELL_POLARITY_PATHWAY	6	0.538726	1.02286	0.460638	0.894786	1	1326	tags=33%, list=5%, signal=35%
early_WT_Ghet_full_c5	GO_NUCLEOBASE_CONTAINING_COMPOUND_TRANSMEMBRANE_TRANSPORTER_ACTIVITY	42	0.338268	1.02267	0.409014	0.895006	1	4100	tags=29%, list=16%, signal=34%
early_WT_Ghet_full_c5	GO_EPITHELIAL_TUBE_BRANCHING_INVOLVED_IN_LUNG_MORPHOGENESIS	27	0.367434	1.02263	0.39807	0.894678	1	4673	tags=33%, list=19%, signal=41%
early_WT_Ghet_full_c5	GO_RESPONSE_TO_INTERFERON_ALPHA	20	0.394116	1.02261	0.418189	0.894316	1	5202	tags=50%, list=21%, signal=63%
early_WT_Ghet_full_c5	GO_REGULATION_OF_MUSCLE_SYSTEM_PROCESS	212	0.263851	1.02249	0.367647	0.894257	1	3308	tags=17%, list=13%, signal=19%
early_WT_Ghet_full_c5	GO_RESPIRATORY_SYSTEM_PROCESS	25	0.378526	1.02244	0.406487	0.893984	1	3131	tags=32%, list=12%, signal=37%
early_WT_Ghet_full_c5	GO_ZINC_ION_TRANSPORT	23	0.38425	1.02235	0.410918	0.893833	1	6309	tags=52%, list=25%, signal=70%
early_WT_Ghet_full_c5	GO_DNA_REPLICATION_FACTOR_A_COMPLEX	16	0.419659	1.02219	0.42958	0.893911	1	3538	tags=38%, list=14%, signal=44%
early_WT_Ghet_full_c5	GO_LOW_DENSITY_LIPOPROTEIN_PARTICLE_RECEPTOR_BINDING	19	0.400924	1.02207	0.418312	0.893843	1	3037	tags=26%, list=12%, signal=30%
early_WT_Ghet_full_c5	GO_HISTONE_METHYLATION	125	0.281749	1.02187	0.374549	0.894072	1	2615	tags=19%, list=10%, signal=21%
early_WT_Ghet_full_c5	GO_AMEBOIDAL_TYPE_CELL_MIGRATION	365	0.249633	1.02184	0.362827	0.893711	1	4503	tags=25%, list=18%, signal=30%
early_WT_Ghet_full_c5	GO_I_BAND	126	0.281169	1.02183	0.381275	0.893305	1	2618	tags=21%, list=10%, signal=23%
early_WT_Ghet_full_c5	GO_ENZYME_ACTIVATOR_ACTIVITY	472	0.244792	1.02179	0.350962	0.892983	1	4496	tags=26%, list=18%, signal=31%
early_WT_Ghet_full_c5	GO_ANTIGEN_PROCESSING_AND_PRESENTATION_OF_PEPTIDE_ANTIGEN_VIA_MHC_CLASS_IB	8	0.500875	1.02164	0.444444	0.89305	1	3751	tags=38%, list=15%, signal=44%
early_WT_Ghet_full_c5	GO_REGULATION_OF_CARBOHYDRATE_BIOSYNTHETIC_PROCESS	85	0.298625	1.0213	0.399132	0.893759	1	3208	tags=22%, list=13%, signal=26%
early_WT_Ghet_full_c5	GO_PHAGOSOME_MATURATION	42	0.33625	1.02107	0.398973	0.894094	1	3117	tags=24%, list=12%, signal=27%
early_WT_Ghet_full_c5	GO_REGULATION_OF_T_CIRCLE_FORMATION	7	0.520684	1.02104	0.44778	0.893741	1	5118	tags=43%, list=20%, signal=54%
early_WT_Ghet_full_c5	GO_REGULATION_OF_SYNAPSE_STRUCTURE_OR_ACTIVITY	205	0.264754	1.02094	0.386385	0.893633	1	3503	tags=21%, list=14%, signal=25%
early_WT_Ghet_full_c5	GO_NEURAL_PLATE_DEVELOPMENT	9	0.481443	1.02084	0.439331	0.893529	1	6525	tags=56%, list=26%, signal=75%
early_WT_Ghet_full_c5	GO_REGULATION_OF_MUSCLE_HYPERTROPHY	57	0.319038	1.02072	0.408893	0.893502	1	2906	tags=18%, list=12%, signal=20%
early_WT_Ghet_full_c5	GO_CIRCADIAN_SLEEP_WAKE_CYCLE_NON_REM_SLEEP	5	0.567331	1.02062	0.477373	0.893391	1	288	tags=20%, list=1%, signal=20%
early_WT_Ghet_full_c5	GO_LOW_DENSITY_LIPOPROTEIN_PARTICLE	14	0.429797	1.02034	0.42226	0.8939	1	4443	tags=43%, list=18%, signal=52%
early_WT_Ghet_full_c5	GO_SOLUTE_PROTON_ANTIPORTER_ACTIVITY	20	0.393612	1.02032	0.43178	0.893527	1	2105	tags=20%, list=8%, signal=22%
early_WT_Ghet_full_c5	GO_CELLULAR_CHEMICAL_HOMEOSTASIS	683	0.237859	1.02019	0.335189	0.893542	1	3693	tags=19%, list=15%, signal=22%
early_WT_Ghet_full_c5	GO_NEURAL_NUCLEUS_DEVELOPMENT	57	0.315962	1.02018	0.408794	0.89311	1	4952	tags=26%, list=20%, signal=33%
early_WT_Ghet_full_c5	GO_ANTERIOR_POSTERIOR_PATTERN_SPECIFICATION	169	0.270521	1.02004	0.384398	0.893144	1	6269	tags=33%, list=25%, signal=44%
early_WT_Ghet_full_c5	GO_REGULATION_OF_BONE_REMODELING	40	0.340199	1.01999	0.417776	0.892839	1	6323	tags=35%, list=25%, signal=47%
early_WT_Ghet_full_c5	GO_CARDIOCYTE_DIFFERENTIATION	129	0.278448	1.01976	0.382121	0.893158	1	2906	tags=17%, list=12%, signal=19%
early_WT_Ghet_full_c5	GO_ECTODERMAL_PLACODE_DEVELOPMENT	13	0.44748	1.01963	0.43	0.89317	1	6065	tags=46%, list=24%, signal=61%
early_WT_Ghet_full_c5	GO_ORGANELLE_SUBCOMPARTMENT	357	0.249542	1.01954	0.375311	0.893021	1	4858	tags=31%, list=19%, signal=38%
early_WT_Ghet_full_c5	GO_OSTEOBLAST_DIFFERENTIATION	191	0.266824	1.01949	0.378251	0.892763	1	3450	tags=21%, list=14%, signal=25%
early_WT_Ghet_full_c5	GO_CANNABINOID_SIGNALING_PATHWAY	7	0.523697	1.01943	0.460745	0.892517	1	2486	tags=29%, list=10%, signal=32%
early_WT_Ghet_full_c5	GO_NEGATIVE_REGULATION_OF_NEURON_PROJECTION_DEVELOPMENT	146	0.273596	1.01921	0.389474	0.892825	1	3210	tags=23%, list=13%, signal=27%
early_WT_Ghet_full_c5	GO_NOSE_DEVELOPMENT	13	0.441134	1.01914	0.431866	0.892582	1	3450	tags=23%, list=14%, signal=27%
[truncated: 33,890 more rows]

## Sheet: c5_WT>Mut or Early>Late
Comparison	GO term	SIZE	ES	NES	NOM p-val	FDR q-val	FWER p-val	RANK AT MAX	LEADING EDGE
early_WT_Ghet_full_c5	GO_CYTOSOLIC_RIBOSOME	111	-0.541193	-1.88303	0	1	0.704	3232	tags=41%, list=13%, signal=46%
early_WT_Ghet_full_c5	GO_PROTEIN_LOCALIZATION_TO_CHROMOSOME	79	-0.568678	-1.87743	0.000737191	0.691029	0.7356	3592	tags=42%, list=14%, signal=49%
early_WT_Ghet_full_c5	GO_REGULATION_OF_UBIQUITIN_PROTEIN_LIGASE_ACTIVITY	21	-0.73091	-1.87384	0.00114025	0.488094	0.7588	3539	tags=57%, list=14%, signal=66%
early_WT_Ghet_full_c5	GO_CYTOSOLIC_LARGE_RIBOSOMAL_SUBUNIT	61	-0.584791	-1.86784	0	0.403758	0.7936	3232	tags=46%, list=13%, signal=53%
early_WT_Ghet_full_c5	GO_TRANSLATIONAL_INITIATION	187	-0.500438	-1.86423	0	0.34379	0.813	4519	tags=46%, list=18%, signal=56%
early_WT_Ghet_full_c5	GO_REGULATION_OF_TRANSCRIPTION_INVOLVED_IN_G1_S_TRANSITION_OF_MITOTIC_CELL_CYCLE	28	-0.675317	-1.8512	0.000371609	0.354321	0.8718	4108	tags=61%, list=16%, signal=72%
early_WT_Ghet_full_c5	GO_PROTEIN_LOCALIZATION_TO_ENDOPLASMIC_RETICULUM	139	-0.517204	-1.85085	0	0.305529	0.873	2702	tags=39%, list=11%, signal=43%
early_WT_Ghet_full_c5	GO_STEROL_BIOSYNTHETIC_PROCESS	70	-0.565631	-1.837	0	0.334416	0.9254	2874	tags=36%, list=11%, signal=40%
early_WT_Ghet_full_c5	GO_INORGANIC_ANION_EXCHANGER_ACTIVITY	11	-0.827738	-1.82966	0.000389105	0.330823	0.9442	841	tags=27%, list=3%, signal=28%
early_WT_Ghet_full_c5	GO_MULTI_ORGANISM_MEMBRANE_ORGANIZATION	9	-0.882156	-1.82773	0.000387747	0.306469	0.9496	1085	tags=44%, list=4%, signal=46%
early_WT_Ghet_full_c5	GO_NUCLEAR_TRANSCRIBED_MRNA_CATABOLIC_PROCESS_NONSENSE_MEDIATED_DECAY	119	-0.518189	-1.81729	0	0.327633	0.9696	2780	tags=38%, list=11%, signal=42%
early_WT_Ghet_full_c5	GO_PROTEIN_TARGETING_TO_VACUOLE	34	-0.635285	-1.8133	0.00073828	0.319063	0.9756	4062	tags=50%, list=16%, signal=60%
early_WT_Ghet_full_c5	GO_CONDENSED_CHROMOSOME_CENTROMERIC_REGION	112	-0.518581	-1.81309	0	0.295357	0.9758	4656	tags=45%, list=19%, signal=55%
early_WT_Ghet_full_c5	GO_MAINTENANCE_OF_PROTEIN_LOCALIZATION_IN_ENDOPLASMIC_RETICULUM	11	-0.825239	-1.80285	0.00351975	0.319232	0.986	2620	tags=55%, list=10%, signal=61%
early_WT_Ghet_full_c5	GO_COTRANSLATIONAL_PROTEIN_TARGETING_TO_MEMBRANE	103	-0.51978	-1.80191	0	0.301827	0.9864	2702	tags=40%, list=11%, signal=44%
early_WT_Ghet_full_c5	GO_VOLTAGE_GATED_CHLORIDE_CHANNEL_ACTIVITY	11	-0.817674	-1.80111	0.00155521	0.286162	0.9868	1535	tags=45%, list=6%, signal=48%
early_WT_Ghet_full_c5	GO_NEUTRAL_LIPID_BIOSYNTHETIC_PROCESS	35	-0.627352	-1.79568	0.00185322	0.292096	0.9904	2941	tags=37%, list=12%, signal=42%
early_WT_Ghet_full_c5	GO_LIPOXYGENASE_PATHWAY	15	-0.759364	-1.78709	0.00191865	0.312679	0.9956	2170	tags=27%, list=9%, signal=29%
early_WT_Ghet_full_c5	GO_ATTACHMENT_OF_SPINDLE_MICROTUBULES_TO_KINETOCHORE	32	-0.638167	-1.78255	0.00112909	0.316087	0.9976	4497	tags=50%, list=18%, signal=61%
early_WT_Ghet_full_c5	GO_MITOCHONDRIAL_DEPOLARIZATION	23	-0.677846	-1.78046	0.00185874	0.309784	0.998	3949	tags=48%, list=16%, signal=57%
early_WT_Ghet_full_c5	GO_NUCLEOSOME_ORGANIZATION	101	-0.515849	-1.77539	0	0.317407	0.999	4280	tags=45%, list=17%, signal=53%
early_WT_Ghet_full_c5	GO_PROTEIN_LOCALIZATION_TO_CHROMOSOME_TELOMERIC_REGION	27	-0.646997	-1.76622	0.00334697	0.34696	0.9994	3546	tags=44%, list=14%, signal=52%
early_WT_Ghet_full_c5	GO_IMMUNOGLOBULIN_BINDING	14	-0.760033	-1.75684	0.00348432	0.378566	1	1339	tags=21%, list=5%, signal=23%
early_WT_Ghet_full_c5	GO_PROTEIN_TYROSINE_KINASE_BINDING	78	-0.528764	-1.75478	0.000735835	0.373369	1	4614	tags=44%, list=18%, signal=53%
early_WT_Ghet_full_c5	GO_KINETOCHORE	128	-0.49272	-1.75065	0.000354484	0.379578	1	5045	tags=48%, list=20%, signal=60%
early_WT_Ghet_full_c5	GO_ENUCLEATE_ERYTHROCYTE_DIFFERENTIATION	8	-0.871482	-1.74931	0.000794913	0.372073	1	3005	tags=88%, list=12%, signal=99%
early_WT_Ghet_full_c5	GO_CONDENSED_CHROMOSOME	210	-0.465223	-1.74771	0	0.366046	1	5079	tags=42%, list=20%, signal=52%
early_WT_Ghet_full_c5	GO_CELLULAR_RESPONSE_TO_LOW_DENSITY_LIPOPROTEIN_PARTICLE_STIMULUS	18	-0.705471	-1.74726	0.00420972	0.355244	1	2830	tags=33%, list=11%, signal=38%
early_WT_Ghet_full_c5	GO_FORMATION_OF_CYTOPLASMIC_TRANSLATION_INITIATION_COMPLEX	14	-0.743964	-1.74492	0.00427019	0.354048	1	1673	tags=43%, list=7%, signal=46%
early_WT_Ghet_full_c5	GO_ESTABLISHMENT_OF_PROTEIN_LOCALIZATION_TO_ENDOPLASMIC_RETICULUM	115	-0.49601	-1.74261	0	0.353246	1	2702	tags=38%, list=11%, signal=43%
early_WT_Ghet_full_c5	GO_TRANSMEMBRANE_RECEPTOR_PROTEIN_TYROSINE_KINASE_ADAPTOR_ACTIVITY	10	-0.814892	-1.7388	0.00231929	0.360432	1	4560	tags=80%, list=18%, signal=98%
early_WT_Ghet_full_c5	GO_CELLULAR_RESPONSE_TO_GLUCOSE_STARVATION	40	-0.589284	-1.73677	0.00262369	0.358851	1	2303	tags=40%, list=9%, signal=44%
early_WT_Ghet_full_c5	GO_CONDENSED_CHROMOSOME_OUTER_KINETOCHORE	12	-0.769848	-1.73659	0.0038835	0.348869	1	2605	tags=58%, list=10%, signal=65%
early_WT_Ghet_full_c5	GO_REGULATION_OF_CHOLESTEROL_BIOSYNTHETIC_PROCESS	42	-0.583655	-1.73586	0.00149087	0.341818	1	3686	tags=43%, list=15%, signal=50%
early_WT_Ghet_full_c5	GO_RIBONUCLEOSIDE_MONOPHOSPHATE_BIOSYNTHETIC_PROCESS	30	-0.622802	-1.73358	0.00295312	0.342888	1	4104	tags=47%, list=16%, signal=56%
early_WT_Ghet_full_c5	GO_DOSAGE_COMPENSATION	18	-0.686465	-1.72931	0.00541167	0.353311	1	2	tags=6%, list=0%, signal=6%
early_WT_Ghet_full_c5	GO_BLEB_ASSEMBLY	11	-0.780499	-1.72813	0.00549235	0.349088	1	4478	tags=73%, list=18%, signal=88%
early_WT_Ghet_full_c5	GO_CONTRACTILE_RING	10	-0.7982	-1.7183	0.00344564	0.387813	1	2377	tags=50%, list=9%, signal=55%
early_WT_Ghet_full_c5	GO_ESTABLISHMENT_OF_PROTEIN_LOCALIZATION_TO_VACUOLE	43	-0.574899	-1.71645	0.00192976	0.386967	1	4217	tags=44%, list=17%, signal=53%
early_WT_Ghet_full_c5	GO_EUKARYOTIC_TRANSLATION_INITIATION_FACTOR_3_COMPLEX	16	-0.712161	-1.71522	0.00857365	0.383338	1	1673	tags=38%, list=7%, signal=40%
early_WT_Ghet_full_c5	GO_PURINE_NUCLEOBASE_BIOSYNTHETIC_PROCESS	11	-0.781784	-1.71244	0.00653595	0.387748	1	4063	tags=91%, list=16%, signal=108%
early_WT_Ghet_full_c5	GO_RESPONSE_TO_UV_B	17	-0.696671	-1.71063	0.0075815	0.387551	1	5856	tags=59%, list=23%, signal=77%
early_WT_Ghet_full_c5	GO_SWI_SNF_COMPLEX	17	-0.690444	-1.70564	0.00614675	0.403669	1	2242	tags=35%, list=9%, signal=39%
early_WT_Ghet_full_c5	GO_SULFUR_AMINO_ACID_METABOLIC_PROCESS	17	-0.696358	-1.7003	0.0101504	0.422941	1	5326	tags=59%, list=21%, signal=75%
early_WT_Ghet_full_c5	GO_POSITIVE_REGULATION_OF_DEVELOPMENTAL_PIGMENTATION	8	-0.838267	-1.70008	0.00469667	0.414672	1	648	tags=38%, list=3%, signal=38%
early_WT_Ghet_full_c5	GO_REGULATION_OF_ENDOPLASMIC_RETICULUM_UNFOLDED_PROTEIN_RESPONSE	25	-0.638554	-1.69866	0.00228397	0.413046	1	5657	tags=68%, list=22%, signal=88%
early_WT_Ghet_full_c5	GO_GLUTATHIONE_CATABOLIC_PROCESS	10	-0.786248	-1.69755	0.00379075	0.410082	1	471	tags=20%, list=2%, signal=20%
early_WT_Ghet_full_c5	GO_ESTABLISHMENT_OF_PROTEIN_LOCALIZATION_TO_TELOMERE	18	-0.677874	-1.69524	0.00579822	0.413393	1	3546	tags=56%, list=14%, signal=65%
early_WT_Ghet_full_c5	GO_EUKARYOTIC_48S_PREINITIATION_COMPLEX	15	-0.707435	-1.69415	0.00696056	0.410648	1	1673	tags=40%, list=7%, signal=43%
early_WT_Ghet_full_c5	GO_CONDENSED_NUCLEAR_CHROMOSOME_KINETOCHORE	14	-0.725309	-1.69341	0.00845179	0.406246	1	4957	tags=79%, list=20%, signal=98%
early_WT_Ghet_full_c5	GO_NUCLEOSIDE_MONOPHOSPHATE_BIOSYNTHETIC_PROCESS	41	-0.573683	-1.68824	0.00293148	0.425254	1	4104	tags=44%, list=16%, signal=52%
early_WT_Ghet_full_c5	GO_PROTEIN_LOCALIZATION_TO_CHROMATIN	25	-0.633913	-1.68669	0.00940203	0.425088	1	2859	tags=52%, list=11%, signal=59%
early_WT_Ghet_full_c5	GO_CHROMOSOME_CENTROMERIC_REGION	185	-0.455431	-1.68652	0	0.418002	1	5059	tags=45%, list=20%, signal=56%
early_WT_Ghet_full_c5	GO_ESTABLISHMENT_OF_PROTEIN_LOCALIZATION_TO_CHROMOSOME	24	-0.635681	-1.68565	0.00747105	0.41484	1	3546	tags=54%, list=14%, signal=63%
early_WT_Ghet_full_c5	GO_CHROMATIN_ASSEMBLY_OR_DISASSEMBLY	110	-0.481886	-1.6852	0.000726744	0.409438	1	5108	tags=47%, list=20%, signal=59%
early_WT_Ghet_full_c5	GO_DNA_DEPENDENT_DNA_REPLICATION	146	-0.467651	-1.6823	0.000358166	0.416968	1	5690	tags=48%, list=23%, signal=62%
early_WT_Ghet_full_c5	GO_RESPONSE_TO_LIGHT_INTENSITY	13	-0.729807	-1.68157	0.0101921	0.413302	1	4532	tags=54%, list=18%, signal=66%
early_WT_Ghet_full_c5	GO_VITAMIN_BIOSYNTHETIC_PROCESS	22	-0.641316	-1.67941	0.00835866	0.417583	1	2922	tags=32%, list=12%, signal=36%
early_WT_Ghet_full_c5	GO_NUCLEAR_DNA_REPLICATION	55	-0.538425	-1.67914	0.00368324	0.411981	1	4403	tags=47%, list=17%, signal=57%
early_WT_Ghet_full_c5	GO_PROTEIN_LOCALIZATION_TO_CHROMOSOME_CENTROMERIC_REGION	22	-0.642944	-1.67379	0.00870882	0.433204	1	4957	tags=55%, list=20%, signal=68%
early_WT_Ghet_full_c5	GO_TRANSLATION_PREINITIATION_COMPLEX	18	-0.679229	-1.67179	0.00772499	0.436363	1	1673	tags=39%, list=7%, signal=42%
early_WT_Ghet_full_c5	GO_RAGE_RECEPTOR_BINDING	10	-0.76736	-1.67112	0.0108233	0.432856	1	997	tags=40%, list=4%, signal=42%
early_WT_Ghet_full_c5	GO_NEGATIVE_REGULATION_OF_UBIQUITIN_PROTEIN_LIGASE_ACTIVITY	9	-0.802275	-1.66987	0.00901607	0.432518	1	3232	tags=67%, list=13%, signal=76%
early_WT_Ghet_full_c5	GO_POSITIVE_REGULATION_OF_TRIGLYCERIDE_BIOSYNTHETIC_PROCESS	12	-0.742662	-1.66954	0.01059	0.427399	1	2407	tags=42%, list=10%, signal=46%
early_WT_Ghet_full_c5	GO_NEGATIVE_REGULATION_OF_GLUCONEOGENESIS	14	-0.712016	-1.66916	0.010027	0.422764	1	2564	tags=43%, list=10%, signal=48%
early_WT_Ghet_full_c5	GO_ANION_ANION_ANTIPORTER_ACTIVITY	26	-0.61918	-1.66782	0.00749625	0.423258	1	1429	tags=23%, list=6%, signal=24%
early_WT_Ghet_full_c5	GO_DNA_PACKAGING	124	-0.473344	-1.66687	0.000355114	0.421771	1	4342	tags=42%, list=17%, signal=50%
early_WT_Ghet_full_c5	GO_PURINE_NUCLEOSIDE_MONOPHOSPHATE_BIOSYNTHETIC_PROCESS	18	-0.668811	-1.66654	0.0113459	0.417348	1	4063	tags=50%, list=16%, signal=60%
early_WT_Ghet_full_c5	GO_INTERLEUKIN_13_SECRETION	9	-0.7989	-1.6664	0.00868535	0.411989	1	2271	tags=44%, list=9%, signal=49%
early_WT_Ghet_full_c5	GO_REGULATION_OF_ATTACHMENT_OF_SPINDLE_MICROTUBULES_TO_KINETOCHORE	12	-0.747399	-1.66628	0.0115429	0.406751	1	2605	tags=50%, list=10%, signal=56%
early_WT_Ghet_full_c5	GO_RESPONSE_TO_INTERLEUKIN_17	8	-0.825407	-1.66601	0.00904799	0.402253	1	1478	tags=25%, list=6%, signal=27%
early_WT_Ghet_full_c5	GO_STRUCTURAL_CONSTITUENT_OF_EPIDERMIS	8	-0.819505	-1.66475	0.00660964	0.402935	1	1734	tags=25%, list=7%, signal=27%
early_WT_Ghet_full_c5	GO_REGULATION_OF_IRE1_MEDIATED_UNFOLDED_PROTEIN_RESPONSE	12	-0.743725	-1.66244	0.0108992	0.408501	1	5657	tags=83%, list=22%, signal=107%
early_WT_Ghet_full_c5	GO_BASAL_DENDRITE	7	-0.853313	-1.66229	0.00516283	0.403727	1	3343	tags=57%, list=13%, signal=66%
early_WT_Ghet_full_c5	GO_MAP_KINASE_ACTIVITY	13	-0.722852	-1.66097	0.00892511	0.404726	1	4417	tags=54%, list=18%, signal=65%
early_WT_Ghet_full_c5	GO_MULTI_ORGANISM_MEMBRANE_FUSION	6	-0.882782	-1.66011	0.00398406	0.40348	1	919	tags=50%, list=4%, signal=52%
early_WT_Ghet_full_c5	GO_CYTOSOLIC_SMALL_RIBOSOMAL_SUBUNIT	44	-0.553691	-1.65778	0.00370096	0.409673	1	1932	tags=36%, list=8%, signal=39%
early_WT_Ghet_full_c5	GO_ASPARTATE_FAMILY_AMINO_ACID_BIOSYNTHETIC_PROCESS	21	-0.644697	-1.65664	0.0109228	0.410022	1	916	tags=29%, list=4%, signal=30%
early_WT_Ghet_full_c5	GO_GDP_DISSOCIATION_INHIBITOR_ACTIVITY	13	-0.723832	-1.65647	0.0106343	0.405632	1	4567	tags=77%, list=18%, signal=94%
early_WT_Ghet_full_c5	GO_VOLTAGE_GATED_ANION_CHANNEL_ACTIVITY	16	-0.688541	-1.65546	0.00975039	0.405295	1	2442	tags=38%, list=10%, signal=42%
early_WT_Ghet_full_c5	GO_FATTY_ACID_DERIVATIVE_BIOSYNTHETIC_PROCESS	57	-0.528428	-1.65131	0.00442478	0.420814	1	3872	tags=32%, list=15%, signal=37%
early_WT_Ghet_full_c5	GO_REGULATION_OF_PROTEIN_DEACETYLATION	40	-0.556623	-1.64969	0.00478645	0.423703	1	5435	tags=48%, list=22%, signal=60%
early_WT_Ghet_full_c5	GO_CHITIN_BINDING	7	-0.843276	-1.64721	0.0085904	0.43088	1	123	tags=29%, list=0%, signal=29%
early_WT_Ghet_full_c5	GO_SUMO_BINDING	16	-0.68347	-1.64627	0.011056	0.430425	1	4193	tags=56%, list=17%, signal=67%
early_WT_Ghet_full_c5	GO_RECEPTOR_TYROSINE_KINASE_BINDING	63	-0.513912	-1.64437	0.00361011	0.434778	1	4614	tags=44%, list=18%, signal=54%
early_WT_Ghet_full_c5	GO_CYTOSOLIC_PART	229	-0.433768	-1.64306	0	0.436219	1	4269	tags=34%, list=17%, signal=41%
early_WT_Ghet_full_c5	GO_CELL_CYCLE_DNA_REPLICATION	65	-0.513372	-1.64097	0.00327869	0.441636	1	5837	tags=54%, list=23%, signal=70%
early_WT_Ghet_full_c5	GO_CARBOHYDRATE_PROTON_SYMPORTER_ACTIVITY	10	-0.767205	-1.63862	0.011976	0.448859	1	2838	tags=50%, list=11%, signal=56%
early_WT_Ghet_full_c5	GO_REGULATION_OF_ALCOHOL_BIOSYNTHETIC_PROCESS	69	-0.505202	-1.63838	0.00330761	0.445017	1	3955	tags=35%, list=16%, signal=41%
early_WT_Ghet_full_c5	GO_NEGATIVE_REGULATION_OF_FAT_CELL_DIFFERENTIATION	39	-0.557827	-1.63818	0.00749344	0.441078	1	2778	tags=38%, list=11%, signal=43%
early_WT_Ghet_full_c5	GO_POSITIVE_REGULATION_OF_CYTOKINESIS	29	-0.593713	-1.63647	0.010101	0.444704	1	2978	tags=41%, list=12%, signal=47%
early_WT_Ghet_full_c5	GO_CD4_POSITIVE_ALPHA_BETA_T_CELL_CYTOKINE_PRODUCTION	15	-0.686744	-1.63613	0.0137444	0.441523	1	2271	tags=27%, list=9%, signal=29%
early_WT_Ghet_full_c5	GO_REGULATION_OF_TRIGLYCERIDE_BIOSYNTHETIC_PROCESS	16	-0.678608	-1.634	0.0150347	0.44759	1	2407	tags=31%, list=10%, signal=35%
early_WT_Ghet_full_c5	GO_CELL_DIVISION	549	-0.399834	-1.63398	0	0.442934	1	4420	tags=35%, list=18%, signal=41%
early_WT_Ghet_full_c5	GO_PROTEIN_TARGETING_TO_MEMBRANE	191	-0.437451	-1.62843	0	0.46666	1	2725	tags=29%, list=11%, signal=33%
early_WT_Ghet_full_c5	GO_ISOPRENOID_BIOSYNTHETIC_PROCESS	23	-0.6221	-1.62838	0.0102282	0.462022	1	3274	tags=52%, list=13%, signal=60%
early_WT_Ghet_full_c5	GO_REGULATION_OF_SKELETAL_MUSCLE_TISSUE_REGENERATION	7	-0.837228	-1.62766	0.0124368	0.461112	1	2078	tags=57%, list=8%, signal=62%
early_WT_Ghet_full_c5	GO_FRUCTOSE_METABOLIC_PROCESS	10	-0.764028	-1.6256	0.0128056	0.467079	1	4554	tags=50%, list=18%, signal=61%
early_WT_Ghet_full_c5	GO_REGULATION_OF_TAU_PROTEIN_KINASE_ACTIVITY	10	-0.752357	-1.62374	0.0161354	0.472036	1	1842	tags=50%, list=7%, signal=54%
early_WT_Ghet_full_c5	GO_FAT_CELL_DIFFERENTIATION	193	-0.434922	-1.62198	0	0.476727	1	3509	tags=32%, list=14%, signal=36%
early_WT_Ghet_full_c5	GO_PROTEIN_RETENTION_IN_ER_LUMEN	8	-0.805276	-1.62164	0.0102483	0.473656	1	2620	tags=50%, list=10%, signal=56%
early_WT_Ghet_full_c5	GO_SEQUENCE_SPECIFIC_SINGLE_STRANDED_DNA_BINDING	15	-0.684027	-1.62009	0.0252101	0.47706	1	3136	tags=60%, list=12%, signal=69%
early_WT_Ghet_full_c5	GO_RESPONSE_TO_GLUCAGON	30	-0.585963	-1.61908	0.0125428	0.477667	1	3587	tags=40%, list=14%, signal=47%
early_WT_Ghet_full_c5	GO_VIRAL_GENE_EXPRESSION	188	-0.434153	-1.61873	0	0.47497	1	2216	tags=26%, list=9%, signal=28%
early_WT_Ghet_full_c5	GO_G_PROTEIN_COUPLED_ACETYLCHOLINE_RECEPTOR_SIGNALING_PATHWAY	14	-0.693245	-1.61461	0.0202413	0.492562	1	5597	tags=57%, list=22%, signal=73%
early_WT_Ghet_full_c5	GO_INTERLEUKIN_23_PRODUCTION	6	-0.850938	-1.6144	0.0126733	0.489021	1	1478	tags=33%, list=6%, signal=35%
early_WT_Ghet_full_c5	GO_CHROMOSOMAL_REGION	313	-0.41119	-1.61337	0	0.489974	1	5109	tags=41%, list=20%, signal=51%
early_WT_Ghet_full_c5	GO_KINETOCHORE_ORGANIZATION	21	-0.628046	-1.61241	0.0143776	0.490645	1	4957	tags=62%, list=20%, signal=77%
early_WT_Ghet_full_c5	GO_FATTY_ACID_SYNTHASE_ACTIVITY	11	-0.731442	-1.61177	0.0134875	0.489373	1	4266	tags=45%, list=17%, signal=55%
early_WT_Ghet_full_c5	GO_CHROMATIN_ASSEMBLY	85	-0.479712	-1.61087	0.0010985	0.489623	1	4280	tags=46%, list=17%, signal=55%
early_WT_Ghet_full_c5	GO_RESPONSE_TO_STARVATION	166	-0.439224	-1.61061	0.000353982	0.486559	1	3762	tags=31%, list=15%, signal=36%
early_WT_Ghet_full_c5	GO_CELLULAR_RESPONSE_TO_CHOLESTEROL	15	-0.677444	-1.61059	0.0209321	0.482303	1	2840	tags=47%, list=11%, signal=53%
early_WT_Ghet_full_c5	GO_IGG_BINDING	5	-0.890613	-1.60976	0.00787712	0.482352	1	29	tags=20%, list=0%, signal=20%
early_WT_Ghet_full_c5	GO_BLEB	8	-0.796053	-1.60879	0.0127237	0.483271	1	1978	tags=63%, list=8%, signal=68%
early_WT_Ghet_full_c5	GO_TELOMERE_CAP_COMPLEX	12	-0.718584	-1.60777	0.0176609	0.484291	1	3136	tags=50%, list=12%, signal=57%
early_WT_Ghet_full_c5	GO_REGULATION_OF_STEROID_BIOSYNTHETIC_PROCESS	80	-0.48605	-1.60705	0.00220264	0.483876	1	3762	tags=36%, list=15%, signal=42%
early_WT_Ghet_full_c5	GO_CHROMOSOME_SEGREGATION	297	-0.412444	-1.60672	0	0.481478	1	5273	tags=38%, list=21%, signal=48%
early_WT_Ghet_full_c5	GO_REGULATION_OF_T_HELPER_2_CELL_CYTOKINE_PRODUCTION	6	-0.851316	-1.60621	0.0106181	0.479976	1	2271	tags=33%, list=9%, signal=37%
early_WT_Ghet_full_c5	GO_PROTEIN_SERINE_THREONINE_TYROSINE_KINASE_ACTIVITY	42	-0.536393	-1.60536	0.00988593	0.480323	1	4452	tags=40%, list=18%, signal=49%
early_WT_Ghet_full_c5	GO_HOMOCYSTEINE_METABOLIC_PROCESS	13	-0.698222	-1.60426	0.0181397	0.481778	1	5294	tags=62%, list=21%, signal=78%
early_WT_Ghet_full_c5	GO_REGULATION_OF_LIPID_BIOSYNTHETIC_PROCESS	164	-0.437879	-1.60325	0	0.48305	1	3762	tags=30%, list=15%, signal=35%
early_WT_Ghet_full_c5	GO_CD4_POSITIVE_ALPHA_BETA_T_CELL_PROLIFERATION	8	-0.783931	-1.6023	0.0176991	0.48401	1	2144	tags=50%, list=9%, signal=55%
early_WT_Ghet_full_c5	GO_WATER_SOLUBLE_VITAMIN_BIOSYNTHETIC_PROCESS	8	-0.78635	-1.60199	0.0203065	0.481681	1	1907	tags=63%, list=8%, signal=68%
early_WT_Ghet_full_c5	GO_NUCLEAR_TRANSCRIBED_MRNA_CATABOLIC_PROCESS	202	-0.426897	-1.60098	0.000344471	0.482932	1	2780	tags=30%, list=11%, signal=34%
early_WT_Ghet_full_c5	GO_ENDOPLASMIC_RETICULUM_UNFOLDED_PROTEIN_RESPONSE	110	-0.460597	-1.59912	0.000739372	0.488882	1	4180	tags=37%, list=17%, signal=45%
early_WT_Ghet_full_c5	GO_MITOTIC_CELL_CYCLE_CHECKPOINT	160	-0.438093	-1.59693	0.000702741	0.496427	1	4839	tags=41%, list=19%, signal=51%
early_WT_Ghet_full_c5	GO_LONG_CHAIN_FATTY_ACID_COA_LIGASE_ACTIVITY	12	-0.708544	-1.59584	0.0271241	0.498277	1	2705	tags=33%, list=11%, signal=37%
early_WT_Ghet_full_c5	GO_NEURONAL_SIGNAL_TRANSDUCTION	7	-0.814922	-1.59492	0.0138724	0.499094	1	3076	tags=57%, list=12%, signal=65%
early_WT_Ghet_full_c5	GO_REGULATION_OF_ORGANELLE_TRANSPORT_ALONG_MICROTUBULE	8	-0.782517	-1.59302	0.0177401	0.505261	1	3368	tags=50%, list=13%, signal=58%
early_WT_Ghet_full_c5	GO_SERINE_FAMILY_AMINO_ACID_METABOLIC_PROCESS	34	-0.555994	-1.59289	0.0127293	0.502055	1	3634	tags=41%, list=14%, signal=48%
early_WT_Ghet_full_c5	GO_POSITIVE_REGULATION_OF_GLIAL_CELL_PROLIFERATION	15	-0.677473	-1.59158	0.019638	0.505317	1	3690	tags=53%, list=15%, signal=62%
early_WT_Ghet_full_c5	GO_VENTRICULAR_CARDIAC_MUSCLE_CELL_DEVELOPMENT	9	-0.756864	-1.59111	0.0187956	0.504026	1	2605	tags=56%, list=10%, signal=62%
early_WT_Ghet_full_c5	GO_ATG1_ULK1_KINASE_COMPLEX	8	-0.78406	-1.59054	0.0165289	0.503222	1	2352	tags=63%, list=9%, signal=69%
early_WT_Ghet_full_c5	GO_CELL_CYCLE_CHECKPOINT	209	-0.422816	-1.58998	0.00102319	0.50253	1	5126	tags=40%, list=20%, signal=50%
early_WT_Ghet_full_c5	GO_ORGANELLE_INHERITANCE	14	-0.679363	-1.58982	0.0161725	0.499697	1	4917	tags=64%, list=20%, signal=80%
early_WT_Ghet_full_c5	GO_MAINTENANCE_OF_SYNAPSE_STRUCTURE	15	-0.666527	-1.58829	0.0203925	0.504099	1	5735	tags=67%, list=23%, signal=86%
early_WT_Ghet_full_c5	GO_NUCLEOTIDE_ACTIVATED_PROTEIN_KINASE_COMPLEX	12	-0.705822	-1.58444	0.0248227	0.520706	1	1652	tags=42%, list=7%, signal=45%
early_WT_Ghet_full_c5	GO_DNA_DEALKYLATION	29	-0.578205	-1.58282	0.0198135	0.525678	1	4387	tags=52%, list=17%, signal=63%
early_WT_Ghet_full_c5	GO_POSITIVE_REGULATION_OF_MITOCHONDRIAL_DEPOLARIZATION	10	-0.739585	-1.58195	0.0224057	0.526588	1	522	tags=30%, list=2%, signal=31%
early_WT_Ghet_full_c5	GO_PURINERGIC_RECEPTOR_SIGNALING_PATHWAY	26	-0.58776	-1.58069	0.0182699	0.529443	1	3647	tags=31%, list=14%, signal=36%
early_WT_Ghet_full_c5	GO_DNA_REPLICATION	266	-0.410378	-1.57885	0	0.535852	1	5771	tags=45%, list=23%, signal=58%
early_WT_Ghet_full_c5	GO_RESPONSE_TO_PROSTAGLANDIN_E	19	-0.620513	-1.57798	0.0267028	0.536954	1	5263	tags=42%, list=21%, signal=53%
early_WT_Ghet_full_c5	GO_DNA_REPLICATION_INITIATION	36	-0.550722	-1.57762	0.0153099	0.535167	1	5346	tags=58%, list=21%, signal=74%
early_WT_Ghet_full_c5	GO_HEPATOCYTE_DIFFERENTIATION	12	-0.701467	-1.5776	0.0253609	0.531567	1	770	tags=17%, list=3%, signal=17%
early_WT_Ghet_full_c5	GO_EXOGENOUS_PROTEIN_BINDING	63	-0.497537	-1.57689	0.00770925	0.531641	1	2830	tags=24%, list=11%, signal=27%
early_WT_Ghet_full_c5	GO_POSITIVE_REGULATION_OF_NEURON_APOPTOTIC_PROCESS	46	-0.522675	-1.57574	0.011994	0.534093	1	4191	tags=48%, list=17%, signal=57%
early_WT_Ghet_full_c5	GO_CARBOHYDRATE_MEDIATED_SIGNALING	8	-0.777685	-1.57559	0.0227887	0.531262	1	3822	tags=50%, list=15%, signal=59%
early_WT_Ghet_full_c5	GO_LEWY_BODY	8	-0.779413	-1.57429	0.0265937	0.534559	1	2676	tags=63%, list=11%, signal=70%
early_WT_Ghet_full_c5	GO_REGULATION_OF_AUTOPHAGY_OF_MITOCHONDRION	39	-0.535627	-1.57326	0.0172997	0.536504	1	2771	tags=36%, list=11%, signal=40%
early_WT_Ghet_full_c5	GO_RESPONSE_TO_MITOCHONDRIAL_DEPOLARISATION	20	-0.616111	-1.57282	0.0222649	0.535327	1	3402	tags=40%, list=14%, signal=46%
early_WT_Ghet_full_c5	GO_UBIQUITIN_LIGASE_INHIBITOR_ACTIVITY	5	-0.871765	-1.57235	0.0121065	0.534222	1	3232	tags=100%, list=13%, signal=115%
early_WT_Ghet_full_c5	GO_NEGATIVE_REGULATION_OF_CHROMOSOME_SEGREGATION	44	-0.524321	-1.5709	0.0168982	0.538488	1	4735	tags=48%, list=19%, signal=59%
early_WT_Ghet_full_c5	GO_INTERLEUKIN_13_PRODUCTION	20	-0.616705	-1.57077	0.0237548	0.535616	1	4348	tags=40%, list=17%, signal=48%
early_WT_Ghet_full_c5	GO_REGULATION_OF_PROTEIN_COMPLEX_STABILITY	10	-0.733771	-1.5699	0.0326386	0.536899	1	2690	tags=40%, list=11%, signal=45%
early_WT_Ghet_full_c5	GO_REGULATION_OF_CHROMOSOME_SEGREGATION	95	-0.461422	-1.56959	0.0021254	0.535098	1	4497	tags=42%, list=18%, signal=51%
early_WT_Ghet_full_c5	GO_PURINERGIC_NUCLEOTIDE_RECEPTOR_SIGNALING_PATHWAY	18	-0.639097	-1.56742	0.0245117	0.543385	1	2671	tags=28%, list=11%, signal=31%
early_WT_Ghet_full_c5	GO_KINETOCHORE_ASSEMBLY	16	-0.646462	-1.56737	0.0267442	0.540169	1	5527	tags=63%, list=22%, signal=80%
early_WT_Ghet_full_c5	GO_PIGMENT_BIOSYNTHETIC_PROCESS	56	-0.497191	-1.56641	0.00833333	0.541862	1	4063	tags=39%, list=16%, signal=47%
early_WT_Ghet_full_c5	GO_CELLULAR_RESPONSE_TO_CAMP	45	-0.518679	-1.56609	0.0162842	0.540143	1	4378	tags=38%, list=17%, signal=46%
early_WT_Ghet_full_c5	GO_NUCLEOBASE_BIOSYNTHETIC_PROCESS	19	-0.622733	-1.5642	0.0271108	0.547123	1	4063	tags=58%, list=16%, signal=69%
early_WT_Ghet_full_c5	GO_POSITIVE_REGULATION_OF_ENDOPLASMIC_RETICULUM_UNFOLDED_PROTEIN_RESPONSE	13	-0.680116	-1.56381	0.0255921	0.545821	1	5657	tags=62%, list=22%, signal=79%
early_WT_Ghet_full_c5	GO_DEFENSE_RESPONSE_TO_FUNGUS	20	-0.615579	-1.56347	0.0275784	0.544412	1	3948	tags=30%, list=16%, signal=36%
early_WT_Ghet_full_c5	GO_POLY_A_SPECIFIC_RIBONUCLEASE_ACTIVITY	12	-0.690364	-1.55982	0.0292284	0.56111	1	4643	tags=67%, list=18%, signal=82%
early_WT_Ghet_full_c5	GO_ORGANELLE_DISASSEMBLY	95	-0.457477	-1.55895	0.00254268	0.562433	1	3996	tags=37%, list=16%, signal=44%
early_WT_Ghet_full_c5	GO_WHITE_FAT_CELL_DIFFERENTIATION	13	-0.678107	-1.55882	0.0292056	0.559729	1	3737	tags=46%, list=15%, signal=54%
early_WT_Ghet_full_c5	GO_BETA_2_MICROGLOBULIN_BINDING	6	-0.826094	-1.55827	0.0262414	0.559298	1	29	tags=17%, list=0%, signal=17%
early_WT_Ghet_full_c5	GO_SPINDLE_POLE	153	-0.429615	-1.55714	0.00143472	0.562037	1	5544	tags=42%, list=22%, signal=54%
early_WT_Ghet_full_c5	GO_SUGAR_MEDIATED_SIGNALING_PATHWAY	6	-0.822492	-1.55588	0.0205047	0.565535	1	3822	tags=67%, list=15%, signal=79%
early_WT_Ghet_full_c5	GO_NUCLEAR_MEMBRANE_PART	14	-0.669817	-1.55448	0.0315621	0.569945	1	2671	tags=36%, list=11%, signal=40%
early_WT_Ghet_full_c5	GO_ESTABLISHMENT_OF_PROTEIN_LOCALIZATION_TO_ORGANELLE	529	-0.381529	-1.55304	0	0.57453	1	3659	tags=31%, list=15%, signal=36%
early_WT_Ghet_full_c5	GO_SUPERCOILED_DNA_BINDING	5	-0.868007	-1.55286	0.0167933	0.572198	1	990	tags=60%, list=4%, signal=62%
early_WT_Ghet_full_c5	GO_DIPEPTIDYL_PEPTIDASE_ACTIVITY	11	-0.710485	-1.5522	0.0308761	0.572598	1	2322	tags=45%, list=9%, signal=50%
early_WT_Ghet_full_c5	GO_TRANSLATION_ELONGATION_FACTOR_ACTIVITY	20	-0.609859	-1.55165	0.0322581	0.572472	1	4073	tags=45%, list=16%, signal=54%
early_WT_Ghet_full_c5	GO_POSITIVE_REGULATION_OF_INTERLEUKIN_13_PRODUCTION	14	-0.672147	-1.55122	0.0357282	0.57153	1	4348	tags=50%, list=17%, signal=60%
early_WT_Ghet_full_c5	GO_INTRINSIC_APOPTOTIC_SIGNALING_PATHWAY_IN_RESPONSE_TO_ENDOPLASMIC_RETICULUM_STRESS	59	-0.490319	-1.54998	0.00665927	0.574887	1	5372	tags=41%, list=21%, signal=52%
early_WT_Ghet_full_c5	GO_RESPONSE_TO_VITAMIN_A	13	-0.678735	-1.5495	0.029549	0.57425	1	3459	tags=46%, list=14%, signal=53%
early_WT_Ghet_full_c5	GO_ALPHA_AMINO_ACID_METABOLIC_PROCESS	154	-0.42505	-1.545	0.00282785	0.596112	1	5436	tags=38%, list=22%, signal=49%
early_WT_Ghet_full_c5	GO_COBALAMIN_BINDING	9	-0.735956	-1.5442	0.0356458	0.597212	1	2114	tags=44%, list=8%, signal=49%
early_WT_Ghet_full_c5	GO_ALCOHOL_BIOSYNTHETIC_PROCESS	151	-0.426301	-1.54418	0.00142653	0.593945	1	4186	tags=32%, list=17%, signal=39%
early_WT_Ghet_full_c5	GO_CELLULAR_RESPONSE_TO_PROSTAGLANDIN_E_STIMULUS	15	-0.648703	-1.54295	0.0269962	0.597528	1	5263	tags=47%, list=21%, signal=59%
early_WT_Ghet_full_c5	GO_NEGATIVE_REGULATION_OF_MEMBRANE_DEPOLARIZATION	7	-0.793723	-1.54274	0.0234873	0.595385	1	3845	tags=71%, list=15%, signal=84%
early_WT_Ghet_full_c5	GO_MESANGIAL_CELL_DEVELOPMENT	5	-0.86173	-1.5426	0.0171247	0.592901	1	3450	tags=40%, list=14%, signal=46%
early_WT_Ghet_full_c5	GO_SPERM_HEAD	7	-0.790873	-1.5423	0.0253017	0.591354	1	653	tags=29%, list=3%, signal=29%
early_WT_Ghet_full_c5	GO_NUCLEOTIDE_SALVAGE	15	-0.641556	-1.54075	0.03265	0.596937	1	4743	tags=60%, list=19%, signal=74%
early_WT_Ghet_full_c5	GO_FATTY_ACID_BIOSYNTHETIC_PROCESS	132	-0.429221	-1.54069	0.00243224	0.594025	1	2104	tags=20%, list=8%, signal=22%
early_WT_Ghet_full_c5	GO_MEDIUM_CHAIN_FATTY_ACID_COA_LIGASE_ACTIVITY	7	-0.788296	-1.54044	0.0315457	0.592237	1	2705	tags=57%, list=11%, signal=64%
early_WT_Ghet_full_c5	GO_POSITIVE_REGULATION_OF_INTERLEUKIN_5_SECRETION	6	-0.822266	-1.53974	0.0242326	0.593035	1	2271	tags=50%, list=9%, signal=55%
early_WT_Ghet_full_c5	GO_RESPONSE_TO_ENDOPLASMIC_RETICULUM_STRESS	258	-0.401177	-1.53918	0	0.593023	1	3804	tags=29%, list=15%, signal=34%
early_WT_Ghet_full_c5	GO_CELLULAR_RESPONSE_TO_STEROL	17	-0.631498	-1.539	0.0284944	0.590839	1	2840	tags=47%, list=11%, signal=53%
early_WT_Ghet_full_c5	GO_PROTEIN_LOCALIZATION_TO_KINETOCHORE	17	-0.629359	-1.53842	0.0344311	0.590774	1	4452	tags=47%, list=18%, signal=57%
early_WT_Ghet_full_c5	GO_VENTRICULAR_CARDIAC_MUSCLE_CELL_DIFFERENTIATION	14	-0.662873	-1.53745	0.038014	0.59299	1	2605	tags=43%, list=10%, signal=48%
early_WT_Ghet_full_c5	GO_SPECTRIN_BINDING	25	-0.574477	-1.53725	0.027704	0.591	1	2932	tags=44%, list=12%, signal=50%
early_WT_Ghet_full_c5	GO_STRESS_GRANULE_ASSEMBLY	18	-0.612722	-1.53724	0.0339637	0.587969	1	4484	tags=56%, list=18%, signal=68%
early_WT_Ghet_full_c5	GO_DNA_STRAND_ELONGATION	21	-0.599835	-1.53648	0.0295679	0.589306	1	4108	tags=52%, list=16%, signal=63%
early_WT_Ghet_full_c5	GO_CYCLOHYDROLASE_ACTIVITY	5	-0.85553	-1.53571	0.0200965	0.590468	1	894	tags=40%, list=4%, signal=41%
early_WT_Ghet_full_c5	GO_REGULATION_OF_LIPID_METABOLIC_PROCESS	336	-0.390339	-1.53522	0	0.59017	1	4139	tags=29%, list=16%, signal=34%
early_WT_Ghet_full_c5	GO_POSITIVE_REGULATION_OF_INTERLEUKIN_13_SECRETION	6	-0.822267	-1.53501	0.0253365	0.588316	1	2271	tags=50%, list=9%, signal=55%
early_WT_Ghet_full_c5	GO_NADPH_BINDING	14	-0.65907	-1.53433	0.0335597	0.589041	1	4746	tags=57%, list=19%, signal=70%
early_WT_Ghet_full_c5	GO_POSITIVE_REGULATION_OF_SEQUESTERING_OF_TRIGLYCERIDE	6	-0.818819	-1.53396	0.0259589	0.58811	1	336	tags=33%, list=1%, signal=34%
early_WT_Ghet_full_c5	GO_POSITIVE_REGULATION_OF_AMPA_RECEPTOR_ACTIVITY	6	-0.823254	-1.53124	0.0276997	0.600078	1	2472	tags=50%, list=10%, signal=55%
early_WT_Ghet_full_c5	GO_PROTEIN_LOCALIZATION_TO_VACUOLE	58	-0.486546	-1.53082	0.0139398	0.599391	1	4217	tags=40%, list=17%, signal=48%
early_WT_Ghet_full_c5	GO_NEGATIVE_REGULATION_OF_TOR_SIGNALING	47	-0.505377	-1.53018	0.0150957	0.599926	1	3106	tags=34%, list=12%, signal=39%
early_WT_Ghet_full_c5	GO_CELLULAR_KETONE_BODY_METABOLIC_PROCESS	11	-0.6959	-1.52938	0.0415849	0.601301	1	3567	tags=36%, list=14%, signal=42%
early_WT_Ghet_full_c5	GO_INTERLEUKIN_5_SECRETION	7	-0.785811	-1.52934	0.030303	0.598545	1	2271	tags=43%, list=9%, signal=47%
early_WT_Ghet_full_c5	GO_LYSINE_ACETYLATED_HISTONE_BINDING	19	-0.609332	-1.52905	0.0324952	0.597261	1	3307	tags=47%, list=13%, signal=54%
early_WT_Ghet_full_c5	GO_LONG_TERM_SYNAPTIC_DEPRESSION	26	-0.571645	-1.5285	0.0295106	0.597371	1	4484	tags=42%, list=18%, signal=51%
early_WT_Ghet_full_c5	GO_RESPONSE_TO_UV	133	-0.427219	-1.52634	0.00250089	0.606252	1	4369	tags=38%, list=17%, signal=45%
early_WT_Ghet_full_c5	GO_POSITIVE_REGULATION_OF_ATTACHMENT_OF_SPINDLE_MICROTUBULES_TO_KINETOCHORE	5	-0.847946	-1.52612	0.0256623	0.604584	1	2605	tags=40%, list=10%, signal=45%
early_WT_Ghet_full_c5	GO_REGULATION_OF_RESPONSE_TO_ENDOPLASMIC_RETICULUM_STRESS	79	-0.460127	-1.52409	0.00718649	0.612707	1	5372	tags=46%, list=21%, signal=58%
early_WT_Ghet_full_c5	GO_CELL_CYCLE_ARREST	228	-0.400776	-1.52374	0.000700771	0.611662	1	4608	tags=38%, list=18%, signal=46%
early_WT_Ghet_full_c5	GO_PROTEIN_TARGETING_TO_LYSOSOME	20	-0.598151	-1.5226	0.031106	0.61503	1	5078	tags=55%, list=20%, signal=69%
early_WT_Ghet_full_c5	GO_PROTEIN_GLUTAMINE_GAMMA_GLUTAMYLTRANSFERASE_ACTIVITY	6	-0.805655	-1.52202	0.0311769	0.615389	1	713	tags=17%, list=3%, signal=17%
early_WT_Ghet_full_c5	GO_ADENYLATE_CYCLASE_ACTIVATING_DOPAMINE_RECEPTOR_SIGNALING_PATHWAY	8	-0.754815	-1.52174	0.0335806	0.614021	1	3855	tags=50%, list=15%, signal=59%
early_WT_Ghet_full_c5	GO_NEGATIVE_REGULATION_OF_NEURAL_PRECURSOR_CELL_PROLIFERATION	18	-0.618051	-1.52142	0.0335778	0.612842	1	4212	tags=44%, list=17%, signal=53%
early_WT_Ghet_full_c5	GO_RESPONSE_TO_PURINE_CONTAINING_COMPOUND	135	-0.424504	-1.52096	0.004683	0.612456	1	4378	tags=30%, list=17%, signal=36%
early_WT_Ghet_full_c5	GO_CELL_MOTILITY_INVOLVED_IN_CEREBRAL_CORTEX_RADIAL_GLIA_GUIDED_MIGRATION	7	-0.784971	-1.52086	0.04257	0.610127	1	585	tags=29%, list=2%, signal=29%
early_WT_Ghet_full_c5	GO_RECEPTOR_SIGNALING_COMPLEX_SCAFFOLD_ACTIVITY	24	-0.57384	-1.52041	0.0322218	0.609807	1	5206	tags=58%, list=21%, signal=73%
early_WT_Ghet_full_c5	GO_RETINOL_DEHYDROGENASE_ACTIVITY	17	-0.625347	-1.52011	0.0365575	0.608595	1	3521	tags=18%, list=14%, signal=21%
early_WT_Ghet_full_c5	GO_CONDENSED_NUCLEAR_CHROMOSOME_CENTROMERIC_REGION	23	-0.580862	-1.51938	0.0287552	0.609804	1	4957	tags=61%, list=20%, signal=76%
early_WT_Ghet_full_c5	GO_PROTEIN_LOCALIZATION_TO_ORGANELLE	872	-0.360718	-1.51847	0	0.61203	1	3818	tags=29%, list=15%, signal=34%
early_WT_Ghet_full_c5	GO_MITOTIC_NUCLEAR_DIVISION	273	-0.393424	-1.51691	0.000682361	0.61782	1	3019	tags=28%, list=12%, signal=32%
early_WT_Ghet_full_c5	GO_BICARBONATE_TRANSMEMBRANE_TRANSPORTER_ACTIVITY	16	-0.63397	-1.51663	0.0402558	0.616576	1	3854	tags=31%, list=15%, signal=37%
early_WT_Ghet_full_c5	GO_NUCLEAR_LAMINA	9	-0.730603	-1.51663	0.0378906	0.613815	1	4123	tags=67%, list=16%, signal=80%
early_WT_Ghet_full_c5	GO_FIBROBLAST_MIGRATION	37	-0.520601	-1.51645	0.0264414	0.612078	1	3974	tags=38%, list=16%, signal=45%
early_WT_Ghet_full_c5	GO_ENTRAINMENT_OF_CIRCADIAN_CLOCK	25	-0.568471	-1.5162	0.031746	0.610756	1	5050	tags=56%, list=20%, signal=70%
early_WT_Ghet_full_c5	GO_MITOTIC_SPINDLE	97	-0.444365	-1.51574	0.00568586	0.610466	1	5382	tags=42%, list=21%, signal=54%
early_WT_Ghet_full_c5	GO_PIGMENT_METABOLIC_PROCESS	65	-0.471795	-1.51569	0.0150625	0.608069	1	4063	tags=37%, list=16%, signal=44%
early_WT_Ghet_full_c5	GO_REGULATION_OF_MICROTUBULE_POLYMERIZATION_OR_DEPOLYMERIZATION	75	-0.458446	-1.51564	0.0118694	0.605601	1	4593	tags=39%, list=18%, signal=47%
early_WT_Ghet_full_c5	GO_POSITIVE_REGULATION_OF_T_HELPER_2_CELL_CYTOKINE_PRODUCTION	5	-0.85132	-1.51559	0.0204245	0.603247	1	2271	tags=40%, list=9%, signal=44%
early_WT_Ghet_full_c5	GO_NPBAF_COMPLEX	11	-0.68386	-1.51482	0.0383712	0.604894	1	2242	tags=36%, list=9%, signal=40%
early_WT_Ghet_full_c5	GO_STEROID_BIOSYNTHETIC_PROCESS	166	-0.415001	-1.5146	0.00106082	0.603495	1	4186	tags=31%, list=17%, signal=37%
early_WT_Ghet_full_c5	GO_CYTOPLASM_ORGANIZATION	8	-0.74896	-1.51425	0.0404002	0.602747	1	5205	tags=88%, list=21%, signal=110%
early_WT_Ghet_full_c5	GO_REGULATION_OF_GLYCOGEN_CATABOLIC_PROCESS	5	-0.84251	-1.51378	0.0321191	0.602757	1	2606	tags=60%, list=10%, signal=67%
early_WT_Ghet_full_c5	GO_AMP_ACTIVATED_PROTEIN_KINASE_ACTIVITY	6	-0.808552	-1.51328	0.0270808	0.602757	1	1652	tags=67%, list=7%, signal=71%
early_WT_Ghet_full_c5	GO_PERK_MEDIATED_UNFOLDED_PROTEIN_RESPONSE	19	-0.607082	-1.51289	0.0365436	0.602334	1	3352	tags=47%, list=13%, signal=55%
early_WT_Ghet_full_c5	GO_CHROMOSOME	930	-0.358102	-1.51269	0	0.600811	1	5346	tags=38%, list=21%, signal=46%
early_WT_Ghet_full_c5	GO_POSITIVE_REGULATION_OF_VASCULAR_SMOOTH_MUSCLE_CELL_DIFFERENTIATION	7	-0.761875	-1.51264	0.0501175	0.598507	1	1630	tags=43%, list=6%, signal=46%
early_WT_Ghet_full_c5	GO_REGULATION_OF_CELL_FATE_SPECIFICATION	12	-0.675907	-1.51196	0.0459067	0.59944	1	2683	tags=33%, list=11%, signal=37%
early_WT_Ghet_full_c5	GO_DNA_INTEGRITY_CHECKPOINT	154	-0.415682	-1.5109	0.00244413	0.602569	1	4688	tags=38%, list=19%, signal=47%
early_WT_Ghet_full_c5	GO_POSITIVE_REGULATION_OF_UBIQUITIN_PROTEIN_LIGASE_ACTIVITY	12	-0.672265	-1.51049	0.0507752	0.602192	1	4853	tags=58%, list=19%, signal=72%
early_WT_Ghet_full_c5	GO_BLOC_COMPLEX	20	-0.592404	-1.51032	0.0390168	0.600567	1	1344	tags=25%, list=5%, signal=26%
early_WT_Ghet_full_c5	GO_NEGATIVE_REGULATION_OF_ERAD_PATHWAY	12	-0.672935	-1.51031	0.0463779	0.598122	1	2241	tags=42%, list=9%, signal=46%
early_WT_Ghet_full_c5	GO_MEIOSIS_II_CELL_CYCLE_PROCESS	7	-0.774827	-1.51024	0.039953	0.596052	1	2402	tags=57%, list=10%, signal=63%
early_WT_Ghet_full_c5	GO_TELOMERE_CAPPING	38	-0.520438	-1.5096	0.0247098	0.596993	1	1731	tags=34%, list=7%, signal=37%
early_WT_Ghet_full_c5	GO_REGULATION_OF_PIGMENT_CELL_DIFFERENTIATION	7	-0.775102	-1.50944	0.0383703	0.595398	1	2391	tags=43%, list=10%, signal=47%
early_WT_Ghet_full_c5	GO_REGULATION_OF_CYTOLYSIS	10	-0.707427	-1.50915	0.0453137	0.594453	1	1230	tags=20%, list=5%, signal=21%
early_WT_Ghet_full_c5	GO_TETRAPYRROLE_METABOLIC_PROCESS	27	-0.555777	-1.50897	0.0298451	0.593002	1	2114	tags=19%, list=8%, signal=20%
early_WT_Ghet_full_c5	GO_REGULATION_OF_DEVELOPMENTAL_PIGMENTATION	14	-0.647899	-1.50671	0.0442511	0.602393	1	3380	tags=36%, list=13%, signal=41%
early_WT_Ghet_full_c5	GO_RNA_DNA_HYBRID_RIBONUCLEASE_ACTIVITY	6	-0.803281	-1.50631	0.0392079	0.60212	1	3335	tags=83%, list=13%, signal=96%
early_WT_Ghet_full_c5	GO_G_RICH_STRAND_TELOMERIC_DNA_BINDING	11	-0.697121	-1.50574	0.0393916	0.60271	1	3136	tags=64%, list=12%, signal=73%
early_WT_Ghet_full_c5	GO_PROTEIN_TARGETING	411	-0.375314	-1.50545	0	0.601769	1	3470	tags=30%, list=14%, signal=34%
early_WT_Ghet_full_c5	GO_CELL_CYCLE	1699	-0.345771	-1.50545	0	0.59939	1	4697	tags=31%, list=19%, signal=36%
early_WT_Ghet_full_c5	GO_SMALL_MOLECULE_BIOSYNTHETIC_PROCESS	604	-0.365688	-1.50533	0	0.597675	1	4465	tags=29%, list=18%, signal=35%
early_WT_Ghet_full_c5	GO_REGULATION_OF_CELL_CHEMOTAXIS_TO_FIBROBLAST_GROWTH_FACTOR	5	-0.837139	-1.50525	0.0302795	0.595737	1	2683	tags=40%, list=11%, signal=45%
early_WT_Ghet_full_c5	GO_NEGATIVE_REGULATION_OF_PHAGOCYTOSIS	16	-0.628952	-1.50519	0.0480031	0.593727	1	4916	tags=56%, list=20%, signal=70%
early_WT_Ghet_full_c5	GO_NEGATIVE_REGULATION_OF_PROTEOLYSIS_INVOLVED_IN_CELLULAR_PROTEIN_CATABOLIC_PROCESS	63	-0.473957	-1.50507	0.0141159	0.591983	1	3619	tags=33%, list=14%, signal=39%
early_WT_Ghet_full_c5	GO_PROTEIN_DNA_COMPLEX_DISASSEMBLY	19	-0.598383	-1.50399	0.0453333	0.595302	1	3232	tags=37%, list=13%, signal=42%
early_WT_Ghet_full_c5	GO_SYNAPTIC_TRANSMISSION_GLYCINERGIC	5	-0.840207	-1.50398	0.0348609	0.593026	1	2344	tags=40%, list=9%, signal=44%
early_WT_Ghet_full_c5	GO_SEQUESTERING_OF_TRIGLYCERIDE	13	-0.655073	-1.50376	0.0443764	0.591887	1	336	tags=15%, list=1%, signal=16%
early_WT_Ghet_full_c5	GO_POSITIVE_REGULATION_OF_TRANSCRIPTION_FROM_RNA_POLYMERASE_II_PROMOTER_IN_RESPONSE_TO_OXIDATIVE_STRESS	5	-0.838615	-1.5023	0.032767	0.597181	1	1309	tags=60%, list=5%, signal=63%
early_WT_Ghet_full_c5	GO_REGULATION_OF_SEQUESTERING_OF_TRIGLYCERIDE	11	-0.686797	-1.50177	0.0433269	0.597581	1	336	tags=18%, list=1%, signal=18%
early_WT_Ghet_full_c5	GO_NEGATIVE_REGULATION_OF_TORC1_SIGNALING	16	-0.620609	-1.50112	0.0382848	0.598601	1	2703	tags=44%, list=11%, signal=49%
early_WT_Ghet_full_c5	GO_THIOESTERASE_BINDING	11	-0.686192	-1.50066	0.0435285	0.598666	1	1905	tags=36%, list=8%, signal=39%
early_WT_Ghet_full_c5	GO_HYDROLASE_ACTIVITY_ACTING_ON_CARBON_NITROGEN_BUT_NOT_PEPTIDE_BONDS_IN_LINEAR_AMIDINES	8	-0.742948	-1.50065	0.0466005	0.596455	1	4727	tags=50%, list=19%, signal=62%
early_WT_Ghet_full_c5	GO_PROTEIN_LOCALIZATION_TO_MEMBRANE_RAFT	8	-0.743971	-1.50028	0.0393822	0.596128	1	5151	tags=75%, list=20%, signal=94%
early_WT_Ghet_full_c5	GO_NEGATIVE_REGULATION_OF_DNA_METABOLIC_PROCESS	87	-0.447858	-1.49994	0.0113717	0.595676	1	5045	tags=44%, list=20%, signal=54%
early_WT_Ghet_full_c5	GO_REGULATION_OF_CELL_CYCLE_ARREST	100	-0.438713	-1.49942	0.00927247	0.596104	1	5144	tags=45%, list=20%, signal=56%
early_WT_Ghet_full_c5	GO_PROTEIN_LOCALIZATION_TO_GOLGI_APPARATUS	25	-0.56042	-1.49754	0.0406535	0.603466	1	3402	tags=44%, list=14%, signal=51%
early_WT_Ghet_full_c5	GO_REGULATION_OF_PERK_MEDIATED_UNFOLDED_PROTEIN_RESPONSE	10	-0.702139	-1.49672	0.048118	0.605473	1	7034	tags=80%, list=28%, signal=111%
early_WT_Ghet_full_c5	GO_RESPONSE_TO_IMMUNE_RESPONSE_OF_OTHER_ORGANISM_INVOLVED_IN_SYMBIOTIC_INTERACTION	5	-0.838753	-1.49545	0.0356428	0.609859	1	184	tags=20%, list=1%, signal=20%
early_WT_Ghet_full_c5	GO_RESPONSE_TO_ORGANOPHOSPHORUS	122	-0.423837	-1.49545	0.00792793	0.607613	1	4378	tags=30%, list=17%, signal=36%
early_WT_Ghet_full_c5	GO_HIPPOCAMPAL_MOSSY_FIBER_TO_CA3_SYNAPSE	30	-0.539403	-1.49539	0.036773	0.605711	1	4208	tags=40%, list=17%, signal=48%
early_WT_Ghet_full_c5	GO_CLEAVAGE_FURROW	49	-0.490617	-1.49514	0.019483	0.604711	1	5732	tags=51%, list=23%, signal=66%
early_WT_Ghet_full_c5	GO_REGULATION_OF_MIDBRAIN_DOPAMINERGIC_NEURON_DIFFERENTIATION	5	-0.828237	-1.49444	0.0369362	0.606128	1	2981	tags=40%, list=12%, signal=45%
early_WT_Ghet_full_c5	GO_OXIDOREDUCTASE_ACTIVITY_ACTING_ON_THE_CH_NH_GROUP_OF_DONORS_NAD_OR_NADP_AS_ACCEPTOR	17	-0.606735	-1.4936	0.0493967	0.608209	1	2378	tags=35%, list=9%, signal=39%
early_WT_Ghet_full_c5	GO_HISTONE_SERINE_KINASE_ACTIVITY	6	-0.78864	-1.49342	0.0414343	0.606944	1	711	tags=50%, list=3%, signal=51%
early_WT_Ghet_full_c5	GO_ACYLGLYCEROL_O_ACYLTRANSFERASE_ACTIVITY	20	-0.588903	-1.4929	0.0359013	0.607484	1	3548	tags=40%, list=14%, signal=47%
early_WT_Ghet_full_c5	GO_PLATELET_DERIVED_GROWTH_FACTOR_RECEPTOR_BETA_SIGNALING_PATHWAY	14	-0.637985	-1.49256	0.0447471	0.607012	1	7179	tags=57%, list=29%, signal=80%
early_WT_Ghet_full_c5	GO_REELIN_MEDIATED_SIGNALING_PATHWAY	7	-0.76844	-1.49223	0.0493344	0.606519	1	332	tags=29%, list=1%, signal=29%
early_WT_Ghet_full_c5	GO_SHELTERIN_COMPLEX	6	-0.795034	-1.49142	0.0376754	0.608479	1	3136	tags=67%, list=12%, signal=76%
early_WT_Ghet_full_c5	GO_POSITIVE_REGULATION_OF_TAU_PROTEIN_KINASE_ACTIVITY	7	-0.770266	-1.49034	0.0436	0.611877	1	1842	tags=43%, list=7%, signal=46%
early_WT_Ghet_full_c5	GO_DNA_DEALKYLATION_INVOLVED_IN_DNA_REPAIR	10	-0.694926	-1.49016	0.0552486	0.610649	1	6393	tags=80%, list=25%, signal=107%
early_WT_Ghet_full_c5	GO_NEGATIVE_REGULATION_OF_PROTEIN_KINASE_B_SIGNALING	42	-0.499	-1.48953	0.0326323	0.611722	1	3539	tags=31%, list=14%, signal=36%
early_WT_Ghet_full_c5	GO_STRIATED_MUSCLE_MYOSIN_THICK_FILAMENT_ASSEMBLY	11	-0.673602	-1.48944	0.0512722	0.609966	1	2274	tags=18%, list=9%, signal=20%
early_WT_Ghet_full_c5	GO_POSITIVE_REGULATION_OF_CHROMOSOME_ORGANIZATION	162	-0.408954	-1.48941	0.00484765	0.607929	1	3737	tags=34%, list=15%, signal=40%
early_WT_Ghet_full_c5	GO_MIDBODY	163	-0.408962	-1.48924	0.00317572	0.606671	1	4165	tags=35%, list=17%, signal=42%
early_WT_Ghet_full_c5	GO_NOTCH_BINDING	22	-0.571222	-1.48917	0.0390335	0.604971	1	2659	tags=41%, list=11%, signal=46%
early_WT_Ghet_full_c5	GO_CLATHRIN_COAT_OF_ENDOCYTIC_VESICLE	14	-0.635932	-1.48838	0.054023	0.60682	1	5178	tags=50%, list=21%, signal=63%
early_WT_Ghet_full_c5	GO_DNA_STRAND_ELONGATION_INVOLVED_IN_DNA_REPLICATION	14	-0.646103	-1.48829	0.0488274	0.605199	1	2759	tags=50%, list=11%, signal=56%
early_WT_Ghet_full_c5	GO_POLYSOMAL_RIBOSOME	28	-0.545276	-1.48826	0.0391861	0.603229	1	1932	tags=36%, list=8%, signal=39%
early_WT_Ghet_full_c5	GO_1_PHOSPHATIDYLINOSITOL_4_KINASE_ACTIVITY	6	-0.791845	-1.48751	0.0479111	0.604981	1	1085	tags=50%, list=4%, signal=52%
early_WT_Ghet_full_c5	GO_PURINERGIC_RECEPTOR_ACTIVITY	20	-0.584193	-1.48673	0.0409996	0.606869	1	2823	tags=25%, list=11%, signal=28%
early_WT_Ghet_full_c5	GO_OPIOID_RECEPTOR_BINDING	7	-0.763885	-1.48665	0.0423862	0.605206	1	4539	tags=71%, list=18%, signal=87%
early_WT_Ghet_full_c5	GO_SINGLE_STRANDED_DNA_BINDING	105	-0.429986	-1.4863	0.00772201	0.604904	1	5637	tags=49%, list=22%, signal=62%
early_WT_Ghet_full_c5	GO_RESPONSE_TO_STEROL	25	-0.555731	-1.48603	0.0345345	0.604226	1	2840	tags=40%, list=11%, signal=45%
early_WT_Ghet_full_c5	GO_DNA_DEMETHYLATION	23	-0.571605	-1.48572	0.0453506	0.603696	1	4387	tags=52%, list=17%, signal=63%
early_WT_Ghet_full_c5	GO_CENTROMERE_COMPLEX_ASSEMBLY	40	-0.505469	-1.48554	0.0283233	0.602583	1	4957	tags=58%, list=20%, signal=71%
early_WT_Ghet_full_c5	GO_ORGANIC_HYDROXY_COMPOUND_BIOSYNTHETIC_PROCESS	229	-0.392542	-1.48511	0.000686106	0.602711	1	4186	tags=28%, list=17%, signal=34%
early_WT_Ghet_full_c5	GO_LEUCINE_ZIPPER_DOMAIN_BINDING	11	-0.673717	-1.48506	0.0455071	0.600927	1	3473	tags=45%, list=14%, signal=53%
early_WT_Ghet_full_c5	GO_MITOTIC_NUCLEAR_ENVELOPE_DISASSEMBLY	12	-0.661505	-1.48446	0.049791	0.602004	1	2605	tags=67%, list=10%, signal=74%
early_WT_Ghet_full_c5	GO_TELOMERE_MAINTENANCE_VIA_SEMI_CONSERVATIVE_REPLICATION	28	-0.542703	-1.48397	0.0339565	0.602414	1	6066	tags=71%, list=24%, signal=94%
early_WT_Ghet_full_c5	GO_CONDENSED_NUCLEAR_CHROMOSOME	89	-0.44008	-1.48377	0.0127598	0.601411	1	5070	tags=40%, list=20%, signal=50%
early_WT_Ghet_full_c5	GO_REPLICATION_FORK_PROTECTION_COMPLEX	8	-0.732147	-1.48204	0.0482404	0.60795	1	5082	tags=75%, list=20%, signal=94%
early_WT_Ghet_full_c5	GO_THROMBIN_ACTIVATED_RECEPTOR_SIGNALING_PATHWAY	12	-0.673151	-1.48187	0.0477129	0.606802	1	5203	tags=58%, list=21%, signal=74%
early_WT_Ghet_full_c5	GO_REGULATION_OF_ESTABLISHMENT_OF_PROTEIN_LOCALIZATION_TO_CHROMOSOME	12	-0.66062	-1.4818	0.0537466	0.605177	1	3546	tags=50%, list=14%, signal=58%
early_WT_Ghet_full_c5	GO_ESTABLISHMENT_OR_MAINTENANCE_OF_MONOPOLAR_CELL_POLARITY	21	-0.579577	-1.48164	0.0430804	0.603982	1	3722	tags=43%, list=15%, signal=50%
early_WT_Ghet_full_c5	GO_NEGATIVE_REGULATION_OF_EXTRACELLULAR_MATRIX_ORGANIZATION	11	-0.675775	-1.48075	0.0551369	0.606508	1	4877	tags=45%, list=19%, signal=56%
early_WT_Ghet_full_c5	GO_TELOMERE_ORGANIZATION	145	-0.410108	-1.48049	0.00388967	0.605892	1	4108	tags=33%, list=16%, signal=39%
early_WT_Ghet_full_c5	GO_SERINE_FAMILY_AMINO_ACID_CATABOLIC_PROCESS	9	-0.713781	-1.47995	0.0532544	0.606637	1	4714	tags=56%, list=19%, signal=68%
early_WT_Ghet_full_c5	GO_STEREOCILIUM_TIP	16	-0.615943	-1.47964	0.049687	0.606228	1	4044	tags=38%, list=16%, signal=45%
early_WT_Ghet_full_c5	GO_NEGATIVE_REGULATION_OF_RESPONSE_TO_ENDOPLASMIC_RETICULUM_STRESS	42	-0.49724	-1.47889	0.0274074	0.607931	1	4991	tags=43%, list=20%, signal=53%
early_WT_Ghet_full_c5	GO_COHESIN_LOADING	6	-0.788138	-1.47817	0.0531324	0.609457	1	4735	tags=83%, list=19%, signal=103%
early_WT_Ghet_full_c5	GO_NEGATIVE_REGULATION_OF_VASCULAR_PERMEABILITY	11	-0.678993	-1.47746	0.0523642	0.610908	1	3762	tags=45%, list=15%, signal=53%
early_WT_Ghet_full_c5	GO_INTEGRAL_COMPONENT_OF_SYNAPTIC_VESICLE_MEMBRANE	31	-0.527026	-1.4772	0.0364388	0.610308	1	4523	tags=35%, list=18%, signal=43%
early_WT_Ghet_full_c5	GO_POSTSYNAPTIC_DENSITY_ASSEMBLY	18	-0.597366	-1.47693	0.0550601	0.609703	1	3982	tags=50%, list=16%, signal=59%
early_WT_Ghet_full_c5	GO_CELLULAR_RESPONSE_TO_STARVATION	135	-0.413312	-1.47668	0.00533049	0.608967	1	3740	tags=30%, list=15%, signal=35%
early_WT_Ghet_full_c5	GO_STRUCTURAL_CONSTITUENT_OF_RIBOSOME	163	-0.404677	-1.47641	0.0051957	0.60832	1	2749	tags=30%, list=11%, signal=34%
early_WT_Ghet_full_c5	GO_UBIQUITIN_PROTEIN_TRANSFERASE_INHIBITOR_ACTIVITY	6	-0.788035	-1.47618	0.043379	0.607521	1	3232	tags=83%, list=13%, signal=96%
early_WT_Ghet_full_c5	GO_DNA_BIOSYNTHETIC_PROCESS	183	-0.397701	-1.47534	0.00210231	0.609849	1	4293	tags=36%, list=17%, signal=43%
early_WT_Ghet_full_c5	GO_POSITIVE_REGULATION_OF_CYTOLYSIS	8	-0.732182	-1.47504	0.0560855	0.609373	1	1230	tags=25%, list=5%, signal=26%
early_WT_Ghet_full_c5	GO_NEGATIVE_REGULATION_OF_TELOMERE_MAINTENANCE_VIA_TELOMERASE	19	-0.589258	-1.475	0.0503316	0.607662	1	4656	tags=47%, list=19%, signal=58%
early_WT_Ghet_full_c5	GO_TRANSLATION_REGULATOR_ACTIVITY_NUCLEIC_ACID_BINDING	105	-0.425347	-1.47451	0.012931	0.60813	1	4424	tags=40%, list=18%, signal=48%
early_WT_Ghet_full_c5	GO_NEGATIVE_REGULATION_OF_CHROMOSOME_ORGANIZATION	129	-0.415649	-1.47417	0.0067043	0.607968	1	4735	tags=38%, list=19%, signal=47%
early_WT_Ghet_full_c5	GO_NEUTRAL_LIPID_METABOLIC_PROCESS	101	-0.428683	-1.47352	0.0103498	0.609351	1	3039	tags=24%, list=12%, signal=27%
early_WT_Ghet_full_c5	GO_NEGATIVE_REGULATION_OF_METAPHASE_ANAPHASE_TRANSITION_OF_CELL_CYCLE	36	-0.512345	-1.47334	0.0357009	0.60839	1	4497	tags=47%, list=18%, signal=57%
early_WT_Ghet_full_c5	GO_RESPONSE_TO_DEFENSES_OF_OTHER_ORGANISM_INVOLVED_IN_SYMBIOTIC_INTERACTION	7	-0.746872	-1.47319	0.0612324	0.607208	1	184	tags=14%, list=1%, signal=14%
early_WT_Ghet_full_c5	GO_GLYCINE_TRANSMEMBRANE_TRANSPORTER_ACTIVITY	7	-0.760476	-1.47292	0.0519792	0.606675	1	2499	tags=29%, list=10%, signal=32%
early_WT_Ghet_full_c5	GO_CYSTEINE_METABOLIC_PROCESS	9	-0.701534	-1.47273	0.0603348	0.605796	1	4821	tags=78%, list=19%, signal=96%
early_WT_Ghet_full_c5	GO_BRANCHING_INVOLVED_IN_LABYRINTHINE_LAYER_MORPHOGENESIS	12	-0.658495	-1.47249	0.0618517	0.605151	1	6922	tags=58%, list=28%, signal=80%
early_WT_Ghet_full_c5	GO_NUCLEOSIDE_SALVAGE	16	-0.613603	-1.47231	0.0508607	0.604156	1	4104	tags=56%, list=16%, signal=67%
early_WT_Ghet_full_c5	GO_ACETYL_COA_METABOLIC_PROCESS	8	-0.728491	-1.47202	0.0523394	0.603777	1	6290	tags=88%, list=25%, signal=117%
early_WT_Ghet_full_c5	GO_PYRIMIDINE_NUCLEOTIDE_METABOLIC_PROCESS	7	-0.756654	-1.4718	0.051785	0.602985	1	4416	tags=43%, list=18%, signal=52%
early_WT_Ghet_full_c5	GO_PROTEIN_LOCALIZATION_TO_NUCLEOPLASM	12	-0.656606	-1.47166	0.0505443	0.601831	1	3546	tags=50%, list=14%, signal=58%
early_WT_Ghet_full_c5	GO_ALPHA_2A_ADRENERGIC_RECEPTOR_BINDING	5	-0.814594	-1.47148	0.0474293	0.600896	1	182	tags=40%, list=1%, signal=40%
early_WT_Ghet_full_c5	GO_NK_T_CELL_DIFFERENTIATION	8	-0.725888	-1.47141	0.058117	0.599399	1	3998	tags=38%, list=16%, signal=45%
early_WT_Ghet_full_c5	GO_CELL_CYCLE_PHASE_TRANSITION	561	-0.359333	-1.47139	0	0.597714	1	4600	tags=34%, list=18%, signal=41%
early_WT_Ghet_full_c5	GO_NEGATIVE_REGULATION_OF_FIBROBLAST_MIGRATION	6	-0.775241	-1.47137	0.0594214	0.596037	1	2019	tags=50%, list=8%, signal=54%
early_WT_Ghet_full_c5	GO_RESPONSE_TO_LIGHT_STIMULUS	277	-0.380794	-1.4709	0.00134454	0.596509	1	4369	tags=32%, list=17%, signal=38%
early_WT_Ghet_full_c5	GO_REGULATION_OF_FATTY_ACID_BIOSYNTHETIC_PROCESS	38	-0.502714	-1.4709	0.0359238	0.594767	1	1927	tags=24%, list=8%, signal=26%
early_WT_Ghet_full_c5	GO_REGULATION_OF_MICROTUBULE_POLYMERIZATION	45	-0.486791	-1.47073	0.0257848	0.593844	1	4593	tags=44%, list=18%, signal=54%
early_WT_Ghet_full_c5	GO_CELL_DIVISION_SITE	62	-0.46236	-1.47054	0.0187225	0.593041	1	5732	tags=50%, list=23%, signal=65%
early_WT_Ghet_full_c5	GO_PYRIMIDINE_RIBONUCLEOTIDE_SALVAGE	5	-0.823433	-1.47005	0.0494854	0.593644	1	4104	tags=80%, list=16%, signal=96%
early_WT_Ghet_full_c5	GO_REGULATION_OF_GTP_BINDING	12	-0.654645	-1.46987	0.0576336	0.59273	1	3105	tags=50%, list=12%, signal=57%
early_WT_Ghet_full_c5	GO_POSITIVE_REGULATION_OF_CELL_CYCLE_PROCESS	258	-0.382222	-1.4688	0.000690131	0.596076	1	4293	tags=34%, list=17%, signal=41%
early_WT_Ghet_full_c5	GO_NEGATIVE_REGULATION_OF_TELOMERE_MAINTENANCE	35	-0.515454	-1.46821	0.0332955	0.597097	1	4086	tags=37%, list=16%, signal=44%
early_WT_Ghet_full_c5	GO_DNA_REPLICATION_CHECKPOINT	16	-0.609604	-1.46779	0.0598619	0.597372	1	4665	tags=50%, list=19%, signal=61%
early_WT_Ghet_full_c5	GO_NEGATIVE_REGULATION_OF_CELL_VOLUME	5	-0.815326	-1.46769	0.0549451	0.596136	1	751	tags=60%, list=3%, signal=62%
early_WT_Ghet_full_c5	GO_REGULATION_OF_TRANSLATIONAL_INITIATION	72	-0.449531	-1.4665	0.0183217	0.600029	1	4519	tags=43%, list=18%, signal=52%
early_WT_Ghet_full_c5	GO_MAGNESIUM_ION_BINDING	195	-0.392575	-1.46648	0.00209205	0.598414	1	5279	tags=34%, list=21%, signal=43%
early_WT_Ghet_full_c5	GO_CELLULAR_RESPONSE_TO_UV_B	8	-0.727523	-1.46611	0.0607334	0.598466	1	5126	tags=63%, list=20%, signal=78%
early_WT_Ghet_full_c5	GO_INTRA_S_DNA_DAMAGE_CHECKPOINT	15	-0.616425	-1.46588	0.0556863	0.597888	1	2947	tags=47%, list=12%, signal=53%
early_WT_Ghet_full_c5	GO_STRIATUM_DEVELOPMENT	18	-0.596041	-1.46576	0.0491676	0.596784	1	3892	tags=33%, list=15%, signal=39%
early_WT_Ghet_full_c5	GO_INTRINSIC_APOPTOTIC_SIGNALING_PATHWAY_BY_P53_CLASS_MEDIATOR	73	-0.446268	-1.46528	0.0155011	0.597274	1	5566	tags=45%, list=22%, signal=58%
early_WT_Ghet_full_c5	GO_NEGATIVE_REGULATION_OF_CELL_SIZE	10	-0.6776	-1.46526	0.0645415	0.595702	1	4165	tags=50%, list=17%, signal=60%
early_WT_Ghet_full_c5	GO_NUCLEOTIDE_RECEPTOR_ACTIVITY	17	-0.601891	-1.46475	0.0519282	0.596413	1	2671	tags=24%, list=11%, signal=26%
early_WT_Ghet_full_c5	GO_MITOTIC_SISTER_CHROMATID_SEGREGATION	147	-0.405202	-1.46469	0.00777935	0.595013	1	4497	tags=37%, list=18%, signal=44%
early_WT_Ghet_full_c5	GO_RESPONSE_TO_ISCHEMIA	42	-0.494899	-1.46468	0.0317283	0.593419	1	5160	tags=50%, list=21%, signal=63%
early_WT_Ghet_full_c5	GO_POSITIVE_REGULATION_OF_RESPONSE_TO_ENDOPLASMIC_RETICULUM_STRESS	36	-0.511795	-1.46449	0.0376725	0.592654	1	5657	tags=56%, list=22%, signal=72%
early_WT_Ghet_full_c5	GO_SPINDLE	320	-0.373061	-1.46415	0.00133333	0.592609	1	3314	tags=26%, list=13%, signal=30%
early_WT_Ghet_full_c5	GO_GLYCERALDEHYDE_3_PHOSPHATE_DEHYDROGENASE_NADPLUS__NON_PHOSPHORYLATING_ACTIVITY	5	-0.818286	-1.46409	0.0473349	0.591277	1	2622	tags=60%, list=10%, signal=67%
early_WT_Ghet_full_c5	GO_REGULATION_OF_STEROID_METABOLIC_PROCESS	101	-0.423712	-1.46383	0.0104882	0.590867	1	3762	tags=31%, list=15%, signal=36%
early_WT_Ghet_full_c5	GO_MYOSIN_FILAMENT_ORGANIZATION	13	-0.639273	-1.4631	0.0679463	0.592672	1	2274	tags=15%, list=9%, signal=17%
early_WT_Ghet_full_c5	GO_EXIT_FROM_MITOSIS	30	-0.525304	-1.46282	0.0376585	0.592296	1	2772	tags=37%, list=11%, signal=41%
early_WT_Ghet_full_c5	GO_OXIDIZED_DNA_BINDING	11	-0.658543	-1.46238	0.0615627	0.592776	1	8336	tags=91%, list=33%, signal=136%
early_WT_Ghet_full_c5	GO_NUCLEAR_CHROMOSOME_SEGREGATION	245	-0.383101	-1.46177	0.00167168	0.594016	1	5273	tags=37%, list=21%, signal=46%
early_WT_Ghet_full_c5	GO_METHIONINE_BIOSYNTHETIC_PROCESS	12	-0.648648	-1.46169	0.0583524	0.59277	1	916	tags=25%, list=4%, signal=26%
early_WT_Ghet_full_c5	GO_GLYCEROLIPID_BIOSYNTHETIC_PROCESS	207	-0.388348	-1.46159	0.00378527	0.591631	1	4658	tags=33%, list=19%, signal=41%
early_WT_Ghet_full_c5	GO_CELL_CYCLE_PROCESS	1256	-0.340052	-1.46063	0	0.594414	1	4697	tags=31%, list=19%, signal=37%
early_WT_Ghet_full_c5	GO_INTERLEUKIN_1_BINDING	7	-0.753822	-1.4604	0.0648369	0.593928	1	4905	tags=71%, list=19%, signal=89%
early_WT_Ghet_full_c5	GO_RNA_DEPENDENT_DNA_BIOSYNTHETIC_PROCESS	71	-0.449048	-1.4603	0.020073	0.592736	1	4086	tags=37%, list=16%, signal=44%
early_WT_Ghet_full_c5	GO_HEPATICOBILIARY_SYSTEM_DEVELOPMENT	129	-0.411964	-1.46011	0.00919703	0.592027	1	3771	tags=28%, list=15%, signal=33%
early_WT_Ghet_full_c5	GO_UTERUS_MORPHOGENESIS	5	-0.809322	-1.45875	0.0542453	0.596842	1	1596	tags=40%, list=6%, signal=43%
early_WT_Ghet_full_c5	GO_APOLIPOPROTEIN_BINDING	15	-0.612238	-1.4586	0.0571541	0.595955	1	332	tags=13%, list=1%, signal=14%
early_WT_Ghet_full_c5	GO_DNA_POLYMERASE_BINDING	19	-0.582004	-1.45799	0.0569888	0.597167	1	5074	tags=58%, list=20%, signal=72%
early_WT_Ghet_full_c5	GO_LIGASE_ACTIVITY_FORMING_CARBON_CARBON_BONDS	7	-0.742451	-1.45793	0.0604669	0.595868	1	5263	tags=71%, list=21%, signal=90%
early_WT_Ghet_full_c5	GO_OXIDOREDUCTASE_ACTIVITY_ACTING_ON_PAIRED_DONORS_WITH_OXIDATION_OF_A_PAIR_OF_DONORS_RESULTING_IN_THE_REDUCTION_OF_MOLECULAR_OXYGEN_TO_TWO_MOLECULES_OF_WATER	5	-0.812826	-1.45697	0.0471058	0.598764	1	1736	tags=60%, list=7%, signal=64%
early_WT_Ghet_full_c5	GO_N_GLYCAN_PROCESSING	15	-0.615483	-1.45696	0.0559387	0.597249	1	3713	tags=33%, list=15%, signal=39%
early_WT_Ghet_full_c5	GO_TRANSCRIPTION_FACTOR_AP_1_COMPLEX	5	-0.811923	-1.4569	0.0571541	0.595898	1	3254	tags=80%, list=13%, signal=92%
early_WT_Ghet_full_c5	GO_CYTOPLASMIC_TRANSLATION	91	-0.432624	-1.45646	0.0129264	0.5964	1	4823	tags=47%, list=19%, signal=58%
early_WT_Ghet_full_c5	GO_NEGATIVE_REGULATION_OF_MICROTUBULE_POLYMERIZATION_OR_DEPOLYMERIZATION	34	-0.50871	-1.45638	0.039283	0.595238	1	3239	tags=41%, list=13%, signal=47%
early_WT_Ghet_full_c5	GO_POSITIVE_REGULATION_OF_NEURON_MIGRATION	15	-0.616671	-1.45634	0.0630769	0.593864	1	3324	tags=47%, list=13%, signal=54%
early_WT_Ghet_full_c5	GO_NEGATIVE_REGULATION_OF_VASCULAR_ENDOTHELIAL_GROWTH_FACTOR_RECEPTOR_SIGNALING_PATHWAY	12	-0.643211	-1.45616	0.0683134	0.593145	1	4361	tags=42%, list=17%, signal=50%
early_WT_Ghet_full_c5	GO_LINOLEIC_ACID_METABOLIC_PROCESS	15	-0.611143	-1.45569	0.0606412	0.593714	1	4865	tags=47%, list=19%, signal=58%
early_WT_Ghet_full_c5	GO_REGULATION_OF_HISTONE_DEACETYLATION	26	-0.542809	-1.45503	0.0525328	0.595186	1	5435	tags=46%, list=22%, signal=59%
early_WT_Ghet_full_c5	GO_REGULATION_OF_NK_T_CELL_DIFFERENTIATION	6	-0.774439	-1.45488	0.0703893	0.594308	1	3998	tags=50%, list=16%, signal=59%
early_WT_Ghet_full_c5	GO_PYRIMIDINE_CONTAINING_COMPOUND_SALVAGE	12	-0.645933	-1.45485	0.0664863	0.592915	1	4104	tags=58%, list=16%, signal=70%
early_WT_Ghet_full_c5	GO_CELLULAR_RESPONSE_TO_ANTIBIOTIC	129	-0.408933	-1.45438	0.00807868	0.593557	1	5652	tags=42%, list=22%, signal=54%
early_WT_Ghet_full_c5	GO_ADENYLATE_CYCLASE_INHIBITING_G_PROTEIN_COUPLED_ACETYLCHOLINE_RECEPTOR_SIGNALING_PATHWAY	5	-0.814415	-1.45391	0.0569366	0.594139	1	865	tags=20%, list=3%, signal=21%
early_WT_Ghet_full_c5	GO_REGULATION_OF_AUTOPHAGY_OF_MITOCHONDRION_IN_RESPONSE_TO_MITOCHONDRIAL_DEPOLARIZATION	14	-0.621642	-1.45388	0.0725408	0.592754	1	3402	tags=43%, list=14%, signal=50%
early_WT_Ghet_full_c5	GO_UREA_CYCLE	11	-0.66433	-1.4538	0.0580046	0.591615	1	715	tags=18%, list=3%, signal=19%
early_WT_Ghet_full_c5	GO_INTRACELLULAR_LIPID_TRANSPORT	38	-0.498654	-1.45311	0.0351145	0.593284	1	5487	tags=58%, list=22%, signal=74%
early_WT_Ghet_full_c5	GO_CLATHRIN_COAT_OF_COATED_PIT	18	-0.588844	-1.45286	0.0567835	0.592852	1	5756	tags=56%, list=23%, signal=72%
early_WT_Ghet_full_c5	GO_CELL_MATRIX_ADHESION_MEDIATOR_ACTIVITY	7	-0.741928	-1.45275	0.0670023	0.591834	1	4361	tags=57%, list=17%, signal=69%
early_WT_Ghet_full_c5	GO_REGULATION_OF_SYNAPSE_STRUCTURAL_PLASTICITY	7	-0.738776	-1.45275	0.0644269	0.590367	1	685	tags=14%, list=3%, signal=15%
early_WT_Ghet_full_c5	GO_POSITIVE_REGULATION_OF_FLAGELLATED_SPERM_MOTILITY	9	-0.694322	-1.45254	0.07174	0.589834	1	1743	tags=22%, list=7%, signal=24%
early_WT_Ghet_full_c5	GO_REGULATION_OF_CHROMOSOME_ORGANIZATION	312	-0.371993	-1.45251	0.0010101	0.588464	1	4009	tags=32%, list=16%, signal=37%
early_WT_Ghet_full_c5	GO_GTPASE_INHIBITOR_ACTIVITY	14	-0.618308	-1.45223	0.066615	0.588257	1	4827	tags=57%, list=19%, signal=71%
early_WT_Ghet_full_c5	GO_DNA_METABOLIC_PROCESS	783	-0.347394	-1.45149	0	0.590113	1	4481	tags=31%, list=18%, signal=36%
early_WT_Ghet_full_c5	GO_AUTOPHAGY_OF_MITOCHONDRION	72	-0.445734	-1.45147	0.022328	0.588683	1	3866	tags=38%, list=15%, signal=44%
early_WT_Ghet_full_c5	GO_EPITHELIAL_CELL_DIFFERENTIATION_INVOLVED_IN_PROSTATE_GLAND_DEVELOPMENT	11	-0.651889	-1.45074	0.0700077	0.590569	1	5215	tags=55%, list=21%, signal=69%
early_WT_Ghet_full_c5	GO_SIGNAL_TRANSDUCTION_BY_P53_CLASS_MEDIATOR	257	-0.377106	-1.45065	0.00137221	0.589511	1	5569	tags=41%, list=22%, signal=52%
early_WT_Ghet_full_c5	GO_CHROMOSOME_PASSENGER_COMPLEX	5	-0.806378	-1.45059	0.0631125	0.588293	1	862	tags=60%, list=3%, signal=62%
early_WT_Ghet_full_c5	GO_PARACRINE_SIGNALING	5	-0.806703	-1.45046	0.0596602	0.587431	1	1732	tags=40%, list=7%, signal=43%
early_WT_Ghet_full_c5	GO_CELLULAR_RESPONSE_TO_DNA_DAMAGE_STIMULUS	798	-0.346246	-1.45037	0	0.586357	1	5126	tags=36%, list=20%, signal=43%
early_WT_Ghet_full_c5	GO_UBIQUITIN_LIKE_PROTEIN_BINDING	94	-0.426979	-1.45004	0.0133864	0.586426	1	4217	tags=35%, list=17%, signal=42%
early_WT_Ghet_full_c5	GO_MITOTIC_DNA_INTEGRITY_CHECKPOINT	104	-0.421349	-1.44938	0.0152428	0.587982	1	4665	tags=41%, list=19%, signal=51%
early_WT_Ghet_full_c5	GO_HSP70_PROTEIN_BINDING	41	-0.490926	-1.44924	0.0422066	0.587166	1	6504	tags=51%, list=26%, signal=69%
early_WT_Ghet_full_c5	GO_CELL_CYCLE_G1_S_PHASE_TRANSITION	248	-0.378196	-1.44747	0.00102775	0.593832	1	5719	tags=44%, list=23%, signal=56%
early_WT_Ghet_full_c5	GO_DEOXYRIBONUCLEOTIDE_BIOSYNTHETIC_PROCESS	15	-0.612205	-1.44732	0.0658592	0.59304	1	1209	tags=27%, list=5%, signal=28%
early_WT_Ghet_full_c5	GO_DENSE_CORE_GRANULE_TRANSPORT	8	-0.720084	-1.447	0.0696028	0.593026	1	1877	tags=25%, list=7%, signal=27%
early_WT_Ghet_full_c5	GO_REGULATION_OF_PROTEIN_TARGETING_TO_MITOCHONDRION	42	-0.486742	-1.44677	0.0326047	0.592589	1	2997	tags=29%, list=12%, signal=32%
early_WT_Ghet_full_c5	GO_NEGATIVE_REGULATION_OF_CELL_CYCLE	580	-0.351579	-1.44613	0	0.594046	1	4876	tags=33%, list=19%, signal=40%
early_WT_Ghet_full_c5	GO_ATTACHMENT_OF_GPI_ANCHOR_TO_PROTEIN	6	-0.768525	-1.44613	0.0683254	0.592618	1	3594	tags=83%, list=14%, signal=97%
early_WT_Ghet_full_c5	GO_CHROMATIN_DISASSEMBLY	19	-0.582064	-1.44529	0.0561497	0.594896	1	3132	tags=32%, list=12%, signal=36%
early_WT_Ghet_full_c5	GO_CELL_DEATH_IN_RESPONSE_TO_OXIDATIVE_STRESS	75	-0.442241	-1.44508	0.0230548	0.594391	1	3949	tags=33%, list=16%, signal=39%
early_WT_Ghet_full_c5	GO_REGULATION_OF_CYCLIC_NUCLEOTIDE_PHOSPHODIESTERASE_ACTIVITY	9	-0.684258	-1.44503	0.079906	0.593179	1	5720	tags=78%, list=23%, signal=101%
early_WT_Ghet_full_c5	GO_POSITIVE_REGULATION_OF_INTERLEUKIN_5_PRODUCTION	12	-0.640747	-1.44497	0.0684879	0.592015	1	3553	tags=50%, list=14%, signal=58%
early_WT_Ghet_full_c5	GO_BRUSH_BORDER	82	-0.434277	-1.44494	0.0228924	0.590719	1	3814	tags=24%, list=15%, signal=29%
early_WT_Ghet_full_c5	GO_REGULATION_OF_T_CELL_DIFFERENTIATION_IN_THYMUS	23	-0.554215	-1.4444	0.0524703	0.591724	1	4722	tags=35%, list=19%, signal=43%
early_WT_Ghet_full_c5	GO_L_ARGININE_TRANSPORT	8	-0.713391	-1.44401	0.0725327	0.592028	1	5159	tags=63%, list=21%, signal=79%
early_WT_Ghet_full_c5	GO_S_ADENOSYLMETHIONINE_METABOLIC_PROCESS	13	-0.630978	-1.44391	0.0643939	0.591067	1	5956	tags=46%, list=24%, signal=60%
early_WT_Ghet_full_c5	GO_INTESTINAL_EPITHELIAL_STRUCTURE_MAINTENANCE	6	-0.768045	-1.4439	0.0653109	0.589712	1	3779	tags=33%, list=15%, signal=39%
early_WT_Ghet_full_c5	GO_PHOTOPERIODISM	22	-0.555378	-1.44367	0.0554119	0.589295	1	5050	tags=59%, list=20%, signal=74%
early_WT_Ghet_full_c5	GO_REGULATION_OF_DEFENSE_RESPONSE_TO_VIRUS_BY_VIRUS	28	-0.526854	-1.44322	0.0466361	0.589793	1	3017	tags=32%, list=12%, signal=36%
early_WT_Ghet_full_c5	GO_TOLL_LIKE_RECEPTOR_9_SIGNALING_PATHWAY	18	-0.584464	-1.44275	0.0585498	0.590538	1	6465	tags=56%, list=26%, signal=75%
early_WT_Ghet_full_c5	GO_SERINE_TYPE_EXOPEPTIDASE_ACTIVITY	8	-0.714767	-1.44197	0.0637196	0.5926	1	7052	tags=88%, list=28%, signal=122%
early_WT_Ghet_full_c5	GO_VITAMIN_METABOLIC_PROCESS	116	-0.412337	-1.44071	0.0130058	0.596908	1	3634	tags=24%, list=14%, signal=28%
early_WT_Ghet_full_c5	GO_REPLICATION_FORK_ARREST	5	-0.801749	-1.43977	0.0699638	0.599761	1	373	tags=40%, list=1%, signal=41%
early_WT_Ghet_full_c5	GO_LONG_CHAIN_FATTY_ACID_BINDING	13	-0.625497	-1.43971	0.0662101	0.598609	1	2170	tags=23%, list=9%, signal=25%
early_WT_Ghet_full_c5	GO_STEROID_METABOLIC_PROCESS	269	-0.372177	-1.43905	0.000692281	0.600158	1	4186	tags=28%, list=17%, signal=33%
early_WT_Ghet_full_c5	GO_SISTER_CHROMATID_SEGREGATION	179	-0.389348	-1.43903	0.00447504	0.598857	1	4906	tags=36%, list=19%, signal=45%
early_WT_Ghet_full_c5	GO_MITOTIC_CELL_CYCLE	938	-0.340015	-1.43873	0	0.59881	1	4464	tags=31%, list=18%, signal=37%
early_WT_Ghet_full_c5	GO_POSITIVE_REGULATION_OF_UBIQUITIN_PROTEIN_TRANSFERASE_ACTIVITY	31	-0.521061	-1.43861	0.046258	0.59801	1	5007	tags=45%, list=20%, signal=56%
early_WT_Ghet_full_c5	GO_REGULATION_OF_LIPID_KINASE_ACTIVITY	55	-0.461887	-1.4386	0.0290936	0.596684	1	6166	tags=42%, list=25%, signal=55%
early_WT_Ghet_full_c5	GO_MONOCARBOXYLIC_ACID_BIOSYNTHETIC_PROCESS	172	-0.390039	-1.43751	0.00705716	0.600055	1	2104	tags=19%, list=8%, signal=20%
early_WT_Ghet_full_c5	GO_BIOTIN_BINDING	5	-0.801526	-1.43744	0.0602176	0.598975	1	4999	tags=100%, list=20%, signal=125%
early_WT_Ghet_full_c5	GO_DNA_REPLICATION_INDEPENDENT_NUCLEOSOME_ORGANIZATION	39	-0.489654	-1.43735	0.0444853	0.598015	1	4957	tags=59%, list=20%, signal=73%
early_WT_Ghet_full_c5	GO_REGULATION_OF_DNA_REPLICATION	104	-0.416724	-1.43673	0.0126761	0.599383	1	5771	tags=42%, list=23%, signal=55%
early_WT_Ghet_full_c5	GO_DNA_LIGATION	17	-0.586963	-1.43609	0.0628528	0.600811	1	2864	tags=35%, list=11%, signal=40%
early_WT_Ghet_full_c5	GO_RIBOSOMAL_SUBUNIT	189	-0.384774	-1.43597	0.00521558	0.600039	1	2749	tags=28%, list=11%, signal=31%
early_WT_Ghet_full_c5	GO_POSITIVE_REGULATION_OF_DNA_BIOSYNTHETIC_PROCESS	65	-0.444948	-1.43538	0.0207802	0.60131	1	4417	tags=38%, list=18%, signal=47%
early_WT_Ghet_full_c5	GO_POSITIVE_REGULATION_OF_VIRAL_LIFE_CYCLE	58	-0.452371	-1.4351	0.0298174	0.601206	1	3757	tags=34%, list=15%, signal=40%
early_WT_Ghet_full_c5	GO_OXIDATIVE_DNA_DEMETHYLATION	5	-0.796642	-1.43498	0.0671195	0.60036	1	3655	tags=80%, list=15%, signal=94%
early_WT_Ghet_full_c5	GO_CELLULAR_ALCOHOL_METABOLIC_PROCESS	6	-0.759092	-1.43472	0.0796216	0.600164	1	4094	tags=50%, list=16%, signal=60%
early_WT_Ghet_full_c5	GO_REGULATION_OF_GOLGI_TO_PLASMA_MEMBRANE_PROTEIN_TRANSPORT	8	-0.697516	-1.43467	0.0858137	0.599009	1	4916	tags=63%, list=20%, signal=78%
early_WT_Ghet_full_c5	GO_REGULATION_OF_MICROTUBULE_BASED_PROCESS	204	-0.383398	-1.43392	0.00374915	0.600985	1	4593	tags=32%, list=18%, signal=39%
early_WT_Ghet_full_c5	GO_CYTIDINE_TO_URIDINE_EDITING	10	-0.671858	-1.43338	0.0774754	0.602005	1	3011	tags=50%, list=12%, signal=57%
early_WT_Ghet_full_c5	GO_SCARNA_LOCALIZATION_TO_CAJAL_BODY	5	-0.801291	-1.43338	0.0582448	0.600691	1	3281	tags=80%, list=13%, signal=92%
early_WT_Ghet_full_c5	GO_GOLGI_DISASSEMBLY	6	-0.764429	-1.43336	0.0729412	0.599432	1	4223	tags=50%, list=17%, signal=60%
early_WT_Ghet_full_c5	GO_REGULATION_OF_DNA_DEPENDENT_DNA_REPLICATION	52	-0.464753	-1.43318	0.0301901	0.598917	1	4665	tags=37%, list=19%, signal=45%
early_WT_Ghet_full_c5	GO_LIPID_BIOSYNTHETIC_PROCESS	606	-0.347692	-1.43279	0.000628141	0.599315	1	4658	tags=30%, list=19%, signal=36%
early_WT_Ghet_full_c5	GO_REGULATION_OF_PROTEIN_LOCALIZATION_TO_CHROMOSOME_TELOMERIC_REGION	13	-0.619144	-1.43259	0.0733104	0.598837	1	3546	tags=46%, list=14%, signal=54%
early_WT_Ghet_full_c5	GO_LIPOXIN_BIOSYNTHETIC_PROCESS	6	-0.772194	-1.43239	0.0685468	0.598402	1	2170	tags=33%, list=9%, signal=36%
early_WT_Ghet_full_c5	GO_TETRAHYDROFOLATE_INTERCONVERSION	10	-0.668536	-1.43205	0.0663786	0.598621	1	1601	tags=30%, list=6%, signal=32%
early_WT_Ghet_full_c5	GO_CILIARY_TRANSITION_FIBER	9	-0.682302	-1.43192	0.0874759	0.597871	1	1256	tags=44%, list=5%, signal=47%
early_WT_Ghet_full_c5	GO_ORGANIC_HYDROXY_COMPOUND_METABOLIC_PROCESS	426	-0.355992	-1.43149	0	0.598431	1	3892	tags=24%, list=15%, signal=28%
early_WT_Ghet_full_c5	GO_SODIUM_BICARBONATE_SYMPORTER_ACTIVITY	5	-0.795914	-1.43121	0.0659253	0.598283	1	841	tags=20%, list=3%, signal=21%
early_WT_Ghet_full_c5	GO_NEGATIVE_REGULATION_OF_CELLULAR_AMINE_METABOLIC_PROCESS	5	-0.79532	-1.43065	0.0713455	0.599448	1	3141	tags=40%, list=12%, signal=46%
early_WT_Ghet_full_c5	GO_PHAGOLYSOSOME_ASSEMBLY	13	-0.622335	-1.43048	0.0821238	0.598884	1	6239	tags=69%, list=25%, signal=92%
early_WT_Ghet_full_c5	GO_REGULATION_OF_PHOSPHOLIPID_METABOLIC_PROCESS	59	-0.454711	-1.43031	0.0330083	0.598323	1	6166	tags=42%, list=25%, signal=56%
early_WT_Ghet_full_c5	GO_DNA_REPLICATION_PREINITIATION_COMPLEX	5	-0.791595	-1.43024	0.0761035	0.597342	1	4327	tags=80%, list=17%, signal=97%
early_WT_Ghet_full_c5	GO_CILIARY_BASAL_BODY_PLASMA_MEMBRANE_DOCKING	94	-0.421367	-1.43002	0.0145985	0.596989	1	2981	tags=31%, list=12%, signal=35%
early_WT_Ghet_full_c5	GO_ENDOLYSOSOME_MEMBRANE	12	-0.63606	-1.42999	0.086516	0.595807	1	5756	tags=67%, list=23%, signal=86%
early_WT_Ghet_full_c5	GO_REGULATION_OF_TRANSCRIPTION_FROM_RNA_POLYMERASE_II_PROMOTER_IN_RESPONSE_TO_OXIDATIVE_STRESS	11	-0.647277	-1.42964	0.0779372	0.596024	1	1309	tags=27%, list=5%, signal=29%
early_WT_Ghet_full_c5	GO_IRE1_MEDIATED_UNFOLDED_PROTEIN_RESPONSE	63	-0.446257	-1.42935	0.029347	0.596017	1	5657	tags=46%, list=22%, signal=59%
early_WT_Ghet_full_c5	GO_POSITIVE_REGULATION_OF_CELL_CYCLE_ARREST	76	-0.434064	-1.42929	0.0230516	0.595006	1	5469	tags=49%, list=22%, signal=62%
early_WT_Ghet_full_c5	GO_REGULATION_OF_UBIQUITIN_PROTEIN_TRANSFERASE_ACTIVITY	49	-0.469397	-1.42877	0.0364104	0.595926	1	3727	tags=35%, list=15%, signal=41%
early_WT_Ghet_full_c5	GO_REGULATION_OF_ER_ASSOCIATED_UBIQUITIN_DEPENDENT_PROTEIN_CATABOLIC_PROCESS	9	-0.684934	-1.42876	0.0770434	0.594712	1	1941	tags=44%, list=8%, signal=48%
early_WT_Ghet_full_c5	GO_MITOCHONDRIAL_FRAGMENTATION_INVOLVED_IN_APOPTOTIC_PROCESS	9	-0.685447	-1.42872	0.076251	0.593608	1	385	tags=22%, list=2%, signal=23%
early_WT_Ghet_full_c5	GO_DNA_CONFORMATION_CHANGE	219	-0.379312	-1.42833	0.00526501	0.594067	1	4342	tags=35%, list=17%, signal=42%
early_WT_Ghet_full_c5	GO_CELL_SUBSTRATE_JUNCTION	400	-0.358006	-1.42732	0.000657246	0.59718	1	5247	tags=37%, list=21%, signal=46%
early_WT_Ghet_full_c5	GO_ATTACHMENT_OF_MITOTIC_SPINDLE_MICROTUBULES_TO_KINETOCHORE	13	-0.620058	-1.42708	0.077278	0.596954	1	4338	tags=46%, list=17%, signal=56%
early_WT_Ghet_full_c5	GO_UBIQUITIN_LIKE_PROTEIN_CONJUGATING_ENZYME_ACTIVITY	40	-0.487503	-1.42642	0.0444774	0.598563	1	4853	tags=45%, list=19%, signal=56%
early_WT_Ghet_full_c5	GO_NUCLEAR_PERIPHERY	129	-0.402605	-1.4263	0.0113355	0.597793	1	4484	tags=33%, list=18%, signal=40%
early_WT_Ghet_full_c5	GO_STEROL_METABOLIC_PROCESS	85	-0.424207	-1.42627	0.0248512	0.59667	1	3719	tags=27%, list=15%, signal=32%
early_WT_Ghet_full_c5	GO_UBIQUITIN_PROTEIN_TRANSFERASE_REGULATOR_ACTIVITY	17	-0.582055	-1.42574	0.0724017	0.597681	1	3232	tags=41%, list=13%, signal=47%
early_WT_Ghet_full_c5	GO_REGULATION_OF_CHROMOSOME_SEPARATION	60	-0.452273	-1.42574	0.0297685	0.596442	1	3592	tags=42%, list=14%, signal=48%
early_WT_Ghet_full_c5	GO_CATALYTIC_ACTIVITY_ACTING_ON_A_GLYCOPROTEIN	22	-0.548403	-1.42564	0.0585982	0.595599	1	3211	tags=41%, list=13%, signal=47%
early_WT_Ghet_full_c5	GO_GLYCOSYL_COMPOUND_BIOSYNTHETIC_PROCESS	42	-0.480357	-1.42472	0.0489978	0.598237	1	4104	tags=45%, list=16%, signal=54%
early_WT_Ghet_full_c5	GO_ALPHA_LINOLENIC_ACID_METABOLIC_PROCESS	13	-0.616076	-1.42453	0.0842476	0.597839	1	5387	tags=54%, list=21%, signal=68%
early_WT_Ghet_full_c5	GO_DENDRITIC_TREE	537	-0.349037	-1.42446	0.00032113	0.596908	1	4589	tags=29%, list=18%, signal=34%
early_WT_Ghet_full_c5	GO_CELLULAR_RESPONSE_TO_GLUCAGON_STIMULUS	20	-0.559749	-1.42405	0.0713468	0.597402	1	3587	tags=35%, list=14%, signal=41%
early_WT_Ghet_full_c5	GO_POSITIVE_REGULATION_OF_TELOMERE_MAINTENANCE_VIA_TELOMERE_LENGTHENING	36	-0.491137	-1.42333	0.0525526	0.599235	1	4417	tags=42%, list=18%, signal=50%
early_WT_Ghet_full_c5	GO_XYLULOSE_5_PHOSPHATE_BIOSYNTHETIC_PROCESS	5	-0.792774	-1.42326	0.0743243	0.598298	1	4198	tags=80%, list=17%, signal=96%
early_WT_Ghet_full_c5	GO_INTERLEUKIN_1_RECEPTOR_ACTIVITY	7	-0.722022	-1.42296	0.0902285	0.598393	1	3553	tags=43%, list=14%, signal=50%
early_WT_Ghet_full_c5	GO_COBALAMIN_METABOLIC_PROCESS	20	-0.560171	-1.42267	0.0647482	0.598436	1	2114	tags=20%, list=8%, signal=22%
early_WT_Ghet_full_c5	GO_NUCLEAR_CHROMOSOME	509	-0.348261	-1.42117	0.00031506	0.603684	1	5346	tags=36%, list=21%, signal=45%
early_WT_Ghet_full_c5	GO_HYALURONONGLUCOSAMINIDASE_ACTIVITY	7	-0.726868	-1.4204	0.0795632	0.605782	1	168	tags=14%, list=1%, signal=14%
early_WT_Ghet_full_c5	GO_ANCHORED_COMPONENT_OF_MEMBRANE	135	-0.397357	-1.41953	0.0169372	0.608347	1	2404	tags=16%, list=10%, signal=17%
early_WT_Ghet_full_c5	GO_ANNULATE_LAMELLAE	5	-0.791446	-1.41862	0.0658356	0.610987	1	2431	tags=40%, list=10%, signal=44%
early_WT_Ghet_full_c5	GO_FICOLIN_1_RICH_GRANULE_MEMBRANE	52	-0.458667	-1.41828	0.0405356	0.611235	1	3946	tags=31%, list=16%, signal=36%
early_WT_Ghet_full_c5	GO_DOPAMINE_CATABOLIC_PROCESS	6	-0.754959	-1.41791	0.0808198	0.611565	1	1913	tags=33%, list=8%, signal=36%
early_WT_Ghet_full_c5	GO_MAINTENANCE_OF_DNA_METHYLATION	6	-0.750882	-1.41779	0.0875	0.610849	1	5613	tags=83%, list=22%, signal=107%
early_WT_Ghet_full_c5	GO_ALPHA_AMINO_ACID_BIOSYNTHETIC_PROCESS	59	-0.448677	-1.4177	0.0350019	0.610001	1	6083	tags=44%, list=24%, signal=58%
early_WT_Ghet_full_c5	GO_RESPONSE_TO_IRON_II_ION	6	-0.753594	-1.41738	0.0846602	0.610153	1	3442	tags=50%, list=14%, signal=58%
early_WT_Ghet_full_c5	GO_MICROTUBULE_ORGANIZING_CENTER	691	-0.341454	-1.41712	0	0.610028	1	4230	tags=29%, list=17%, signal=34%
early_WT_Ghet_full_c5	GO_CARBOHYDRATE_CATION_SYMPORTER_ACTIVITY	18	-0.573778	-1.41709	0.0786077	0.608967	1	2893	tags=33%, list=11%, signal=38%
early_WT_Ghet_full_c5	GO_ARGININE_TRANSMEMBRANE_TRANSPORTER_ACTIVITY	5	-0.788326	-1.41699	0.0788545	0.608155	1	5159	tags=80%, list=21%, signal=101%
early_WT_Ghet_full_c5	GO_LATE_ENDOSOME_TO_LYSOSOME_TRANSPORT	7	-0.72751	-1.4165	0.0871094	0.609008	1	1990	tags=43%, list=8%, signal=47%
early_WT_Ghet_full_c5	GO_BENZODIAZEPINE_RECEPTOR_ACTIVITY	10	-0.656039	-1.41646	0.0907692	0.607999	1	2169	tags=30%, list=9%, signal=33%
early_WT_Ghet_full_c5	GO_PTERIDINE_CONTAINING_COMPOUND_METABOLIC_PROCESS	27	-0.52425	-1.41636	0.0664093	0.607206	1	3634	tags=33%, list=14%, signal=39%
early_WT_Ghet_full_c5	GO_PROTEIN_RETENTION_IN_GOLGI_APPARATUS	5	-0.78495	-1.41625	0.0771617	0.606482	1	5416	tags=100%, list=22%, signal=127%
early_WT_Ghet_full_c5	GO_ASPARTATE_FAMILY_AMINO_ACID_METABOLIC_PROCESS	45	-0.474207	-1.41581	0.0467858	0.607121	1	3061	tags=29%, list=12%, signal=33%
early_WT_Ghet_full_c5	GO_NEGATIVE_REGULATION_OF_PROTEASOMAL_PROTEIN_CATABOLIC_PROCESS	49	-0.461802	-1.41579	0.0340161	0.605986	1	3326	tags=31%, list=13%, signal=35%
early_WT_Ghet_full_c5	GO_REGULATION_OF_THE_FORCE_OF_HEART_CONTRACTION	25	-0.531233	-1.4156	0.0585023	0.605619	1	4287	tags=40%, list=17%, signal=48%
early_WT_Ghet_full_c5	GO_REPLICATION_FORK	67	-0.438964	-1.41559	0.0317164	0.604437	1	5346	tags=46%, list=21%, signal=59%
early_WT_Ghet_full_c5	GO_REGULATION_OF_DOUBLE_STRAND_BREAK_REPAIR_VIA_HOMOLOGOUS_RECOMBINATION	44	-0.473675	-1.41525	0.0459053	0.60473	1	5045	tags=50%, list=20%, signal=62%
early_WT_Ghet_full_c5	GO_POSITIVE_REGULATION_OF_CHOLESTEROL_BIOSYNTHETIC_PROCESS	5	-0.780815	-1.41524	0.080396	0.603568	1	5421	tags=80%, list=22%, signal=102%
early_WT_Ghet_full_c5	GO_RECOMBINATIONAL_REPAIR	123	-0.400765	-1.41482	0.0123326	0.604161	1	5045	tags=41%, list=20%, signal=51%
early_WT_Ghet_full_c5	GO_CELL_VOLUME_HOMEOSTASIS	27	-0.52427	-1.41445	0.0588676	0.604556	1	3863	tags=41%, list=15%, signal=48%
early_WT_Ghet_full_c5	GO_ADENYLYLTRANSFERASE_ACTIVITY	25	-0.52432	-1.41364	0.0678095	0.606883	1	5731	tags=36%, list=23%, signal=47%
early_WT_Ghet_full_c5	GO_NEGATIVE_REGULATION_OF_LIPID_KINASE_ACTIVITY	5	-0.788254	-1.41341	0.0851064	0.606678	1	210	tags=20%, list=1%, signal=20%
early_WT_Ghet_full_c5	GO_MACROMOLECULE_DEACYLATION	96	-0.414358	-1.4133	0.0195723	0.60596	1	5435	tags=40%, list=22%, signal=50%
early_WT_Ghet_full_c5	GO_REGULATION_OF_CELL_CYCLE	1105	-0.33121	-1.41307	0	0.605771	1	4697	tags=31%, list=19%, signal=37%
early_WT_Ghet_full_c5	GO_PROTEIN_DNA_COMPLEX_SUBUNIT_ORGANIZATION	200	-0.376929	-1.41295	0.00494525	0.605134	1	4575	tags=38%, list=18%, signal=46%
early_WT_Ghet_full_c5	GO_POSITIVE_REGULATION_OF_DNA_REPLICATION	37	-0.485881	-1.41288	0.053719	0.604252	1	2759	tags=30%, list=11%, signal=33%
early_WT_Ghet_full_c5	GO_ORGANELLE_FISSION	433	-0.352185	-1.41223	0.000999667	0.605827	1	4662	tags=31%, list=19%, signal=37%
early_WT_Ghet_full_c5	GO_CADHERIN_BINDING	302	-0.361573	-1.41207	0.00172117	0.605301	1	5281	tags=37%, list=21%, signal=46%
early_WT_Ghet_full_c5	GO_POSITIVE_REGULATION_OF_NUCLEASE_ACTIVITY	8	-0.697321	-1.41196	0.0894881	0.604663	1	1782	tags=38%, list=7%, signal=40%
early_WT_Ghet_full_c5	GO_ANATOMICAL_STRUCTURE_HOMEOSTASIS	373	-0.354108	-1.4115	0.000667334	0.605471	1	3955	tags=26%, list=16%, signal=30%
early_WT_Ghet_full_c5	GO_REGULATION_OF_COHESIN_LOADING	5	-0.783575	-1.41075	0.0847255	0.6075	1	4735	tags=80%, list=19%, signal=99%
early_WT_Ghet_full_c5	GO_CARBON_NITROGEN_LYASE_ACTIVITY	13	-0.610267	-1.41061	0.0809654	0.606902	1	3596	tags=31%, list=14%, signal=36%
early_WT_Ghet_full_c5	GO_CELLULAR_RESPONSE_TO_HYDROGEN_PEROXIDE	84	-0.421716	-1.41007	0.0292127	0.608078	1	4369	tags=33%, list=17%, signal=40%
early_WT_Ghet_full_c5	GO_RESPONSE_TO_CAMP	88	-0.418478	-1.40961	0.0266667	0.608844	1	4378	tags=32%, list=17%, signal=38%
early_WT_Ghet_full_c5	GO_NEGATIVE_REGULATION_OF_DNA_DEPENDENT_DNA_REPLICATION	26	-0.52637	-1.40934	0.0611538	0.608818	1	4403	tags=38%, list=17%, signal=47%
early_WT_Ghet_full_c5	GO_POSITIVE_REGULATION_OF_TRANSLATION_IN_RESPONSE_TO_STRESS	6	-0.755415	-1.40923	0.084839	0.608126	1	4519	tags=67%, list=18%, signal=81%
early_WT_Ghet_full_c5	GO_REGULATION_OF_COLLAGEN_FIBRIL_ORGANIZATION	5	-0.783122	-1.40887	0.0765531	0.608499	1	5462	tags=100%, list=22%, signal=128%
early_WT_Ghet_full_c5	GO_NEGATIVE_REGULATION_OF_TELOMERE_MAINTENANCE_VIA_TELOMERE_LENGTHENING	26	-0.523154	-1.40884	0.0652091	0.607456	1	3949	tags=38%, list=16%, signal=46%
early_WT_Ghet_full_c5	GO_PROTEIN_KINASE_COMPLEX	100	-0.412062	-1.40883	0.0204903	0.606383	1	5917	tags=45%, list=24%, signal=59%
early_WT_Ghet_full_c5	GO_VOCALIZATION_BEHAVIOR	15	-0.591368	-1.40838	0.0862202	0.607109	1	3629	tags=47%, list=14%, signal=54%
early_WT_Ghet_full_c5	GO_POLYAMINE_BIOSYNTHETIC_PROCESS	13	-0.611147	-1.40833	0.0867562	0.606176	1	458	tags=23%, list=2%, signal=23%
early_WT_Ghet_full_c5	GO_NEGATIVE_REGULATION_OF_TRANSCRIPTION_FROM_RNA_POLYMERASE_II_PROMOTER_IN_RESPONSE_TO_STRESS	12	-0.633191	-1.40831	0.0871775	0.605109	1	4832	tags=75%, list=19%, signal=93%
early_WT_Ghet_full_c5	GO_ATP_DEPENDENT_CHROMATIN_REMODELING	66	-0.434709	-1.40796	0.0335946	0.605484	1	4957	tags=41%, list=20%, signal=51%
early_WT_Ghet_full_c5	GO_VIRAL_TRANSLATIONAL_TERMINATION_REINITIATION	5	-0.788047	-1.40781	0.084	0.604967	1	1365	tags=40%, list=5%, signal=42%
early_WT_Ghet_full_c5	GO_ERYTHROCYTE_MATURATION	12	-0.6231	-1.4078	0.0876494	0.603867	1	810	tags=17%, list=3%, signal=17%
early_WT_Ghet_full_c5	GO_ORGANIC_ACID_CATABOLIC_PROCESS	231	-0.370761	-1.40762	0.00510551	0.603486	1	4266	tags=29%, list=17%, signal=34%
early_WT_Ghet_full_c5	GO_HEPATOCYTE_GROWTH_FACTOR_RECEPTOR_SIGNALING_PATHWAY	15	-0.58852	-1.40756	0.0762279	0.6026	1	4056	tags=47%, list=16%, signal=56%
early_WT_Ghet_full_c5	GO_TRANSFERASE_ACTIVITY_TRANSFERRING_NITROGENOUS_GROUPS	21	-0.542798	-1.40662	0.072121	0.605434	1	1417	tags=24%, list=6%, signal=25%
early_WT_Ghet_full_c5	GO_ANTIMICROBIAL_HUMORAL_RESPONSE	52	-0.457328	-1.40606	0.0359926	0.606633	1	2847	tags=21%, list=11%, signal=24%
early_WT_Ghet_full_c5	GO_REGULATION_OF_OXIDATIVE_STRESS_INDUCED_CELL_DEATH	57	-0.446944	-1.40593	0.041651	0.606068	1	3568	tags=32%, list=14%, signal=37%
early_WT_Ghet_full_c5	GO_T_CELL_HOMEOSTASIS	33	-0.492195	-1.40527	0.0512537	0.607649	1	4663	tags=36%, list=19%, signal=45%
early_WT_Ghet_full_c5	GO_REGULATION_OF_PLATELET_DERIVED_GROWTH_FACTOR_RECEPTOR_BETA_SIGNALING_PATHWAY	8	-0.692327	-1.40484	0.0910868	0.60835	1	3845	tags=38%, list=15%, signal=44%
early_WT_Ghet_full_c5	GO_INTERSPECIES_INTERACTION_BETWEEN_ORGANISMS	841	-0.334086	-1.40434	0	0.609288	1	5341	tags=34%, list=21%, signal=42%
early_WT_Ghet_full_c5	GO_REGULATION_OF_MICROTUBULE_DEPOLYMERIZATION	28	-0.513786	-1.40388	0.0620902	0.610154	1	3239	tags=39%, list=13%, signal=45%
early_WT_Ghet_full_c5	GO_CYTOSKELETAL_PART	1428	-0.325331	-1.40358	0	0.610238	1	4940	tags=30%, list=20%, signal=35%
early_WT_Ghet_full_c5	GO_NEGATIVE_REGULATION_OF_MACROPHAGE_DIFFERENTIATION	5	-0.782141	-1.40354	0.0861526	0.609304	1	1939	tags=20%, list=8%, signal=22%
early_WT_Ghet_full_c5	GO_VERY_LOW_DENSITY_LIPOPROTEIN_PARTICLE_ASSEMBLY	8	-0.695718	-1.40342	0.0886622	0.60869	1	2773	tags=50%, list=11%, signal=56%
early_WT_Ghet_full_c5	GO_PROSTATE_GLANDULAR_ACINUS_DEVELOPMENT	9	-0.671991	-1.40255	0.0920897	0.611222	1	6686	tags=56%, list=27%, signal=76%
early_WT_Ghet_full_c5	GO_BLOC_1_COMPLEX	15	-0.586842	-1.40197	0.0842563	0.612552	1	1344	tags=27%, list=5%, signal=28%
early_WT_Ghet_full_c5	GO_COLLAGEN_BINDING_INVOLVED_IN_CELL_MATRIX_ADHESION	5	-0.772874	-1.40193	0.0942368	0.611648	1	3607	tags=60%, list=14%, signal=70%
early_WT_Ghet_full_c5	GO_TUBULIN_DEACETYLATION	11	-0.638158	-1.40136	0.100631	0.612915	1	5137	tags=64%, list=20%, signal=80%
early_WT_Ghet_full_c5	GO_INTERMEMBRANE_LIPID_TRANSFER	10	-0.653148	-1.40131	0.0949543	0.612018	1	4131	tags=50%, list=16%, signal=60%
early_WT_Ghet_full_c5	GO_ACTIVATION_OF_ADENYLATE_CYCLASE_ACTIVITY	32	-0.499002	-1.40087	0.0652999	0.61277	1	5718	tags=38%, list=23%, signal=48%
early_WT_Ghet_full_c5	GO_ACTIN_POLYMERIZATION_DEPENDENT_CELL_MOTILITY	6	-0.749641	-1.4008	0.0896792	0.611943	1	185	tags=17%, list=1%, signal=17%
early_WT_Ghet_full_c5	GO_GLYCOSYLCERAMIDE_CATABOLIC_PROCESS	8	-0.691651	-1.40063	0.102844	0.611546	1	5783	tags=63%, list=23%, signal=81%
early_WT_Ghet_full_c5	GO_CHROMOSOME_ORGANIZATION	1051	-0.32915	-1.40061	0	0.610558	1	4500	tags=30%, list=18%, signal=35%
early_WT_Ghet_full_c5	GO_DNA_SECONDARY_STRUCTURE_BINDING	24	-0.529638	-1.40057	0.0756616	0.609634	1	4209	tags=38%, list=17%, signal=45%
early_WT_Ghet_full_c5	GO_TACHYKININ_RECEPTOR_SIGNALING_PATHWAY	8	-0.692773	-1.40052	0.0967095	0.608749	1	490	tags=25%, list=2%, signal=25%
early_WT_Ghet_full_c5	GO_AMINOPEPTIDASE_ACTIVITY	44	-0.46538	-1.39956	0.0502937	0.61171	1	3439	tags=27%, list=14%, signal=32%
early_WT_Ghet_full_c5	GO_ENTRAINMENT_OF_CIRCADIAN_CLOCK_BY_PHOTOPERIOD	20	-0.551108	-1.39868	0.0753556	0.614269	1	5050	tags=60%, list=20%, signal=75%
early_WT_Ghet_full_c5	GO_POSITIVE_REGULATION_OF_ORGANELLE_ORGANIZATION	582	-0.340192	-1.39721	0	0.619373	1	4643	tags=32%, list=18%, signal=38%
early_WT_Ghet_full_c5	GO_FATTY_ACID_DERIVATIVE_METABOLIC_PROCESS	10	-0.655043	-1.39692	0.0952951	0.619453	1	3872	tags=50%, list=15%, signal=59%
early_WT_Ghet_full_c5	GO_INTERLEUKIN_5_PRODUCTION	18	-0.566397	-1.3968	0.0802446	0.618877	1	3553	tags=33%, list=14%, signal=39%
early_WT_Ghet_full_c5	GO_CELLULAR_RESPONSE_TO_EXTERNAL_STIMULUS	301	-0.360163	-1.39665	0.0043771	0.618377	1	3601	tags=25%, list=14%, signal=28%
early_WT_Ghet_full_c5	GO_ACID_THIOL_LIGASE_ACTIVITY	27	-0.516173	-1.39663	0.0695389	0.617363	1	2715	tags=30%, list=11%, signal=33%
early_WT_Ghet_full_c5	GO_L_SERINE_CATABOLIC_PROCESS	5	-0.785555	-1.39637	0.088457	0.617395	1	4714	tags=80%, list=19%, signal=98%
early_WT_Ghet_full_c5	GO_REGULATION_OF_DNA_BIOSYNTHETIC_PROCESS	101	-0.40653	-1.39614	0.0251256	0.617245	1	5835	tags=44%, list=23%, signal=56%
early_WT_Ghet_full_c5	GO_ESTABLISHMENT_OF_PROTEIN_LOCALIZATION_TO_MEMBRANE	314	-0.356973	-1.39566	0.00202497	0.618197	1	3752	tags=29%, list=15%, signal=34%
early_WT_Ghet_full_c5	GO_ACTIVATING_TRANSCRIPTION_FACTOR_BINDING	64	-0.433947	-1.39557	0.0374074	0.617496	1	5960	tags=48%, list=24%, signal=63%
early_WT_Ghet_full_c5	GO_SECONDARY_ALCOHOL_METABOLIC_PROCESS	75	-0.426218	-1.39495	0.0357274	0.618992	1	3686	tags=28%, list=15%, signal=33%
early_WT_Ghet_full_c5	GO_WATER_SOLUBLE_VITAMIN_METABOLIC_PROCESS	78	-0.422034	-1.3949	0.0316875	0.618108	1	4747	tags=32%, list=19%, signal=39%
early_WT_Ghet_full_c5	GO_PYRIDINE_CONTAINING_COMPOUND_BIOSYNTHETIC_PROCESS	35	-0.490684	-1.39411	0.0663089	0.620362	1	2913	tags=23%, list=12%, signal=26%
early_WT_Ghet_full_c5	GO_TRIGLYCERIDE_LIPASE_ACTIVITY	15	-0.588438	-1.39392	0.0900346	0.620103	1	9	tags=7%, list=0%, signal=7%
early_WT_Ghet_full_c5	GO_RECYCLING_ENDOSOME_MEMBRANE	76	-0.424254	-1.3937	0.0294329	0.619959	1	2771	tags=24%, list=11%, signal=27%
early_WT_Ghet_full_c5	GO_ORGANIC_ACID_BIOSYNTHETIC_PROCESS	264	-0.360915	-1.39337	0.00607287	0.620264	1	2552	tags=19%, list=10%, signal=20%
early_WT_Ghet_full_c5	GO_NEGATIVE_REGULATION_OF_SMALL_MOLECULE_METABOLIC_PROCESS	61	-0.439876	-1.39317	0.0425532	0.620045	1	1929	tags=20%, list=8%, signal=21%
early_WT_Ghet_full_c5	GO_INTRINSIC_APOPTOTIC_SIGNALING_PATHWAY	267	-0.36056	-1.39271	0.00447967	0.620867	1	4164	tags=26%, list=17%, signal=31%
early_WT_Ghet_full_c5	GO_DNA_REPLICATION_FACTOR_C_COMPLEX	6	-0.746421	-1.3927	0.0938486	0.619845	1	4108	tags=67%, list=16%, signal=80%
early_WT_Ghet_full_c5	GO_ADENOSINE_RECEPTOR_SIGNALING_PATHWAY	10	-0.648643	-1.3916	0.0965976	0.623201	1	3647	tags=40%, list=14%, signal=47%
early_WT_Ghet_full_c5	GO_CELL_CYCLE_G2_M_PHASE_TRANSITION	260	-0.360748	-1.3909	0.00507958	0.625091	1	3156	tags=28%, list=13%, signal=31%
early_WT_Ghet_full_c5	GO_POSITIVE_REGULATION_OF_IRE1_MEDIATED_UNFOLDED_PROTEIN_RESPONSE	7	-0.711855	-1.3907	0.102335	0.624887	1	6810	tags=86%, list=27%, signal=117%
early_WT_Ghet_full_c5	GO_PERICENTRIOLAR_MATERIAL	20	-0.543898	-1.39061	0.0773354	0.624147	1	6050	tags=40%, list=24%, signal=53%
early_WT_Ghet_full_c5	GO_REGULATION_OF_CYTOKINESIS	77	-0.417263	-1.38988	0.0350037	0.626206	1	5469	tags=44%, list=22%, signal=56%
early_WT_Ghet_full_c5	GO_G_PROTEIN_COUPLED_PURINERGIC_NUCLEOTIDE_RECEPTOR_SIGNALING_PATHWAY	11	-0.627561	-1.38931	0.0986022	0.627517	1	922	tags=18%, list=4%, signal=19%
early_WT_Ghet_full_c5	GO_NOTCH_SIGNALING_INVOLVED_IN_HEART_DEVELOPMENT	9	-0.66272	-1.38855	0.101911	0.629586	1	2659	tags=44%, list=11%, signal=50%
early_WT_Ghet_full_c5	GO_TRANSLATION_FACTOR_ACTIVITY_RNA_BINDING	86	-0.413452	-1.38846	0.0315525	0.628897	1	4424	tags=41%, list=18%, signal=49%
early_WT_Ghet_full_c5	GO_PIGMENT_GRANULE_ORGANIZATION	25	-0.52161	-1.38822	0.066315	0.628796	1	2973	tags=28%, list=12%, signal=32%
early_WT_Ghet_full_c5	GO_NEGATIVE_REGULATION_OF_CYCLIC_NUCLEOTIDE_PHOSPHODIESTERASE_ACTIVITY	5	-0.772827	-1.38776	0.0955102	0.629726	1	5720	tags=80%, list=23%, signal=104%
early_WT_Ghet_full_c5	GO_SMAD_PROTEIN_COMPLEX_ASSEMBLY	12	-0.618611	-1.3869	0.0935922	0.632288	1	6842	tags=58%, list=27%, signal=80%
early_WT_Ghet_full_c5	GO_POSITIVE_REGULATION_OF_CYTOSKELETON_ORGANIZATION	214	-0.367479	-1.38668	0.00977654	0.632139	1	4622	tags=34%, list=18%, signal=41%
early_WT_Ghet_full_c5	GO_RESPONSE_TO_ACETYLCHOLINE	22	-0.53683	-1.38657	0.0852121	0.631527	1	5597	tags=36%, list=22%, signal=47%
early_WT_Ghet_full_c5	GO_MHC_CLASS_II_RECEPTOR_ACTIVITY	7	-0.711015	-1.38607	0.104542	0.63257	1	4307	tags=43%, list=17%, signal=52%
early_WT_Ghet_full_c5	GO_NEGATIVE_REGULATION_OF_RESPONSE_TO_OXIDATIVE_STRESS	42	-0.470384	-1.38447	0.0559493	0.638151	1	3528	tags=36%, list=14%, signal=41%
early_WT_Ghet_full_c5	GO_CHROMOSOME_LOCALIZATION	69	-0.428318	-1.38444	0.0419708	0.63718	1	5158	tags=43%, list=20%, signal=55%
early_WT_Ghet_full_c5	GO_NUCLEOLAR_LARGE_RRNA_TRANSCRIPTION_BY_RNA_POLYMERASE_I	11	-0.627207	-1.38429	0.0995352	0.636785	1	3509	tags=55%, list=14%, signal=63%
early_WT_Ghet_full_c5	GO_POSITIVE_REGULATION_OF_MITOCHONDRIAL_CALCIUM_ION_CONCENTRATION	10	-0.651645	-1.38429	0.107213	0.635719	1	385	tags=20%, list=2%, signal=20%
early_WT_Ghet_full_c5	GO_REGULATION_OF_ORGANELLE_ORGANIZATION	1178	-0.322886	-1.38415	0	0.635258	1	4656	tags=30%, list=19%, signal=35%
early_WT_Ghet_full_c5	GO_5_3_EXONUCLEASE_ACTIVITY	17	-0.568327	-1.384	0.0905028	0.634799	1	6079	tags=71%, list=24%, signal=93%
early_WT_Ghet_full_c5	GO_REGULATION_OF_VASCULAR_WOUND_HEALING	6	-0.745541	-1.38372	0.0948242	0.634934	1	4247	tags=50%, list=17%, signal=60%
early_WT_Ghet_full_c5	GO_NEGATIVE_REGULATION_OF_PROTEIN_LOCALIZATION_TO_MEMBRANE	30	-0.497231	-1.38354	0.07009	0.634643	1	6638	tags=53%, list=26%, signal=72%
early_WT_Ghet_full_c5	GO_RESPONSE_TO_NUTRIENT	198	-0.368666	-1.38254	0.00694203	0.637838	1	3647	tags=23%, list=14%, signal=27%
early_WT_Ghet_full_c5	GO_KINASE_BINDING	685	-0.332202	-1.38208	0.000309406	0.638673	1	4917	tags=32%, list=20%, signal=39%
early_WT_Ghet_full_c5	GO_CELLULAR_AMINO_ACID_METABOLIC_PROCESS	257	-0.359431	-1.38163	0.00549451	0.639544	1	3327	tags=24%, list=13%, signal=27%
early_WT_Ghet_full_c5	GO_WW_DOMAIN_BINDING	28	-0.503293	-1.38162	0.0725249	0.638524	1	6233	tags=57%, list=25%, signal=76%
early_WT_Ghet_full_c5	GO_REGULATION_OF_CELL_CYCLE_G2_M_PHASE_TRANSITION	206	-0.366815	-1.38153	0.0109477	0.637803	1	3100	tags=28%, list=12%, signal=31%
early_WT_Ghet_full_c5	GO_MICROTUBULE_SEVERING	11	-0.6264	-1.38134	0.108721	0.637594	1	2194	tags=36%, list=9%, signal=40%
early_WT_Ghet_full_c5	GO_NEGATIVE_REGULATION_OF_INTRACELLULAR_SIGNAL_TRANSDUCTION	462	-0.342219	-1.38127	0.00166168	0.636835	1	3753	tags=25%, list=15%, signal=29%
early_WT_Ghet_full_c5	GO_REGULATION_OF_LONG_TERM_SYNAPTIC_DEPRESSION	13	-0.608619	-1.38081	0.0955684	0.637693	1	4484	tags=38%, list=18%, signal=47%
early_WT_Ghet_full_c5	GO_RETINOL_METABOLIC_PROCESS	31	-0.494692	-1.38072	0.0625474	0.637001	1	4340	tags=26%, list=17%, signal=31%
early_WT_Ghet_full_c5	GO_CHEMOATTRACTANT_ACTIVITY	33	-0.48762	-1.38049	0.0701023	0.636932	1	2822	tags=21%, list=11%, signal=24%
early_WT_Ghet_full_c5	GO_REGULATION_OF_TORC1_SIGNALING	30	-0.497861	-1.37996	0.0710322	0.63804	1	3725	tags=37%, list=15%, signal=43%
early_WT_Ghet_full_c5	GO_PHOSPHATIDYLSERINE_ACYL_CHAIN_REMODELING	18	-0.559381	-1.37969	0.0940767	0.638124	1	2450	tags=28%, list=10%, signal=31%
early_WT_Ghet_full_c5	GO_KETONE_BODY_BIOSYNTHETIC_PROCESS	9	-0.664745	-1.37969	0.107088	0.637102	1	3567	tags=33%, list=14%, signal=39%
early_WT_Ghet_full_c5	GO_RIBONUCLEOPROTEIN_COMPLEX_DISASSEMBLY	15	-0.582315	-1.37961	0.0940171	0.636382	1	3996	tags=47%, list=16%, signal=55%
early_WT_Ghet_full_c5	GO_PROTEIN_PHOSPHATASE_2A_BINDING	31	-0.492299	-1.3792	0.0714016	0.637026	1	2402	tags=32%, list=10%, signal=36%
early_WT_Ghet_full_c5	GO_WALKING_BEHAVIOR	26	-0.512592	-1.37904	0.0795326	0.636643	1	3658	tags=38%, list=15%, signal=45%
early_WT_Ghet_full_c5	GO_MITOTIC_SPINDLE_MIDZONE	13	-0.607744	-1.37904	0.0995006	0.635634	1	2045	tags=38%, list=8%, signal=42%
early_WT_Ghet_full_c5	GO_MICROTUBULE_CYTOSKELETON	1104	-0.323445	-1.379	0	0.634751	1	5448	tags=34%, list=22%, signal=41%
early_WT_Ghet_full_c5	GO_OXALATE_TRANSPORT	9	-0.661806	-1.37882	0.111673	0.634509	1	3854	tags=44%, list=15%, signal=52%
early_WT_Ghet_full_c5	GO_LONG_CHAIN_FATTY_ACYL_COA_BIOSYNTHETIC_PROCESS	19	-0.548377	-1.37879	0.0869565	0.633593	1	2705	tags=37%, list=11%, signal=41%
early_WT_Ghet_full_c5	GO_REGULATION_OF_RETINA_DEVELOPMENT_IN_CAMERA_TYPE_EYE	5	-0.770524	-1.37869	0.106156	0.633	1	651	tags=40%, list=3%, signal=41%
early_WT_Ghet_full_c5	GO_POSITIVE_REGULATION_OF_ESTABLISHMENT_OF_PROTEIN_LOCALIZATION_TO_TELOMERE	10	-0.635339	-1.3783	0.111462	0.633511	1	3546	tags=50%, list=14%, signal=58%
early_WT_Ghet_full_c5	GO_2_ACYLGLYCEROL_O_ACYLTRANSFERASE_ACTIVITY	5	-0.777466	-1.37816	0.104578	0.633087	1	2773	tags=40%, list=11%, signal=45%
early_WT_Ghet_full_c5	GO_MEIOTIC_CHROMOSOME_SEGREGATION	78	-0.417414	-1.37783	0.0382452	0.633438	1	5458	tags=40%, list=22%, signal=51%
early_WT_Ghet_full_c5	GO_NEGATIVE_REGULATION_OF_PROTEIN_EXIT_FROM_ENDOPLASMIC_RETICULUM	9	-0.659369	-1.3778	0.111067	0.632539	1	1250	tags=33%, list=5%, signal=35%
early_WT_Ghet_full_c5	GO_METHIONINE_METABOLIC_PROCESS	7	-0.704763	-1.3765	0.11932	0.636881	1	5363	tags=57%, list=21%, signal=73%
early_WT_Ghet_full_c5	GO_RENAL_WATER_TRANSPORT	5	-0.766705	-1.37645	0.103659	0.636054	1	168	tags=20%, list=1%, signal=20%
early_WT_Ghet_full_c5	GO_FIBROBLAST_GROWTH_FACTOR_RECEPTOR_BINDING	18	-0.560778	-1.37627	0.0940632	0.635772	1	2976	tags=28%, list=12%, signal=31%
early_WT_Ghet_full_c5	GO_DNA_PROTECTION	5	-0.770576	-1.37596	0.103516	0.636041	1	4714	tags=80%, list=19%, signal=98%
early_WT_Ghet_full_c5	GO_CERAMIDE_1_PHOSPHATE_TRANSPORT	6	-0.731428	-1.37589	0.105202	0.63532	1	4131	tags=50%, list=16%, signal=60%
early_WT_Ghet_full_c5	GO_CELLULAR_AMINO_ACID_CATABOLIC_PROCESS	78	-0.417498	-1.37579	0.0348837	0.634731	1	4063	tags=29%, list=16%, signal=35%
early_WT_Ghet_full_c5	GO_POSITIVE_REGULATION_OF_ER_ASSOCIATED_UBIQUITIN_DEPENDENT_PROTEIN_CATABOLIC_PROCESS	7	-0.704132	-1.3755	0.114039	0.634914	1	1309	tags=43%, list=5%, signal=45%
early_WT_Ghet_full_c5	GO_RESPONSE_TO_ANTIBIOTIC	290	-0.354334	-1.37448	0.00440678	0.638152	1	5652	tags=36%, list=22%, signal=45%
early_WT_Ghet_full_c5	GO_NEGATIVE_REGULATION_OF_DNA_BIOSYNTHETIC_PROCESS	34	-0.484937	-1.37434	0.0698292	0.637726	1	5720	tags=47%, list=23%, signal=61%
early_WT_Ghet_full_c5	GO_SIGNAL_TRANSDUCTION_IN_RESPONSE_TO_DNA_DAMAGE	126	-0.388285	-1.37424	0.0234911	0.637099	1	5569	tags=43%, list=22%, signal=55%
early_WT_Ghet_full_c5	GO_ACTOMYOSIN_CONTRACTILE_RING_ORGANIZATION	6	-0.733677	-1.37336	0.115048	0.639769	1	2084	tags=50%, list=8%, signal=55%
early_WT_Ghet_full_c5	GO_INTERLEUKIN_1_ALPHA_SECRETION	5	-0.768025	-1.37313	0.102895	0.63972	1	4040	tags=60%, list=16%, signal=71%
early_WT_Ghet_full_c5	GO_VACUOLAR_TRANSPORT	132	-0.386497	-1.37293	0.0218716	0.639511	1	4217	tags=31%, list=17%, signal=37%
early_WT_Ghet_full_c5	GO_MCM_COMPLEX	11	-0.618007	-1.37287	0.115325	0.638774	1	2384	tags=45%, list=9%, signal=50%
early_WT_Ghet_full_c5	GO_ICOSANOID_BINDING	6	-0.73399	-1.37278	0.108434	0.638139	1	2170	tags=33%, list=9%, signal=36%
early_WT_Ghet_full_c5	GO_EPIBOLY	29	-0.494194	-1.37277	0.0781129	0.637179	1	3657	tags=38%, list=15%, signal=44%
early_WT_Ghet_full_c5	GO_REGULATION_OF_TELOMERE_MAINTENANCE	77	-0.415647	-1.3726	0.0364963	0.636905	1	4417	tags=36%, list=18%, signal=44%
early_WT_Ghet_full_c5	GO_LIGASE_ACTIVITY_FORMING_CARBON_SULFUR_BONDS	37	-0.472229	-1.37234	0.0646472	0.636988	1	2715	tags=30%, list=11%, signal=33%
early_WT_Ghet_full_c5	GO_CELLULAR_RESPONSE_TO_EXTRACELLULAR_STIMULUS	240	-0.360258	-1.3719	0.00880759	0.637762	1	3601	tags=25%, list=14%, signal=29%
early_WT_Ghet_full_c5	GO_MEMBRANE_DISASSEMBLY	16	-0.568781	-1.37136	0.108594	0.639029	1	2605	tags=50%, list=10%, signal=56%
early_WT_Ghet_full_c5	GO_FEMALE_MEIOSIS_CHROMOSOME_SEGREGATION	5	-0.755973	-1.37121	0.11352	0.638662	1	5017	tags=80%, list=20%, signal=100%
early_WT_Ghet_full_c5	GO_CLATHRIN_COAT_ASSEMBLY	19	-0.54525	-1.37112	0.0901515	0.638034	1	5060	tags=47%, list=20%, signal=59%
early_WT_Ghet_full_c5	GO_SMALL_MOLECULE_METABOLIC_PROCESS	1517	-0.316914	-1.37103	0	0.637421	1	4472	tags=26%, list=18%, signal=30%
early_WT_Ghet_full_c5	GO_LARGE_RIBOSOMAL_SUBUNIT	119	-0.390324	-1.37055	0.0253843	0.638398	1	3337	tags=31%, list=13%, signal=36%
early_WT_Ghet_full_c5	GO_GUANYLATE_KINASE_ACTIVITY	8	-0.680648	-1.3704	0.122596	0.637998	1	2248	tags=38%, list=9%, signal=41%
early_WT_Ghet_full_c5	GO_OXALATE_TRANSMEMBRANE_TRANSPORTER_ACTIVITY	8	-0.677632	-1.36995	0.113001	0.638877	1	3854	tags=50%, list=15%, signal=59%
early_WT_Ghet_full_c5	GO_RESPONSE_TO_EXTRACELLULAR_STIMULUS	460	-0.338874	-1.36967	0.000643294	0.639037	1	3845	tags=24%, list=15%, signal=28%
early_WT_Ghet_full_c5	GO_METAPHASE_ANAPHASE_TRANSITION_OF_CELL_CYCLE	54	-0.439081	-1.36966	0.0493033	0.638097	1	3592	tags=43%, list=14%, signal=50%
early_WT_Ghet_full_c5	GO_NEGATIVE_REGULATION_OF_AMYLOID_BETA_CLEARANCE	5	-0.768416	-1.36963	0.110632	0.637252	1	5588	tags=80%, list=22%, signal=103%
early_WT_Ghet_full_c5	GO_CERAMIDE_1_PHOSPHATE_BINDING	6	-0.731428	-1.36961	0.1112	0.636356	1	4131	tags=50%, list=16%, signal=60%
early_WT_Ghet_full_c5	GO_NEUROFIBRILLARY_TANGLE	5	-0.763069	-1.36947	0.113394	0.635941	1	4745	tags=80%, list=19%, signal=99%
early_WT_Ghet_full_c5	GO_REGULATION_OF_SISTER_CHROMATID_SEGREGATION	77	-0.414566	-1.36942	0.0413465	0.635168	1	5026	tags=44%, list=20%, signal=55%
early_WT_Ghet_full_c5	GO_OXIDOREDUCTASE_ACTIVITY_ACTING_ON_PAIRED_DONORS_WITH_INCORPORATION_OR_REDUCTION_OF_MOLECULAR_OXYGEN_NAD_P_H_AS_ONE_DONOR_AND_INCORPORATION_OF_ONE_ATOM_OF_OXYGEN	29	-0.501485	-1.36892	0.0791699	0.636234	1	1172	tags=17%, list=5%, signal=18%
early_WT_Ghet_full_c5	GO_ESCRT_I_COMPLEX	10	-0.646159	-1.36883	0.111329	0.635646	1	5763	tags=70%, list=23%, signal=91%
early_WT_Ghet_full_c5	GO_ION_ANTIPORTER_ACTIVITY	52	-0.444162	-1.36875	0.0589561	0.635031	1	3854	tags=25%, list=15%, signal=29%
early_WT_Ghet_full_c5	GO_POSITIVE_REGULATION_OF_CELL_CYCLE	358	-0.345798	-1.36839	0.00395387	0.635536	1	4293	tags=32%, list=17%, signal=38%
early_WT_Ghet_full_c5	GO_G_PROTEIN_COUPLED_NUCLEOTIDE_RECEPTOR_ACTIVITY	11	-0.627561	-1.36834	0.117038	0.634776	1	922	tags=18%, list=4%, signal=19%
early_WT_Ghet_full_c5	GO_SECRETORY_GRANULE_LOCALIZATION	10	-0.640108	-1.36799	0.118242	0.635224	1	4454	tags=30%, list=18%, signal=36%
early_WT_Ghet_full_c5	GO_MRNA_SPLICE_SITE_SELECTION	43	-0.459048	-1.36705	0.0620329	0.638097	1	5855	tags=40%, list=23%, signal=51%
early_WT_Ghet_full_c5	GO_RESPONSE_TO_RADIATION	406	-0.341679	-1.36666	0.00228385	0.638678	1	5126	tags=34%, list=20%, signal=42%
early_WT_Ghet_full_c5	GO_POSITIVE_REGULATION_OF_NEURON_DEATH	79	-0.415379	-1.36613	0.0430622	0.639844	1	4191	tags=35%, list=17%, signal=42%
early_WT_Ghet_full_c5	GO_MYOFILAMENT	32	-0.484617	-1.36559	0.084533	0.641057	1	2424	tags=22%, list=10%, signal=24%
early_WT_Ghet_full_c5	GO_TRANSLATION_REGULATOR_ACTIVITY	134	-0.380275	-1.36533	0.02555	0.641135	1	4424	tags=36%, list=18%, signal=43%
early_WT_Ghet_full_c5	GO_OXIDOREDUCTASE_ACTIVITY_ACTING_ON_THE_CH_CH_GROUP_OF_DONORS_NAD_OR_NADP_AS_ACCEPTOR	25	-0.507197	-1.3651	0.0852447	0.641149	1	2310	tags=36%, list=9%, signal=40%
early_WT_Ghet_full_c5	GO_REGULATION_OF_VASCULAR_SMOOTH_MUSCLE_CONTRACTION	7	-0.69548	-1.36424	0.123131	0.643599	1	2193	tags=43%, list=9%, signal=47%
early_WT_Ghet_full_c5	GO_HISTONE_METHYLTRANSFERASE_ACTIVITY_H3_K36_SPECIFIC_	8	-0.671192	-1.36406	0.124206	0.643419	1	1883	tags=38%, list=7%, signal=41%
early_WT_Ghet_full_c5	GO_TRANSDIFFERENTIATION	5	-0.769626	-1.36375	0.114376	0.643737	1	196	tags=20%, list=1%, signal=20%
early_WT_Ghet_full_c5	GO_ALPHA_ACTININ_BINDING	29	-0.49226	-1.36359	0.0830258	0.643467	1	2274	tags=21%, list=9%, signal=23%
early_WT_Ghet_full_c5	GO_MESODERMAL_CELL_FATE_SPECIFICATION	10	-0.63518	-1.36327	0.108382	0.643791	1	2683	tags=30%, list=11%, signal=34%
early_WT_Ghet_full_c5	GO_POSITIVE_REGULATION_OF_NEUROLOGICAL_SYSTEM_PROCESS	52	-0.439634	-1.36187	0.0597507	0.648509	1	3955	tags=29%, list=16%, signal=34%
early_WT_Ghet_full_c5	GO_MITOCHONDRIAL_DNA_REPAIR	5	-0.761247	-1.36169	0.111244	0.648255	1	3949	tags=60%, list=16%, signal=71%
early_WT_Ghet_full_c5	GO_POSITIVE_REGULATION_OF_TOLL_LIKE_RECEPTOR_4_SIGNALING_PATHWAY	7	-0.706678	-1.36148	0.119287	0.648189	1	4753	tags=43%, list=19%, signal=53%
early_WT_Ghet_full_c5	GO_MODULATION_OF_EXCITATORY_POSTSYNAPTIC_POTENTIAL	35	-0.473262	-1.36138	0.0800451	0.647605	1	4208	tags=37%, list=17%, signal=45%
early_WT_Ghet_full_c5	GO_REGULATION_OF_CELL_CYCLE_PROCESS	713	-0.326675	-1.36096	0	0.648406	1	4697	tags=31%, list=19%, signal=38%
early_WT_Ghet_full_c5	GO_AMIDE_BIOSYNTHETIC_PROCESS	739	-0.325811	-1.36091	0	0.64762	1	4538	tags=31%, list=18%, signal=37%
early_WT_Ghet_full_c5	GO_COFACTOR_METABOLIC_PROCESS	406	-0.339651	-1.36082	0.00165948	0.647038	1	3634	tags=25%, list=14%, signal=29%
early_WT_Ghet_full_c5	GO_MICROTUBULE_POLYMERIZATION	71	-0.416078	-1.36071	0.0468808	0.64654	1	4593	tags=38%, list=18%, signal=46%
early_WT_Ghet_full_c5	GO_CELL_BODY_MEMBRANE	24	-0.513389	-1.36031	0.0888391	0.6472	1	4433	tags=21%, list=18%, signal=25%
early_WT_Ghet_full_c5	GO_RRNA_TRANSPORT	6	-0.71837	-1.36001	0.130624	0.647464	1	18	tags=17%, list=0%, signal=17%
early_WT_Ghet_full_c5	GO_MYELOID_CELL_APOPTOTIC_PROCESS	27	-0.499976	-1.35979	0.083429	0.647436	1	3539	tags=26%, list=14%, signal=30%
early_WT_Ghet_full_c5	GO_CHROMOSOME_CONDENSATION	29	-0.494775	-1.35949	0.0849233	0.647751	1	2605	tags=34%, list=10%, signal=38%
early_WT_Ghet_full_c5	GO_ARGININE_CATABOLIC_PROCESS	11	-0.617343	-1.35907	0.116089	0.648451	1	3575	tags=36%, list=14%, signal=42%
early_WT_Ghet_full_c5	GO_NEGATIVE_REGULATION_OF_MICROTUBULE_DEPOLYMERIZATION	23	-0.517827	-1.35894	0.0931559	0.648038	1	3239	tags=43%, list=13%, signal=50%
early_WT_Ghet_full_c5	GO_CHROMOSOME_SEPARATION	88	-0.40377	-1.3583	0.0357143	0.649714	1	4662	tags=40%, list=19%, signal=49%
early_WT_Ghet_full_c5	GO_DENDRITE_CYTOPLASM	33	-0.47777	-1.35773	0.0803571	0.6511	1	4427	tags=33%, list=18%, signal=40%
early_WT_Ghet_full_c5	GO_INTERLEUKIN_23_MEDIATED_SIGNALING_PATHWAY	9	-0.647962	-1.35767	0.11646	0.650378	1	120	tags=11%, list=0%, signal=11%
early_WT_Ghet_full_c5	GO_POSITIVE_REGULATION_OF_MICROTUBULE_POLYMERIZATION_OR_DEPOLYMERIZATION	31	-0.486141	-1.35746	0.0801342	0.650302	1	4593	tags=48%, list=18%, signal=59%
early_WT_Ghet_full_c5	GO_REGULATION_OF_ERYTHROCYTE_DIFFERENTIATION	43	-0.452638	-1.35746	0.062732	0.649373	1	5709	tags=47%, list=23%, signal=60%
early_WT_Ghet_full_c5	GO_CLUSTER_OF_ACTIN_BASED_CELL_PROJECTIONS	127	-0.382751	-1.35743	0.0260901	0.648565	1	2377	tags=19%, list=9%, signal=21%
early_WT_Ghet_full_c5	GO_MITOCHONDRION_LOCALIZATION	42	-0.4575	-1.35741	0.0674574	0.647709	1	4687	tags=31%, list=19%, signal=38%
early_WT_Ghet_full_c5	GO_REGULATION_OF_TRANSFERASE_ACTIVITY	885	-0.321405	-1.35732	0	0.647146	1	3845	tags=24%, list=15%, signal=27%
early_WT_Ghet_full_c5	GO_CELLULAR_RESPONSE_TO_TOPOLOGICALLY_INCORRECT_PROTEIN	147	-0.375545	-1.35716	0.0226293	0.646835	1	4991	tags=35%, list=20%, signal=44%
early_WT_Ghet_full_c5	GO_POSITIVE_REGULATION_OF_ERYTHROCYTE_DIFFERENTIATION	27	-0.499109	-1.35693	0.080542	0.646877	1	4344	tags=33%, list=17%, signal=40%
early_WT_Ghet_full_c5	GO_CENTROSOME	486	-0.334004	-1.35685	0.00196464	0.646259	1	4230	tags=30%, list=17%, signal=36%
early_WT_Ghet_full_c5	GO_MAINTENANCE_OF_PRESYNAPTIC_ACTIVE_ZONE_STRUCTURE	5	-0.753811	-1.35673	0.129937	0.645821	1	5735	tags=60%, list=23%, signal=78%
early_WT_Ghet_full_c5	GO_DNA_TOPOISOMERASE_BINDING	5	-0.757703	-1.35672	0.122029	0.644957	1	1883	tags=40%, list=7%, signal=43%
early_WT_Ghet_full_c5	GO_AMIDINE_LYASE_ACTIVITY	7	-0.697259	-1.35617	0.129058	0.646254	1	471	tags=29%, list=2%, signal=29%
early_WT_Ghet_full_c5	GO_HISTONE_EXCHANGE	43	-0.455071	-1.35594	0.0680707	0.646247	1	4957	tags=47%, list=20%, signal=58%
early_WT_Ghet_full_c5	GO_RIBOSOME	232	-0.357342	-1.35493	0.010749	0.649351	1	2749	tags=25%, list=11%, signal=28%
early_WT_Ghet_full_c5	GO_PROTEIN_TRANSPORT_INTO_MEMBRANE_RAFT	5	-0.758159	-1.35489	0.119638	0.648613	1	5151	tags=80%, list=20%, signal=101%
early_WT_Ghet_full_c5	GO_RESPONSE_TO_FUNGUS	30	-0.488992	-1.35461	0.0853293	0.648796	1	2788	tags=17%, list=11%, signal=19%
early_WT_Ghet_full_c5	GO_NEGATIVE_REGULATION_OF_GTPASE_ACTIVITY	44	-0.450476	-1.35449	0.0693663	0.648333	1	5760	tags=45%, list=23%, signal=59%
early_WT_Ghet_full_c5	GO_POSITIVE_REGULATION_OF_PROTEIN_POLYMERIZATION	129	-0.381055	-1.35446	0.0253913	0.647562	1	4622	tags=31%, list=18%, signal=38%
early_WT_Ghet_full_c5	GO_ALPHA_DNA_POLYMERASE_PRIMASE_COMPLEX	5	-0.759113	-1.35398	0.114263	0.648572	1	6066	tags=100%, list=24%, signal=132%
early_WT_Ghet_full_c5	GO_MICROTUBULE_POLYMERIZATION_OR_DEPOLYMERIZATION	107	-0.392378	-1.35395	0.0392157	0.647796	1	4908	tags=36%, list=20%, signal=44%
early_WT_Ghet_full_c5	GO_MICROTUBULE_CYTOSKELETON_ORGANIZATION	513	-0.331951	-1.3538	0.000319387	0.647484	1	4682	tags=30%, list=19%, signal=36%
early_WT_Ghet_full_c5	GO_REGULATION_OF_NUCLEASE_ACTIVITY	20	-0.531914	-1.35353	0.108119	0.647633	1	2526	tags=25%, list=10%, signal=28%
early_WT_Ghet_full_c5	GO_LIPOPROTEIN_PARTICLE_RECEPTOR_ACTIVITY	14	-0.58104	-1.35329	0.107309	0.647723	1	673	tags=21%, list=3%, signal=22%
early_WT_Ghet_full_c5	GO_POSITIVE_REGULATION_OF_CHROMATIN_ORGANIZATION	93	-0.399019	-1.3531	0.039646	0.64757	1	3307	tags=30%, list=13%, signal=35%
early_WT_Ghet_full_c5	GO_NEGATIVE_REGULATION_OF_CYTOKINESIS	6	-0.723905	-1.35248	0.124464	0.649143	1	5685	tags=67%, list=23%, signal=86%
early_WT_Ghet_full_c5	GO_DNA_LIGATION_INVOLVED_IN_DNA_REPAIR	9	-0.644086	-1.35246	0.131413	0.64834	1	2864	tags=44%, list=11%, signal=50%
early_WT_Ghet_full_c5	GO_DENDRITIC_CELL_MIGRATION	18	-0.542395	-1.35245	0.102377	0.647469	1	837	tags=17%, list=3%, signal=17%
early_WT_Ghet_full_c5	GO_DOUBLE_STRAND_BREAK_REPAIR	216	-0.357522	-1.35245	0.0162574	0.646567	1	3619	tags=28%, list=14%, signal=32%
early_WT_Ghet_full_c5	GO_TORC1_SIGNALING	37	-0.463592	-1.35244	0.0634218	0.645731	1	3802	tags=38%, list=15%, signal=45%
early_WT_Ghet_full_c5	GO_METAPHASE_PLATE_CONGRESSION	55	-0.433739	-1.35237	0.0690037	0.645093	1	5017	tags=45%, list=20%, signal=57%
early_WT_Ghet_full_c5	GO_PEPTIDE_BIOSYNTHETIC_PROCESS	621	-0.328811	-1.35224	0.000636132	0.644709	1	4538	tags=32%, list=18%, signal=38%
early_WT_Ghet_full_c5	GO_HISTONE_KINASE_ACTIVITY	17	-0.551943	-1.35202	0.110239	0.644671	1	1159	tags=29%, list=5%, signal=31%
early_WT_Ghet_full_c5	GO_FATTY_ACID_ELONGATION_SATURATED_FATTY_ACID	7	-0.685947	-1.352	0.141895	0.643883	1	2552	tags=29%, list=10%, signal=32%
early_WT_Ghet_full_c5	GO_FATTY_ACYL_COA_BIOSYNTHETIC_PROCESS	31	-0.481507	-1.35182	0.0868252	0.64367	1	3202	tags=32%, list=13%, signal=37%
early_WT_Ghet_full_c5	GO_PHOSPHATIDYLINOSITOL_METABOLIC_PROCESS	96	-0.396948	-1.35167	0.0412894	0.643401	1	5990	tags=44%, list=24%, signal=57%
early_WT_Ghet_full_c5	GO_HEMOGLOBIN_BIOSYNTHETIC_PROCESS	8	-0.665671	-1.35164	0.125838	0.6426	1	5301	tags=50%, list=21%, signal=63%
early_WT_Ghet_full_c5	GO_PYRIMIDINE_NUCLEOSIDE_MONOPHOSPHATE_BIOSYNTHETIC_PROCESS	16	-0.560304	-1.35142	0.113503	0.642614	1	4104	tags=38%, list=16%, signal=45%
early_WT_Ghet_full_c5	GO_PYRIMIDINE_NUCLEOSIDE_BIOSYNTHETIC_PROCESS	15	-0.570297	-1.35137	0.114066	0.641907	1	4104	tags=47%, list=16%, signal=56%
early_WT_Ghet_full_c5	GO_CDP_CHOLINE_PATHWAY	7	-0.689268	-1.35094	0.136134	0.642756	1	7260	tags=86%, list=29%, signal=120%
early_WT_Ghet_full_c5	GO_TRANSCYTOSIS	17	-0.552104	-1.35084	0.108838	0.64225	1	7185	tags=59%, list=29%, signal=82%
early_WT_Ghet_full_c5	GO_ORGANIC_ACID_METABOLIC_PROCESS	793	-0.322864	-1.35059	0.000308261	0.64239	1	4465	tags=26%, list=18%, signal=31%
early_WT_Ghet_full_c5	GO_ANCHORING_JUNCTION	532	-0.331018	-1.35046	0.00293064	0.642	1	5306	tags=36%, list=21%, signal=44%
early_WT_Ghet_full_c5	GO_GPI_ANCHOR_TRANSAMIDASE_COMPLEX	5	-0.750697	-1.35013	0.125345	0.642434	1	3594	tags=80%, list=14%, signal=93%
early_WT_Ghet_full_c5	GO_ORGAN_OR_TISSUE_SPECIFIC_IMMUNE_RESPONSE	16	-0.553874	-1.34986	0.105545	0.642649	1	2761	tags=31%, list=11%, signal=35%
early_WT_Ghet_full_c5	GO_REGULATION_OF_TUBULIN_DEACETYLATION	9	-0.643985	-1.34978	0.12988	0.642072	1	5137	tags=67%, list=20%, signal=84%
early_WT_Ghet_full_c5	GO_REGULATION_OF_TELOMERE_MAINTENANCE_VIA_TELOMERE_LENGTHENING	60	-0.427634	-1.3494	0.0575646	0.642681	1	4656	tags=38%, list=19%, signal=47%
early_WT_Ghet_full_c5	GO_SIGNAL_TRANSDUCTION_INVOLVED_IN_CELL_CYCLE_CHECKPOINT	71	-0.414905	-1.3491	0.0544662	0.642954	1	5469	tags=48%, list=22%, signal=61%
early_WT_Ghet_full_c5	GO_MHC_CLASS_II_PROTEIN_BINDING	5	-0.75184	-1.34891	0.134623	0.642852	1	675	tags=40%, list=3%, signal=41%
early_WT_Ghet_full_c5	GO_ARACHIDONIC_ACID_BINDING	5	-0.746313	-1.34851	0.136629	0.643536	1	2170	tags=40%, list=9%, signal=44%
early_WT_Ghet_full_c5	GO_RESPONSE_TO_FATTY_ACID	74	-0.410988	-1.34797	0.0529753	0.644838	1	1602	tags=18%, list=6%, signal=19%
early_WT_Ghet_full_c5	GO_LOW_DENSITY_LIPOPROTEIN_PARTICLE_RECEPTOR_ACTIVITY	12	-0.594295	-1.34783	0.118611	0.64451	1	673	tags=25%, list=3%, signal=26%
early_WT_Ghet_full_c5	GO_LIGASE_ACTIVITY	119	-0.382996	-1.34765	0.0303458	0.644336	1	3374	tags=28%, list=13%, signal=32%
early_WT_Ghet_full_c5	GO_REGULATION_OF_CELL_CYCLE_PHASE_TRANSITION	423	-0.335728	-1.34755	0.00330907	0.643868	1	4665	tags=33%, list=19%, signal=40%
early_WT_Ghet_full_c5	GO_INOSITOL_TETRAKISPHOSPHATE_PHOSPHATASE_ACTIVITY	5	-0.752395	-1.34712	0.126003	0.644651	1	6235	tags=100%, list=25%, signal=133%
early_WT_Ghet_full_c5	GO_RNA_POLYMERASE_II_ACTIVATING_TRANSCRIPTION_FACTOR_BINDING	35	-0.471592	-1.34704	0.0813697	0.644145	1	5960	tags=63%, list=24%, signal=82%
early_WT_Ghet_full_c5	GO_PENTOSE_METABOLIC_PROCESS	6	-0.721124	-1.34687	0.135264	0.643904	1	6276	tags=67%, list=25%, signal=89%
early_WT_Ghet_full_c5	GO_SERINE_FAMILY_AMINO_ACID_BIOSYNTHETIC_PROCESS	19	-0.538843	-1.34655	0.107419	0.644292	1	5379	tags=47%, list=21%, signal=60%
early_WT_Ghet_full_c5	GO_RESPONSE_TO_CATECHOLAMINE	37	-0.463303	-1.3464	0.0823529	0.644013	1	2310	tags=27%, list=9%, signal=30%
early_WT_Ghet_full_c5	GO_RNA_CATABOLIC_PROCESS	378	-0.338955	-1.34617	0.00331016	0.644076	1	3335	tags=27%, list=13%, signal=30%
early_WT_Ghet_full_c5	GO_ARGININE_TRANSPORT	9	-0.648379	-1.34599	0.132864	0.643913	1	5159	tags=56%, list=21%, signal=70%
early_WT_Ghet_full_c5	GO_FOREBRAIN_NEUROBLAST_DIVISION	7	-0.688708	-1.34559	0.135978	0.644636	1	2683	tags=43%, list=11%, signal=48%
early_WT_Ghet_full_c5	GO_MEIOTIC_CELL_CYCLE_PROCESS	167	-0.367475	-1.34555	0.0216103	0.643914	1	3484	tags=23%, list=14%, signal=27%
early_WT_Ghet_full_c5	GO_PROTEIN_DNA_COMPLEX	103	-0.390843	-1.34553	0.0362216	0.643153	1	5879	tags=45%, list=23%, signal=58%
early_WT_Ghet_full_c5	GO_ORGANELLE_TRANSPORT_ALONG_MICROTUBULE	79	-0.402422	-1.34533	0.0479678	0.643092	1	3368	tags=24%, list=13%, signal=28%
early_WT_Ghet_full_c5	GO_CELL_ADHESION_MOLECULE_BINDING	452	-0.33353	-1.34533	0.00259235	0.642242	1	5302	tags=35%, list=21%, signal=43%
early_WT_Ghet_full_c5	GO_MONOSACCHARIDE_BIOSYNTHETIC_PROCESS	84	-0.401748	-1.34523	0.0480524	0.641808	1	3555	tags=27%, list=14%, signal=32%
early_WT_Ghet_full_c5	GO_SPINDLE_ASSEMBLY	101	-0.39282	-1.34506	0.0406742	0.641632	1	2981	tags=27%, list=12%, signal=30%
early_WT_Ghet_full_c5	GO_CD40_SIGNALING_PATHWAY	6	-0.71609	-1.34478	0.141953	0.641847	1	749	tags=33%, list=3%, signal=34%
early_WT_Ghet_full_c5	GO_MYOBLAST_DIFFERENTIATION	73	-0.40918	-1.34474	0.0525751	0.641162	1	5830	tags=47%, list=23%, signal=60%
early_WT_Ghet_full_c5	GO_REGULATION_OF_NUCLEAR_DIVISION	193	-0.361866	-1.34473	0.015035	0.64034	1	4497	tags=35%, list=18%, signal=42%
early_WT_Ghet_full_c5	GO_CELL_BODY_FIBER	7	-0.686875	-1.3445	0.136817	0.640433	1	2310	tags=43%, list=9%, signal=47%
early_WT_Ghet_full_c5	GO_POSITIVE_REGULATION_OF_GASTRULATION	6	-0.720422	-1.34345	0.138733	0.643621	1	240	tags=17%, list=1%, signal=17%
early_WT_Ghet_full_c5	GO_SPINDLE_MIDZONE	34	-0.472031	-1.34335	0.0867966	0.643137	1	3172	tags=32%, list=13%, signal=37%
early_WT_Ghet_full_c5	GO_CHAPERONE_MEDIATED_AUTOPHAGY	16	-0.557664	-1.34284	0.122888	0.644295	1	4832	tags=56%, list=19%, signal=70%
early_WT_Ghet_full_c5	GO_NEGATIVE_REGULATION_OF_FATTY_ACID_BIOSYNTHETIC_PROCESS	13	-0.591033	-1.34248	0.123308	0.644868	1	1927	tags=31%, list=8%, signal=33%
early_WT_Ghet_full_c5	GO_GPI_ANCHOR_TRANSAMIDASE_ACTIVITY	5	-0.750697	-1.34217	0.133817	0.645237	1	3594	tags=80%, list=14%, signal=93%
early_WT_Ghet_full_c5	GO_SPINDLE_ORGANIZATION	162	-0.368075	-1.34212	0.0215853	0.644578	1	4682	tags=37%, list=19%, signal=45%
early_WT_Ghet_full_c5	GO_OXIDOREDUCTASE_ACTIVITY_ACTING_ON_CH_OH_GROUP_OF_DONORS	114	-0.382477	-1.34198	0.0413768	0.644302	1	3737	tags=27%, list=15%, signal=32%
early_WT_Ghet_full_c5	GO_NEGATIVE_REGULATION_OF_PROTEIN_CATABOLIC_PROCESS	116	-0.38348	-1.34183	0.034407	0.644047	1	5328	tags=38%, list=21%, signal=48%
early_WT_Ghet_full_c5	GO_REGULATION_OF_SUPRAMOLECULAR_FIBER_ORGANIZATION	328	-0.341718	-1.34156	0.0076769	0.644236	1	4622	tags=29%, list=18%, signal=35%
early_WT_Ghet_full_c5	GO_K63_LINKED_POLYUBIQUITIN_MODIFICATION_DEPENDENT_PROTEIN_BINDING	21	-0.524642	-1.34151	0.10187	0.643616	1	3409	tags=33%, list=14%, signal=39%
early_WT_Ghet_full_c5	GO_BRUSH_BORDER_MEMBRANE	41	-0.454112	-1.34057	0.0829662	0.646419	1	2182	tags=20%, list=9%, signal=21%
early_WT_Ghet_full_c5	GO_HISTONE_BINDING	186	-0.362011	-1.34057	0.0157068	0.64561	1	4274	tags=31%, list=17%, signal=37%
early_WT_Ghet_full_c5	GO_PURINE_NUCLEOTIDE_SALVAGE	7	-0.689702	-1.33995	0.137344	0.647155	1	3892	tags=57%, list=15%, signal=68%
early_WT_Ghet_full_c5	GO_MUSCLE_STRUCTURE_DEVELOPMENT	556	-0.327885	-1.33971	0.000976562	0.647247	1	3981	tags=25%, list=16%, signal=29%
early_WT_Ghet_full_c5	GO_INORGANIC_ANION_TRANSPORT	142	-0.373167	-1.33966	0.0274119	0.646626	1	3919	tags=22%, list=16%, signal=26%
early_WT_Ghet_full_c5	GO_NEGATIVE_REGULATION_OF_CELL_CYCLE_G1_S_PHASE_TRANSITION	102	-0.387926	-1.33959	0.0358177	0.646058	1	5684	tags=46%, list=23%, signal=59%
early_WT_Ghet_full_c5	GO_ENHANCER_BINDING	112	-0.383887	-1.33933	0.0344828	0.646202	1	3432	tags=24%, list=14%, signal=28%
early_WT_Ghet_full_c5	GO_VINCULIN_BINDING	10	-0.624657	-1.33897	0.13035	0.646723	1	5538	tags=60%, list=22%, signal=77%
early_WT_Ghet_full_c5	GO_PROTEIN_MATURATION_BY_4FE_4S_CLUSTER_TRANSFER	5	-0.747265	-1.33801	0.142457	0.649654	1	55	tags=20%, list=0%, signal=20%
early_WT_Ghet_full_c5	GO_ONE_CARBON_METABOLIC_PROCESS	24	-0.510161	-1.33741	0.101167	0.651159	1	3634	tags=29%, list=14%, signal=34%
early_WT_Ghet_full_c5	GO_REGULATION_OF_SMAD_PROTEIN_COMPLEX_ASSEMBLY	5	-0.752144	-1.3372	0.134123	0.651128	1	6233	tags=80%, list=25%, signal=106%
early_WT_Ghet_full_c5	GO_POLYAMINE_METABOLIC_PROCESS	10	-0.624825	-1.33671	0.141565	0.652225	1	6172	tags=60%, list=25%, signal=79%
early_WT_Ghet_full_c5	GO_RESPONSE_TO_INTERLEUKIN_4	32	-0.470663	-1.3364	0.0916573	0.652592	1	4184	tags=31%, list=17%, signal=37%
early_WT_Ghet_full_c5	GO_PLATELET_MORPHOGENESIS	19	-0.532808	-1.33615	0.113895	0.652748	1	7023	tags=68%, list=28%, signal=95%
early_WT_Ghet_full_c5	GO_REGULATION_OF_FC_RECEPTOR_MEDIATED_STIMULATORY_SIGNALING_PATHWAY	10	-0.623178	-1.33588	0.136527	0.652953	1	4990	tags=50%, list=20%, signal=62%
early_WT_Ghet_full_c5	GO_REGULATION_OF_STORE_OPERATED_CALCIUM_ENTRY	13	-0.581066	-1.33586	0.122055	0.652218	1	4934	tags=46%, list=20%, signal=57%
early_WT_Ghet_full_c5	GO_COFACTOR_BIOSYNTHETIC_PROCESS	203	-0.357041	-1.33567	0.0172297	0.652091	1	3429	tags=26%, list=14%, signal=29%
early_WT_Ghet_full_c5	GO_REGULATION_OF_TOLL_LIKE_RECEPTOR_4_SIGNALING_PATHWAY	17	-0.547272	-1.33552	0.110173	0.651857	1	1867	tags=24%, list=7%, signal=25%
early_WT_Ghet_full_c5	GO_ENDOTHELIAL_CELL_APOPTOTIC_PROCESS	45	-0.440018	-1.3352	0.0709677	0.652277	1	5160	tags=38%, list=21%, signal=47%
early_WT_Ghet_full_c5	GO_FATTY_ACID_METABOLIC_PROCESS	234	-0.349832	-1.33514	0.0139361	0.65168	1	2904	tags=20%, list=12%, signal=22%
early_WT_Ghet_full_c5	GO_PERIPHERAL_NERVOUS_SYSTEM_MYELIN_MAINTENANCE	7	-0.683327	-1.33487	0.15004	0.651869	1	313	tags=14%, list=1%, signal=14%
early_WT_Ghet_full_c5	GO_ERYTHROCYTE_HOMEOSTASIS	110	-0.382025	-1.33473	0.0424919	0.651583	1	3755	tags=26%, list=15%, signal=31%
early_WT_Ghet_full_c5	GO_POSITIVE_REGULATION_OF_DNA_DEPENDENT_DNA_REPLICATION	11	-0.609518	-1.33468	0.135934	0.65097	1	7419	tags=82%, list=29%, signal=116%
early_WT_Ghet_full_c5	GO_PROTEIN_O_LINKED_FUCOSYLATION	8	-0.659578	-1.3346	0.130094	0.650435	1	2752	tags=38%, list=11%, signal=42%
early_WT_Ghet_full_c5	GO_RESPONSE_TO_METAL_ION	337	-0.337325	-1.33438	0.00425532	0.650477	1	4164	tags=26%, list=17%, signal=30%
early_WT_Ghet_full_c5	GO_DNA_TOPOLOGICAL_CHANGE	11	-0.605174	-1.3343	0.133155	0.649963	1	2633	tags=27%, list=10%, signal=30%
early_WT_Ghet_full_c5	GO_POSITIVE_REGULATION_OF_STRESS_FIBER_ASSEMBLY	51	-0.431585	-1.33423	0.0758798	0.649422	1	4516	tags=37%, list=18%, signal=45%
early_WT_Ghet_full_c5	GO_TETRAHYDROFOLATE_METABOLIC_PROCESS	13	-0.58271	-1.33415	0.13501	0.648895	1	2038	tags=31%, list=8%, signal=33%
early_WT_Ghet_full_c5	GO_POSITIVE_REGULATION_OF_HISTONE_DEACETYLATION	17	-0.547927	-1.33379	0.119665	0.649455	1	5435	tags=47%, list=22%, signal=60%
early_WT_Ghet_full_c5	GO_ISOPENTENYL_DIPHOSPHATE_BIOSYNTHETIC_PROCESS	5	-0.743025	-1.33363	0.150729	0.649301	1	3274	tags=60%, list=13%, signal=69%
early_WT_Ghet_full_c5	GO_NEPHRIC_DUCT_MORPHOGENESIS	10	-0.621608	-1.33334	0.139453	0.649601	1	7907	tags=60%, list=31%, signal=87%
early_WT_Ghet_full_c5	GO_SULFIDE_OXIDATION	5	-0.745829	-1.33331	0.144836	0.64887	1	5003	tags=80%, list=20%, signal=100%
early_WT_Ghet_full_c5	GO_SNORNA_METABOLIC_PROCESS	5	-0.745305	-1.33321	0.1368	0.648455	1	3603	tags=80%, list=14%, signal=93%
early_WT_Ghet_full_c5	GO_NEGATIVE_REGULATION_OF_EPITHELIAL_CELL_APOPTOTIC_PROCESS	33	-0.468618	-1.33244	0.0983114	0.650638	1	4803	tags=36%, list=19%, signal=45%
early_WT_Ghet_full_c5	GO_TETRAPYRROLE_BINDING	115	-0.382036	-1.3322	0.0360071	0.650743	1	3845	tags=23%, list=15%, signal=27%
early_WT_Ghet_full_c5	GO_MINUS_END_DIRECTED_ORGANELLE_TRANSPORT_ALONG_MICROTUBULE	5	-0.74282	-1.33203	0.142629	0.650599	1	1983	tags=40%, list=8%, signal=43%
early_WT_Ghet_full_c5	GO_NUCLEAR_MIGRATION_ALONG_MICROTUBULE	5	-0.743343	-1.33167	0.136078	0.651191	1	1686	tags=40%, list=7%, signal=43%
early_WT_Ghet_full_c5	GO_INTRAMOLECULAR_OXIDOREDUCTASE_ACTIVITY	41	-0.448572	-1.33159	0.0892207	0.650701	1	3730	tags=37%, list=15%, signal=43%
early_WT_Ghet_full_c5	GO_SYMMETRIC_SYNAPSE	9	-0.645578	-1.3315	0.137363	0.650222	1	758	tags=22%, list=3%, signal=23%
early_WT_Ghet_full_c5	GO_CELLULAR_AMIDE_METABOLIC_PROCESS	894	-0.315803	-1.33128	0	0.650261	1	4083	tags=29%, list=16%, signal=33%
early_WT_Ghet_full_c5	GO_FATTY_ACID_LIGASE_ACTIVITY	18	-0.533855	-1.33117	0.115474	0.649892	1	2705	tags=22%, list=11%, signal=25%
[truncated: 29,866 more rows]

## Sheet: c2_WT>Mut or Early>Late
Comparison	c2_Signature	SIZE	ES	NES	NOM p-val	FDR q-val	FWER p-val	RANK AT MAX	LEADING EDGE
[truncated: 16,664 more rows]

## Sheet: c2_Mut>WT or Late>Early
Comparison	c2_Signature	SIZE	ES	NES	NOM p-val	FDR q-val	FWER p-val	RANK AT MAX	LEADING EDGE
[truncated: 21,278 more rows]

[truncated: 2 more sheets: c3_WT>Mut or Early>Late, c3_Mut>WT or Late>Early]
